# Supplementary material for: Unique DNA methylation signature in HPV-positive head and neck squamous cell carcinomas
Source: Genome Med. 2017 Apr 5;9:33. doi: 10.1186/s13073-017-0419-z (PMC5382363; doi:10.1186/s13073-017-0419-z)
Supplement: Supplementary file 4 — Hypomethylated regions. (XLSX 372 kb) [file 13073_2017_419_MOESM4_ESM.xlsx]

## Sheet: hypomethylated DMRs (min3CpGs)
coord	no.cpgs	minfdr	Stouffer	maxbetafc	meanbetafc	name	distance	overlapping_promoters
chr20:58507171-58509559	12	5.3845e-149	2.87792e-60	-0.412753	-0.160588	FAM217B	0	SYCP2-001, FAM217B-003, SYCP2-201, SYCP2-003, SYCP2-002
chr1:1167310-1170069	10	7.7735e-268	1.4308e-57	-0.397354	-0.135727	SDF4	0	SDF4-007, SDF4-001, B3GALT6-001, SDF4-005, SDF4-002, SDF4-201
chr2:74739419-74743839	21	8.77226960168367e-315	1.29519e-231	-0.377404	-0.0539232	TLX2	0	TLX2-001, TLX2-004, TLX2-003
chr3:148803491-148805709	28	0	1.46797e-81	-0.372481	-0.0986738	HLTF	0	HLTF-003, HLTF-004, HLTF-002, HLTF-005, HLTF-AS1-001, HLTF-001
chr19:14016603-14017658	15	1.0984e-94	1.89454e-14	-0.365457	-0.0710788	C19orf57	0	CC2D1A-001, C19orf57-001, C19orf57-201, C19orf57-005, CC2D1A-002, C19orf57-003, CC2D1A-010, C19orf57-002
chr2:10182125-10184650	14	1.31696e-129	3.16864e-47	-0.364492	-0.122087	KLF11	0	KLF11-001, KLF11-002, KLF11-004, KLF11-003, KLF11-201, KLF11-202, RP11-254F7.2-001
chr2:39185781-39188006	9	3.39009e-139	4.74735e-106	-0.359874	-0.201543	LOC375196	0	ARHGEF33-006, ARHGEF33-005, ARHGEF33-004, ARHGEF33-003, ARHGEF33-007, AC019171.1-201
chr12:2902550-2904419	14	1.09878e-46	0.00271771	-0.359342	-0.0406291	FKBP4	0	FKBP4-001, FKBP4-004, FKBP4-003, CBX3P4-002, FKBP4-002
chr12:132333341-132334515	6	1.82276e-68	6.85716e-07	-0.349746	-0.0792915	MMP17	10740	MMP17-011
chr22:21982391-21983606	3	2.67265e-66	1.07969e-22	-0.33407	-0.155571	YDJC	734	YDJC-001, YDJC-201, YDJC-002, YDJC-006, YDJC-004, YDJC-003, YDJC-005
chr1:53307865-53309261	8	9.71786e-99	2.09897e-70	-0.3286	-0.21576	ZYG11A	0	ZYG11A-001, ZYG11A-002
chr17:61926188-61927036	5	1.18473e-42	2.16052e-15	-0.327529	-0.131243	SMARCD2	5837	TCAM1P-004, TCAM1P-003
chr7:156432293-156433669	14	3.65133e-91	2.259e-11	-0.323832	-0.0712728	RNF32	0	RNF32-003, RNF32-001, C7orf13-001, RNF32-008, RNF32-004, LINC01006-002, RNF32-204, LINC01006-001, RNF32-009, LINC01006-005, RNF32-002
chr20:58513509-58515396	10	4.9036e-126	3.96906e-18	-0.321987	-0.0716693	FAM217B	4690	FAM217B-002, PPP1R3D-001, FAM217B-001, FAM217B-004
chr22:24890330-24891666	17	1.24584e-143	4.51505e-87	-0.320938	-0.172576	ADORA2A-AS1	0	UPB1-001, ADORA2A-AS1-001, UPB1-003, ADORA2A-AS1-002, UPB1-002, ADORA2A-AS1-003, ADORA2A-AS1-201
chr11:65305575-65307791	8	1.15038e-74	4.80383e-31	-0.312208	-0.131617	SCYL1	7475	LTBP3-018, SCYL1-013, LTBP3-016, LTBP3-011, LTBP3-015, SCYL1-016, LTBP3-017, SCYL1-015
chr17:61777090-61778813	9	3.00723e-265	3.31841e-44	-0.311152	-0.110563	LIMD2	0	LIMD2-001, LIMD2-011, LIMD2-004, LIMD2-012, LIMD2-002, LIMD2-010, LIMD2-005, LIMD2-008, LIMD2-009, LIMD2-006, LIMD2-003, LIMD2-007
chr22:43253145-43254168	11	3.50811e-163	1.37496e-39	-0.309133	-0.104491	ARFGAP3	0	ARFGAP3-001, ARFGAP3-201, ARFGAP3-004, ARFGAP3-010, ARFGAP3-003, ARFGAP3-002
chr19:50392917-50394298	5	4.30037e-64	4.24054e-18	-0.305634	-0.114868	IL4I1	38690	MIR4750-201
chr22:36901934-36903611	11	2.14951e-93	1.2906e-21	-0.302633	-0.0772205	FOXRED2	0	FOXRED2-002, FOXRED2-003, FOXRED2-001, FOXRED2-005
chr11:75139390-75142449	18	4.11163e-163	1.87761e-68	-0.299084	-0.141666	KLHL35	0	KLHL35-002, KLHL35-001, KLHL35-004, KLHL35-201
chr1:149870977-149872165	9	2.95247e-109	5.48983e-08	-0.297522	-0.06862	BOLA1	0	BOLA1-003, BOLA1-001, BOLA1-004
chr15:89919993-89922989	21	1.79091e-125	9.87336e-26	-0.293445	-0.0614192	LINC00925	0	LINC00925-004, LINC00925-011, LINC00925-008, LINC00925-013, LINC00925-010, LINC00925-012
chr1:32826969-32828016	11	1.7707e-54	0.120003	-0.293218	-0.0463279	TSSK3	0	TSSK3-001, FAM229A-004, FAM229A-002, FAM229A-003, FAM229A-001
chr16:67195658-67198826	16	7.70747e-187	1.29355e-86	-0.29018	-0.116076	FBXL8	1767	FBXL8-001, HSF4-201, TRADD-001, HSF4-202, HSF4-008, FBXL8-005, HSF4-016, HSF4-012, HSF4-026, HSF4-027, HSF4-025, FBXL8-003, RP11-5A19.5-004, HSF4-003, RP11-5A19.5-003, HSF4-022, HSF4-015, FBXL8-008, FBXL8-002, FBXL8-004, HSF4-009, HSF4-006, HSF4-011, FBXL8-006, HSF4-013, HSF4-021, HSF4-007, HSF4-017, HSF4-005, HSF4-014, RP11-5A19.5-002, HSF4-010, FBXL8-007, TRADD-003, RP11-5A19.5-001, HSF4-001
chr2:101617769-101619230	12	3.06607e-36	1.82718e-05	-0.286988	-0.0466304	RPL31	0	RPL31-001, RPL31-006, RPL31-007, RPL31-008, RPL31-002, RPL31-009, RPL31-004, RPL31-010, RPL31-003, RPL31-011, AC016738.4-001, RPL31-005
chr15:41951695-41953061	11	6.41947e-42	9.29114e-15	-0.281205	-0.0716778	MGA	0	MGA-201, MGA-202, MGA-203, MGA-004
chr22:24180492-24181665	9	6.64525e-67	4.70444e-39	-0.279368	-0.158822	DERL3	0	DERL3-004, DERL3-002, DERL3-005, DERL3-001, DERL3-010, DERL3-007, DERL3-006, DERL3-003, DERL3-009, DERL3-008
chr6:35108061-35109548	14	1.48173e-172	2.62798e-118	-0.27852	-0.183275	TCP11	0	TCP11-201, TCP11-009, TCP11-008, TCP11-001, TCP11-020, TCP11-004, TCP11-006, TCP11-005, TCP11-022, TCP11-003, TCP11-007, TCP11-002, TCP11-010, TCP11-016, TCP11-026, TCP11-023, TCP11-013, TCP11-019, TCP11-018, TCP11-012, TCP11-017, TCP11-025, TCP11-021, TCP11-014, TCP11-024
chr4:17782643-17783936	13	1.88439e-51	1.83819e-14	-0.275735	-0.0799012	FAM184B	0	FAM184B-003
chr16:31439106-31440866	8	6.21205e-113	1.33808e-51	-0.275345	-0.132055	COX6A2	0	COX6A2-001, COX6A2-002
chr9:37119968-37120902	3	2.07575e-47	1.43056e-09	-0.273649	-0.0922908	ZCCHC7	0	ZCCHC7-001, ZCCHC7-003, ZCCHC7-004, ZCCHC7-201
chr12:110939283-110941087	15	1.68825e-63	3.35458e-08	-0.273209	-0.036725	VPS29	0	RAD9B-004, VPS29-002, RAD9B-003, RAD9B-001, RAD9B-002, RAD9B-005, RAD9B-006, RAD9B-009, RAD9B-008, RAD9B-007, VPS29-201, VPS29-005, VPS29-007, VPS29-001, VPS29-006, VPS29-008, VPS29-010, VPS29-003, VPS29-009
chr22:22089752-22090816	11	1.20318e-94	1.49262e-13	-0.273056	-0.0779057	YPEL1	0	YPEL1-001, YPEL1-003, YPEL1-002
chr8:99959430-99963657	20	1.08367e-120	5.60912e-37	-0.271779	-0.0919299	OSR2	2799	OSR2-009, OSR2-006
chr9:139257843-139259726	6	1.41933e-38	3.17439e-19	-0.268609	-0.0989815	DNLZ	0	DNLZ-001, DNLZ-002
chr9:127215146-127216047	6	4.81409e-63	2.99188e-13	-0.267221	-0.0864646	ADGRD2	0	GPR144-001
chr14:102171582-102172572	6	1.31345e-44	1.45144e-20	-0.266935	-0.117635	LINC00239	24202	NA
chr12:69326528-69327947	9	1.16477e-81	3.3095e-39	-0.266501	-0.138327	CPM	29073	CPM-201, CPM-006, CPM-008, CPM-007, CPM-005, CPM-009, CPM-001, CPM-004
chr19:48076173-48077006	4	1.98358e-59	1.53823e-40	-0.263836	-0.189007	ZNF541	17060	NA
chr4:1107202-1108671	9	2.0385e-24	8.27921e-12	-0.263129	-0.0999445	RNF212	0	RNF212-004, RNF212-001, RNF212-002, RNF212-009, RP11-20I20.2-001, RNF212-010, RNF212-011, RNF212-008, RNF212-003, RNF212-006
chr16:2390352-2392201	5	6.52249e-46	8.27519e-11	-0.26205	-0.0745613	ABCA17P	0	ABCA3-001, ABCA3-003, ABCA17P-005, ABCA17P-002, ABCA17P-006, ABCA17P-004, ABCA17P-003, ABCA3-002
chr9:100747473-100748520	4	1.67216e-47	5.22047e-15	-0.261496	-0.114237	ANP32B	1984	ANP32B-001, RP11-535C21.3-001, ANP32B-002
chr19:39993313-39993697	4	8.19259e-57	5.01865e-33	-0.260752	-0.16068	DLL3	3756	NA
chr17:7486551-7487593	14	6.15511e-97	5.10029e-14	-0.259733	-0.0770755	MPDU1	0	MPDU1-001, MPDU1-027, MPDU1-022, AC113189.5-002, AC113189.5-001, MPDU1-006, MPDU1-015, MPDU1-013, MPDU1-007, AC113189.5-003, MPDU1-009, MPDU1-003, MPDU1-010, AC113189.5-004, MPDU1-012, MPDU1-014, MPDU1-011, MPDU1-016, MPDU1-004, MPDU1-017, MPDU1-026, MPDU1-023, MPDU1-019, MPDU1-028, MPDU1-021, MPDU1-029, MPDU1-024, MPDU1-020, MPDU1-018, MPDU1-025
chr6:37616410-37618009	9	5.00591e-55	3.31006e-25	-0.258851	-0.121377	MDGA1	47757	MDGA1-010, MDGA1-009
chr11:9024649-9026820	8	9.27049e-53	1.95933e-21	-0.25529	-0.108379	NRIP3	0	NRIP3-001, NRIP3-003, NRIP3-002, RP11-467K18.2-001
chr2:45239493-45241620	8	1.22972e-31	2.10498e-09	-0.251625	-0.093068	SIX2	2951	AC093702.1-001
chr10:102321736-102322911	6	4.43911e-55	8.70731e-26	-0.251036	-0.119898	HIF1AN	26095	NA
chr2:120979401-120980899	5	2.13008e-08	2.19403e-05	-0.250425	-0.0731821	TMEM185B	85	TMEM185B-001
chr7:99774935-99775862	15	3.97012e-87	9.15806e-28	-0.248042	-0.0863067	GPC2	0	GPC2-001, STAG3-001, STAG3-003, STAG3-012, STAG3-009, STAG3-004, STAG3-010, GPC2-002, GPC2-005, STAG3-011, GPC2-009, GPC2-007, STAG3-002
chr15:41913566-41914454	5	3.15152e-30	1.62509e-07	-0.244778	-0.106641	MGA	0	MGA-002, MGA-007
chr17:40440022-40441155	6	2.14657e-77	5.9018e-26	-0.242865	-0.108058	STAT5A	0	STAT5A-001, STAT5A-004, STAT5A-201, STAT5A-002, STAT5A-003, STAT5A-008, STAT5A-009, STAT5A-012, STAT5A-007
chr16:2041225-2043015	8	8.89698e-74	6.35521e-21	-0.241441	-0.0852193	SYNGR3	1279	SYNGR3-001, SYNGR3-005, SYNGR3-003, SYNGR3-006, AC005606.14-002, SYNGR3-004
chr15:57025528-57026315	7	4.00293e-20	0.000360987	-0.241033	-0.0554923	ZNF280D	0	ZNF280D-003, ZNF280D-201, ZNF280D-004, ZNF280D-002, ZNF280D-001, ZNF280D-014, ZNF280D-013
chr19:55987366-55988071	12	2.75675e-55	0.000897701	-0.238235	-0.0489329	ZNF628	0	ZNF628-201, ZNF628-002, CTD-2537I9.16-001, ZNF628-001
chr5:176793941-176795763	6	7.52322e-74	9.14103e-51	-0.237916	-0.138044	RGS14	0	RGS14-003, RGS14-014, RGS14-007, RGS14-006, RGS14-002, RGS14-009, RGS14-008, RGS14-004
chr4:41258374-41260221	10	7.25832e-34	1.41141e-15	-0.235888	-0.10943	UCHL1	0	UCHL1-001, UCHL1-003, UCHL1-004, UCHL1-005, UCHL1-011, UCHL1-010, UCHL1-AS1-002, UCHL1-009, UCHL1-AS1-001, UCHL1-002, UCHL1-012, UCHL1-007
chr20:49547693-49548661	9	1.2234e-36	1.32759e-06	-0.235307	-0.0376704	ADNP	166	ADNP-002, ADNP-006, RP5-914P20.5-001
chr1:7844076-7845798	9	1.00232e-46	9.87462e-09	-0.231173	-0.0696452	PER3	0	PER3-002, PER3-001, PER3-003, PER3-005, PER3-007
chr11:69451115-69458002	48	1.02988e-31	4.18389e-23	-0.2302	-0.0101858	CCND1	0	CCND1-001, CCND1-003, CCND1-004, CCND1-002, CCND1-005
chr22:42093980-42095960	12	3.42999e-107	1.43848e-68	-0.229997	-0.109104	C22orf46	7433	MEI1-201, MEI1-202, MEI1-001, MEI1-203
chr2:175190821-175193551	16	1.69288e-53	9.01574e-22	-0.22976	-0.0911976	LINC01305	66	AC018470.4-001, AC018470.4-002
chr22:47021746-47023757	14	4.76632e-56	9.91989e-28	-0.229052	-0.113387	GRAMD4	0	GRAMD4-201, GRAMD4-005
chr12:132674849-132675762	4	1.06779e-21	7.71315e-06	-0.229051	-0.0740794	GALNT9	14811	RP13-977J11.8-001, RP13-977J11.2-001
chr19:49843160-49843922	4	2.89368e-20	3.95257e-07	-0.228229	-0.0882067	CD37	4483	CTC-301O7.4-001, CD37-005, CTC-301O7.4-003, CTC-301O7.4-002
chr16:2801092-2802711	15	4.87264e-65	1.27886e-13	-0.228175	-0.0666248	SRRM2	0	SRRM2-001, SRRM2-AS1-005, SRRM2-007, SRRM2-AS1-004, SRRM2-012, SRRM2-006, SRRM2-011, SRRM2-028, SRRM2-004, SRRM2-003, SRRM2-AS1-001
chr15:89909748-89912141	11	6.01987e-80	1.47463e-49	-0.227899	-0.0771139	MIR9-3	0	MIR9-3-201, LINC00925-005
chr7:72847862-72849964	9	1.41259e-29	7.49267e-05	-0.227825	-0.0190726	FZD9	0	FZD9-001
chr19:39055037-39056216	6	2.19274e-15	0.137307	-0.227273	-0.0443588	RYR1	68182	RYR1-009
chr1:28240714-28241681	16	3.76768e-42	0.000160604	-0.22614	-0.0483262	RPA2	0	RPA2-004, RPA2-002, RPA2-001, RPA2-003
chr3:9956506-9957531	8	5.51867e-38	9.03393e-25	-0.225785	-0.132293	CIDEC	110289	IL17RC-001, IL17RC-014, IL17RC-019, IL17RC-017, IL17RC-020, IL17RC-201, IL17RC-028, IL17RC-009, IL17RC-011, IL17RC-010, IL17RC-027, IL17RC-016, IL17RC-021, IL17RC-006, IL17RC-022, IL17RC-018, IL17RC-024, IL17RC-008, IL17RC-025, IL17RC-002, IL17RC-012, IL17RC-003, IL17RC-026, IL17RC-004
chr13:50700331-50703841	19	1.11689e-64	4.08233e-33	-0.224459	-0.0879084	DLEU1	43917	DLEU2-004
chr19:54975838-54977744	7	5.55936e-71	7.11375e-15	-0.223898	-0.0755275	CDC42EP5	6678	LENG9-001
chr15:31774773-31777358	8	2.28606e-37	9.94667e-25	-0.223627	-0.118975	OTUD7A	385426	NA
chr17:79196743-79198101	8	7.80949e-27	0.0103794	-0.222272	-0.0516451	CEP131	0	AZI1-001, AZI1-008, AZI1-002, AZI1-003
chr2:175198280-175201062	20	5.37864e-79	3.22369e-38	-0.222163	-0.120098	SP9	0	SP9-001, AC018470.1-201
chr11:64739253-64739852	8	2.13713e-129	2.47519e-94	-0.22162	-0.177794	C11orf85	0	C11orf85-002, C11orf85-003, C11orf85-001, C11orf85-202
chr17:73582961-73586801	15	8.1982e-49	2.56551e-22	-0.220416	-0.0899543	MYO15B	0	MYO15B-001, MYO15B-004, MYO15B-005, MYO15B-006, MYO15B-003, MYO15B-002
chr5:32444709-32445523	4	2.57643e-37	4.01273e-09	-0.220124	-0.0978166	ZFR	0	ZFR-001, ZFR-008, ZFR-002
chr5:170288255-170289848	10	1.08291e-42	4.98501e-28	-0.219541	-0.115278	RANBP17	0	RANBP17-005, RANBP17-006, RANBP17-004, RANBP17-002, RANBP17-011, RANBP17-009, RANBP17-003, RANBP17-008, RANBP17-007, RANBP17-001
chr1:228345324-228347181	8	3.53957e-44	1.2277e-26	-0.219437	-0.124378	GJC2	7909	NA
chr17:27038186-27039523	11	1.1854e-51	2.59336e-26	-0.219254	-0.111241	PROCA1	0	PROCA1-001, PROCA1-002, PROCA1-201, PROCA1-009, PROCA1-008, PROCA1-003, PROCA1-006
chr1:33772032-33773691	6	1.21559e-53	5.81486e-32	-0.21884	-0.127629	A3GALT2	13008	RP11-415J8.3-001, RP11-415J8.3-003
chr16:29706151-29706381	4	9.7773e-43	5.21616e-28	-0.217711	-0.150996	BOLA2	499246	QPRT-004
chr12:64781916-64784686	14	2.03079e-42	8.83457e-22	-0.216938	-0.121079	C12orf56	0	C12orf56-001, RPS11P6-002, C12orf56-004, C12orf56-008
chr19:3868624-3869879	10	2.54515e-30	4.83818e-15	-0.216831	-0.0809718	ZFR2	0	ZFR2-003, ZFR2-002, ZFR2-004, ZFR2-001, FTLP5-001, ZFR2-007, ZFR2-006, ZFR2-009, ZFR2-005
chr19:50391064-50391885	5	4.59486e-43	4.46768e-29	-0.216566	-0.165668	TBC1D17	8573	MIR4750-201, TBC1D17-007
chr2:10588068-10589242	10	1.36816e-42	0.00426113	-0.215931	-0.0425941	ODC1	0	ODC1-001, SNORA80B-201, ODC1-002, ODC1-003, ODC1-004, RP11-320M2.1-001, RP11-320M2.1-002
chr11:3181446-3182119	6	3.51115e-13	2.75511e-08	-0.21573	-0.113995	OSBPL5	5850	OSBPL5-012
chr22:45808669-45810043	17	5.93223e-132	2.95907e-11	-0.215286	-0.0595196	SMC1B	0	RIBC2-001, SMC1B-003, SMC1B-002, RIBC2-002, RIBC2-201
chr2:29033199-29034052	6	3.06458e-26	2.3844e-10	-0.214375	-0.101436	SPDYA	0	SPDYA-002, SPDYA-001, SPDYA-005, SPDYA-004, RP11-713D19.1-001
chr1:2135945-2139905	16	1.63003e-36	5.26187e-14	-0.213115	-0.0584001	FAAP20	0	C1orf86-003, C1orf86-013
chr2:45234379-45238442	20	4.09389e-39	3.03195e-12	-0.212802	-0.0449653	SIX2	0	SIX2-001
chr16:54316931-54319404	13	1.7737e-50	1.43261e-15	-0.212668	-0.0820433	IRX3	974	IRX3-001, IRX3-003, IRX3-002
chr5:178450457-178451176	8	1.20211e-14	4.87661e-07	-0.21121	-0.0775724	ZNF879	0	ZNF879-001, ZNF879-003, ZNF879-004, ZNF879-002
chr2:242888658-242890376	6	3.88649e-41	2.99714e-20	-0.210881	-0.117851	RTP5	76772	NA
chr1:43250303-43251253	8	1.33247e-67	5.21861e-33	-0.210605	-0.127233	LOC100129924	2408	NA
chr19:46995757-46999840	18	1.36943e-26	2.10115e-10	-0.210437	-0.0119513	PNMAL2	0	AC011484.1-201, PNMAL2-201, PNMAL2-004, PNMAL2-001
chr10:134188633-134188806	4	9.25465e-41	4.76907e-29	-0.209686	-0.163597	LRRC27	40021	NA
chr19:56151356-56152199	6	1.04851e-27	0.0136262	-0.209568	-0.0404159	ZNF581	4531	ZNF580-001, ZNF580-002, ZNF580-201, ZNF581-004, ZNF580-005, ZNF580-003, CCDC106-009
chr10:105452339-105453229	5	5.12631e-18	2.9851e-08	-0.207501	-0.110001	SH3PXD2A	161935	SH3PXD2A-002, SH3PXD2A-202
chr22:46657830-46659595	7	2.44562e-23	8.38265e-09	-0.207408	-0.0688071	PKDREJ	0	PKDREJ-001
chr3:127347343-127348611	10	4.71719e-29	4.021e-05	-0.206987	-0.0532242	PODXL2	0	PODXL2-001
chr3:10289658-10289974	3	1.3112e-06	0.119987	-0.206455	-0.0676982	TATDN2	203	TATDN2-001, RP11-438J1.1-001, TATDN2-002, RP11-438J1.1-002
chr1:53098299-53099352	8	5.09396e-52	4.72958e-36	-0.206325	-0.126178	FAM159A	0	FAM159A-001, FAM159A-003, FAM159A-002, FAM159A-004
chr13:79174811-79177925	19	2.70461e-86	2.89722e-70	-0.20617	-0.130182	POU4F1	0	POU4F1-001
chr11:125773116-125775128	12	1.4361e-49	1.72982e-14	-0.205185	-0.0835797	PUS3	0	PUS3-201, DDX25-001, DDX25-002, DDX25-004, PUS3-003, DDX25-005, DDX25-003, PUS3-002
chr14:70037728-70039262	10	8.44703e-82	3.25851e-21	-0.204754	-0.0860675	CCDC177	2338	CCDC177-201, CCDC177-202
chr11:67250046-67251939	15	3.01242e-60	3.17732e-06	-0.202471	-0.0306252	AIP	0	AIP-001, AIP-006, AIP-003
chr17:9143096-9143838	4	1.39124e-23	1.14197e-10	-0.201087	-0.12729	NTN1	218237	NA
chr11:65374663-65375704	7	1.69529e-53	2.39259e-32	-0.200832	-0.139827	MAP3K11	215	MAP3K11-005, MAP3K11-007, MAP3K11-011, MAP3K11-006, MAP3K11-009, MAP3K11-010, MAP3K11-008
chr1:23279278-23280477	7	2.31685e-32	4.35009e-19	-0.198516	-0.123275	EPHB2	241947	NA
chr12:56881753-56883202	10	3.61811e-24	1.23876e-06	-0.198179	-0.0179462	GLS2	0	GLS2-001, GLS2-002, GLS2-010, GLS2-011, GLS2-006, GLS2-008, GLS2-003, GLS2-005, GLS2-012, GLS2-004, GLS2-009, GLS2-201
chr1:150254439-150255503	10	4.48156e-18	4.62649e-06	-0.19801	-0.0680165	CIART	0	C1orf51-001, C1orf51-003, C1orf51-002, C1orf51-004, C1orf51-005, C1orf51-007, C1orf51-006
chr8:99950917-99956055	20	1.80778e-51	3.78341e-24	-0.197747	-0.06089	STK3	0	OSR2-002, OSR2-001, OSR2-201, STK3-016, OSR2-008, OSR2-005, OSR2-007, OSR2-003, OSR2-004, STK3-002, STK3-003, RP11-44N12.5-001
chr2:72369887-72372167	10	8.00075e-34	4.30718e-13	-0.197631	-0.0868361	CYP26B1	2824	CYP26B1-002, CYP26B1-004
chr8:97657072-97658325	16	3.44127e-24	0.000142342	-0.19753	-0.0270259	CPQ	0	CPQ-001, CPQ-006, CPQ-005
chr16:31153847-31154636	3	4.66075e-31	0.000140556	-0.197315	-0.0648448	PRSS36	6779	PRSS36-009, PRSS36-010
chr17:27939900-27940509	3	3.4623e-08	3.44618e-05	-0.197237	-0.103983	ANKRD13B	19373	ANKRD13B-008
chr17:28705147-28706081	7	1.52154e-44	5.57035e-10	-0.196426	-0.067057	CPD	0	CPD-001, CPD-003, CPD-004
chr19:59073369-59075349	11	7.79509e-39	1.10979e-19	-0.195828	-0.0933939	MZF1	9593	MZF1-007
chr15:45670068-45671708	18	4.86722e-55	1.47009e-17	-0.195681	-0.0759302	GATM	0	GATM-001, GATM-005, GATM-004, GATM-002, GATM-003, GATM-006, GATM-007
chr9:114557067-114557553	4	5.30714e-14	8.26646e-06	-0.194461	-0.0784306	C9orf84	0	C9orf84-002, C9orf84-201
chr3:194407045-194409431	10	1.20437e-26	6.33348e-15	-0.194441	-0.10659	FAM43A	423	FAM43A-001
chr14:100068637-100070564	8	8.34832e-29	2.05083e-11	-0.193822	-0.078038	CCDC85C	163	CCDC85C-001, RP11-543C4.1-001
chr11:35439994-35442918	18	1.44179e-57	4.25091e-36	-0.192398	-0.108005	SLC1A2	0	SLC1A2-001, SLC1A2-004, SLC1A2-002, SLC1A2-006, RP4-683L5.1-001, SLC1A2-008
chr2:106015079-106016257	13	2.685e-65	6.95972e-07	-0.192117	-0.0471036	FHL2	0	FHL2-004, FHL2-002, FHL2-202, FHL2-003, FHL2-005, FHL2-006, FHL2-001, FHL2-007, FHL2-008, FHL2-010
chr15:76629771-76635953	28	9.03466e-29	8.51266e-24	-0.192072	-0.0710494	ISL2	624	ISL2-001, ISL2-003, ISL2-002, RP11-685G9.2-001, RP11-685G9.4-001
chr20:25128211-25129562	17	1.83273e-36	2.22915e-13	-0.19187	-0.0619862	LOC284798	0	RP4-738P15.1-002, RP4-738P15.1-001, RP4-738P15.1-004, RP4-738P15.1-003
chr1:16162653-16164122	8	7.00426e-31	6.37834e-08	-0.191588	-0.0742108	FLJ37453	10520	RP11-169K16.9-201
chr5:94955575-94957269	11	2.49321e-54	2.07178e-34	-0.191339	-0.119236	GPR150	0	GPR150-001
chr7:127670570-127673038	16	3.86461e-22	1.54055e-08	-0.190997	-0.068438	LRRC4	0	LRRC4-001, LRRC4-002, LRRC4-003, LRRC4-004
chr15:83314985-83316911	10	7.16369e-27	1.68167e-11	-0.190665	-0.0674558	CPEB1	0	CPEB1-002, RP11-752G15.3-001, CPEB1-014, CPEB1-013, CPEB1-015, CPEB1-001, CPEB1-003, CPEB1-016
chr10:44068714-44070200	10	8.61788e-35	9.92283e-05	-0.190428	-0.0429547	ZNF239	0	ZNF239-002, ZNF239-201, ZNF239-003, ZNF239-202
chr6:35465342-35466777	5	1.91927e-15	5.14372e-07	-0.190342	-0.0749007	TULP1	13870	TEAD3-001, TEAD3-005
chr15:40544174-40545794	15	2.48569e-53	1.45156e-34	-0.190269	-0.120868	C15orf56	0	C15orf56-001, PAK6-004, PAK6-011, PAK6-013, PAK6-010, C15orf56-002, PAK6-014, PAK6-012
chr7:65878352-65879115	6	1.6897e-31	9.63719e-13	-0.190258	-0.106959	LINC00174	12957	NA
chr2:208631081-208633331	9	7.87202e-33	4.10831e-18	-0.190227	-0.0813829	FZD5	812	FZD5-001
chr2:66664535-66668012	20	3.91024e-55	4.94018e-39	-0.188941	-0.125937	MEIS1	0	MEIS1-003, MEIS1-010, MEIS1-006, MEIS1-AS2-001, MEIS1-202, AC092669.1-002, MEIS1-011, MEIS1-002, MEIS1-005, MEIS1-016, MEIS1-007
chr15:90318772-90320609	11	1.48185e-27	1.66105e-13	-0.188827	-0.066534	MESP2	0	MESP2-001
chr1:182921660-182923215	12	4.65939e-40	2.67208e-19	-0.188766	-0.0938948	SHCBP1L	0	SHCBP1L-001, SHCBP1L-201, SHCBP1L-005, SHCBP1L-004, SHCBP1L-002, SHCBP1L-003
chr2:70312492-70313947	9	1.097e-17	9.37177e-06	-0.187748	-0.0535939	PCBP1-AS1	0	PCBP1-001, PCBP1-AS1-024, PCBP1-AS1-017, PCBP1-AS1-028, PCBP1-AS1-005, PCBP1-AS1-006, PCBP1-AS1-034, PCBP1-AS1-038, PCBP1-AS1-025, PCBP1-AS1-018, PCBP1-AS1-003, PCBP1-AS1-023, PCBP1-AS1-021, PCBP1-AS1-022, PCBP1-AS1-015, PCBP1-AS1-032, PCBP1-AS1-011, PCBP1-AS1-030, PCBP1-AS1-007, PCBP1-AS1-039, PCBP1-AS1-019, PCBP1-AS1-012, PCBP1-AS1-027, PCBP1-AS1-008, PCBP1-AS1-001, PCBP1-AS1-040, PCBP1-AS1-036…
chr1:50887477-50893984	36	5.11971e-21	6.86825e-28	-0.187631	-0.0273803	DMRTA2	0	DMRTA2-002, DMRTA2-001
chr1:236849389-236850361	9	7.23395e-21	2.43604e-12	-0.187629	-0.107669	ACTN2	0	ACTN2-001, ACTN2-004, ACTN2-201
chr1:223315766-223316927	11	1.52473e-26	0.00147445	-0.187162	-0.0409302	TLR5	0	TLR5-001, TLR5-004, RP11-239E10.2-001, TLR5-002, TLR5-003
chr14:102553823-102554977	6	3.21121e-46	3.61897e-22	-0.18712	-0.108504	HSP90AA1	51109	HSP90AA1-002, HSP90AA1-201, HSP90AA1-005, HSP90AA1-003, HSP90AA1-006, HSP90AA1-004
chr6:30226874-30228431	40	1.72869e-39	2.42999e-11	-0.186948	-0.0593891	HCG17	65480	HLA-L-001, HLA-L-002, HLA-L-003
chr19:45655294-45657270	5	3.33766e-34	5.93486e-26	-0.186573	-0.141944	NKPD1	6138	NKPD1-202, AC005757.7-001, NKPD1-002
chr16:67313600-67314073	3	2.55948e-25	1.48133e-07	-0.185744	-0.0851778	PLEKHG4	108	PLEKHG4-005, PLEKHG4-007, PLEKHG4-004, PLEKHG4-006, PLEKHG4-011, PLEKHG4-017, PLEKHG4-013, PLEKHG4-012, PLEKHG4-018, PLEKHG4-019
chr15:62457209-62458847	8	4.59686e-38	4.31335e-17	-0.185695	-0.0513065	C2CD4B	0	C2CD4B-001
chr16:31499479-31500439	3	6.02534e-15	1.98047e-06	-0.185575	-0.0972811	SLC5A2	5040	SLC5A2-008, AC026471.6-001, SLC5A2-009, SLC5A2-003, SLC5A2-010
chr3:127316993-127317798	7	1.08571e-24	0.00418665	-0.18555	-0.023526	MCM2	0	MCM2-001, TPRA1-008, MCM2-008, MCM2-002, MCM2-003, MCM2-007, TPRA1-007
chr9:139437479-139439223	3	2.45168e-23	1.12299e-09	-0.185222	-0.084955	NOTCH1	1015	NOTCH1-001, RP11-611D20.2-001, RP11-413M3.4-001, MIR4674-201
chr17:40896484-40897514	12	6.94079e-40	0.00012564	-0.185187	-0.0357956	EZH1	0	EZH1-001, EZH1-004, EZH1-201, EZH1-007, EZH1-009, EZH1-015, EZH1-008, EZH1-003, EZH1-016, EZH1-005, EZH1-006, EZH1-017, EZH1-010, EZH1-014, EZH1-002, EZH1-013
chr8:106331317-106332188	5	7.46334e-18	6.72443e-08	-0.185103	-0.104202	ZFPM2	170	ZFPM2-002, ZFPM2-001
chr1:63832626-63833425	7	1.3084e-17	0.00134616	-0.185089	-0.0263221	ALG6	0	ALG6-001, ALG6-002
chr10:124905890-124909028	21	3.86066e-44	1.50941e-21	-0.184828	-0.0376152	HMX2	0	HMX2-001
chr19:50705432-50707172	9	6.55848e-09	0.000407029	-0.184751	-0.0498909	MYH14	0	MYH14-202, MYH14-203, MYH14-204, MYH14-007, MYH14-001
chr10:97802849-97803525	12	5.61987e-14	0.014479	-0.184663	-0.0334883	ENTPD1-AS1	46467	CCNJ-003, CCNJ-004, ENTPD1-AS1-010, CCNJ-002, CCNJ-201
chr19:56014657-56015332	5	1.40268e-18	3.7729e-06	-0.184601	-0.0634065	SSC5D	14787	NA
chr11:66326652-66327250	5	9.79605e-28	2.99261e-17	-0.184311	-0.124787	ACTN3	12340	CTD-3074O7.2-001
chr1:8086588-8087590	7	3.76022e-10	0.00492474	-0.183554	-0.0466507	ERRFI1	195	ERRFI1-001, RP11-431K24.1-001, ERRFI1-004, ERRFI1-003, ERRFI1-005
chr8:143781816-143782868	6	2.85587e-14	8.85132e-05	-0.182937	-0.0636637	LY6K	287	LY6K-001, LY6K-003, LY6K-004, LY6K-005, LY6K-002, LY6K-201
chr1:983386-986560	10	7.10125e-20	2.60651e-08	-0.18264	-0.0451568	AGRN	27883	AGRN-009, AGRN-008, AGRN-005, AGRN-006, AGRN-007
chr7:23636744-23637943	12	4.58187e-25	7.01906e-05	-0.182149	-0.0376742	CCDC126	0	CCDC126-001, CCDC126-003, CCDC126-002, CCDC126-004, CCDC126-008, CCDC126-005, CCDC126-007, CCDC126-009
chr20:21376337-21378560	14	1.46448e-48	1.77939e-30	-0.181942	-0.105479	NKX2-4	0	NKX2-4-001, RP11-227D2.3-001, RP11-227D2.3-002
chr7:103085736-103086829	10	6.07475e-38	4.08799e-16	-0.181897	-0.109281	SLC26A5	0	SLC26A5-001, SLC26A5-002, SLC26A5-003, SLC26A5-004, CTB-107G13.1-001, SLC26A5-202, SLC26A5-006
chr17:59481280-59482956	6	1.80813e-26	7.15105e-07	-0.181723	-0.0767455	TBX2	4023	NA
chr17:19881077-19882222	8	2.42815e-35	1.7137e-08	-0.18129	-0.0457769	AKAP10	0	AKAP10-001, AKAP10-005, AKAP10-007, AKAP10-004, AKAP10-009, AKAP10-008, AKAP10-010
chr17:72848048-72848918	6	9.87518e-20	5.97697e-07	-0.180828	-0.0619243	GRIN2C	8048	NA
chr5:157078082-157079825	11	7.67719e-29	1.0169e-12	-0.180827	-0.0799976	SOX30	18663	SOX30-001, SOX30-002
chr1:63789341-63790202	4	4.8405e-20	5.7248e-08	-0.180784	-0.0932188	FOXD3	611	FOXD3-001, RP4-792G4.2-003, RP4-792G4.2-001, RP4-792G4.2-004, RP4-792G4.2-002
chr11:2594840-2596606	8	9.25202e-59	8.35091e-32	-0.18007	-0.0908322	KCNQ1	112174	NA
chr10:94819989-94823302	18	1.0608e-15	1.64265e-11	-0.179969	-0.0121501	CYP26C1	0	CYP26C1-001, RP11-348J12.2-001
chr22:38609534-38611369	6	1.96246e-35	5.50412e-28	-0.179739	-0.107673	MAFF	0	MAFF-002
chr17:6817409-6817578	3	3.94341e-14	1.3998e-10	-0.179303	-0.161062	ALOX12P2	60514	NA
chr12:66582582-66583431	9	2.86528e-12	0.000245834	-0.179261	-0.0639589	IRAK3	0	IRAK3-001, IRAK3-003, IRAK3-002
chr13:98794353-98795021	5	1.56201e-20	1.46261e-06	-0.179199	-0.0798614	FARP1	0	FARP1-001, FARP1-006, FARP1-201, FARP1-011, FARP1-010
chr8:67872678-67875646	14	6.55428e-45	5.57188e-29	-0.178791	-0.106868	TCF24	0	TCF24-001
chr3:13590221-13591084	11	2.51286e-21	3.22473e-09	-0.178668	-0.0851848	FBLN2	0	FBLN2-002, FBLN2-001
chr3:5024761-5025885	7	2.19549e-37	7.24694e-20	-0.178536	-0.11324	BHLHE40	3664	NA
chr20:43725966-43727646	7	2.6836e-46	1.20482e-19	-0.178325	-0.0921408	KCNS1	2107	NA
chr3:185655402-185656289	8	3.5284e-30	6.31415e-05	-0.17805	-0.0386901	TRA2B	0	TRA2B-017, TRA2B-008, TRA2B-001, TRA2B-003, TRA2B-010, TRA2B-012, TRA2B-009, TRA2B-011, TRA2B-004
chr17:8925752-8927521	7	3.64835e-26	1.30561e-10	-0.177837	-0.0798559	NTN1	893	NTN1-001, NTN1-201, NTN1-202
chr11:18433887-18434354	3	4.37693e-06	0.00455982	-0.177236	-0.0751344	LDHC	0	LDHC-002, LDHC-005, LDHC-010, LDHC-006, LDHC-007, LDHC-004, LDHC-001, LDHC-009, LDHC-003, LDHC-008
chr3:152553673-152555206	6	1.7758e-20	7.85724e-10	-0.17622	-0.0839967	P2RY1	937	P2RY1-001, RP11-38P22.2-001
chr1:45452166-45453003	8	4.98008e-24	0.00904691	-0.175861	-0.0330483	EIF2B3	0	EIF2B3-001, EIF2B3-006, EIF2B3-002, RP5-882O7.4-001, EIF2B3-003, EIF2B3-004, EIF2B3-007, EIF2B3-005
chr18:12948029-12948780	5	1.83984e-25	7.96423e-06	-0.17561	-0.0493413	SEH1L	46	SEH1L-001, SEH1L-002, SEH1L-007, SEH1L-008, SEH1L-009, SEH1L-006, SEH1L-005
chr18:158011-158567	8	4.44067e-09	0.0219663	-0.175506	-0.0275604	USP14	0	USP14-003, USP14-004, USP14-002, USP14-005, USP14-006, USP14-007, USP14-001
chr7:148981316-148983500	9	3.00667e-24	2.54584e-11	-0.175491	-0.0881257	LOC155060	0	RP4-800G7.2-003, ZNF783-201, RP4-800G7.2-006, RP4-800G7.2-004, RP4-800G7.2-002, RP4-800G7.2-001, SNORD112.30-201
chr2:89063944-89065605	6	1.39445e-58	7.17842e-22	-0.174692	-0.109236	ANKRD36BP2	0	ANKRD36BP2-001, ANKRD36BP2-003, AC096579.1-201, ANKRD36BP2-004, ANKRD36BP2-005, ANKRD36BP2-006
chr19:1568534-1569056	4	2.71437e-10	6.88941e-05	-0.17459	-0.0658809	MEX3D	477	MEX3D-201, MEX3D-001, RN7SL477P-201, MEX3D-002
chr18:32847428-32848016	5	1.40467e-29	4.01927e-20	-0.174383	-0.141944	ZSCAN30	22149	ZSCAN30-008
chr21:45078077-45079820	14	1.34149e-26	0.000618731	-0.174062	-0.036407	RRP1B	0	HSF2BP-001, RRP1B-001, HSF2BP-002, HSF2BP-201
chr10:72200124-72201216	6	6.18166e-13	0.00382917	-0.173962	-0.053635	NODAL	249	NODAL-001
chr9:124975560-124976596	5	1.37982e-35	2.26032e-18	-0.173918	-0.094201	LHX6	14495	LHX6-005, LHX6-004
chr12:104697193-104697983	13	1.1823e-44	4.90643e-30	-0.173652	-0.144504	TXNRD1	12411	EID3-001
chr9:21995312-21996207	4	8.79114e-16	5.16776e-12	-0.173613	-0.0464501	MTAP	192677	CDKN2A-201, CDKN2B-AS1-004, CDKN2B-AS1-002, CDKN2B-AS1-017, CDKN2A-007, CDKN2A-005, CDKN2A-006, CDKN2A-013, CDKN2B-AS1-012, RP11-149I2.4-001, CDKN2A-004, CDKN2B-AS1-009, CDKN2B-AS1-006, CDKN2B-AS1-014, CDKN2B-AS1-015, CDKN2B-AS1-016, CDKN2A-012, CDKN2B-AS1-008, CDKN2B-AS1-011, CDKN2B-AS1-005, CDKN2B-AS1-013, CDKN2B-AS1-010, CDKN2B-AS1-007
chr1:78511140-78512129	12	1.78979e-23	5.99288e-13	-0.173572	-0.0908598	GIPC2	0	RP11-386I14.2-001, GIPC2-001
chr5:139227318-139228242	8	1.62627e-35	6.09684e-24	-0.172817	-0.108928	NRG2	194642	CTB-35F21.4-001
chr15:36871420-36872812	11	3.06224e-20	0.00512431	-0.172631	-0.0219891	C15orf41	0	C15orf41-002, C15orf41-011, C15orf41-001, C15orf41-009, C15orf41-008, C15orf41-007
chr3:181412965-181414848	10	8.05085e-31	2.42718e-21	-0.171914	-0.111997	SOX2-OT	84843	NA
chr19:42927074-42929067	8	1.85934e-21	1.49236e-05	-0.171136	-0.0465228	LIPE	0	LIPE-AS1-001, LIPE-AS1-009, LIPE-AS1-004, CTB-50E14.4-001, LIPE-003, LIPE-002, LIPE-004
chr17:42988784-42989323	7	4.91945e-14	4.43752e-05	-0.170237	-0.0745713	GFAP	3597	GFAP-014, GFAP-019, GFAP-011, GFAP-012, GFAP-010, GFAP-013, GFAP-015, GFAP-016
chr7:806989-809109	12	1.5958e-14	1.11255e-11	-0.170206	-0.0890552	DNAAF5	0	HEATR2-005
chr4:109092312-109093644	11	4.11881e-37	3.41444e-18	-0.169968	-0.093958	LEF1-AS1	0	LEF1-AS1-003, LEF1-AS1-005, LEF1-AS1-004, LEF1-AS1-007, LEF1-AS1-002
chr10:103985853-103986736	9	1.00871e-21	0.011217	-0.169131	-0.0355877	ELOVL3	0	ELOVL3-001
chr21:44830477-44831062	5	4.78324e-20	7.89478e-14	-0.168967	-0.109026	SIK1	15940	NA
chr10:124713071-124714384	11	4.46034e-43	7.78529e-15	-0.168499	-0.0605177	C10orf88	0	C10orf88-002, PSTK-006, C10orf88-003, C10orf88-001
chr7:44184840-44187310	8	1.40477e-11	1.15163e-07	-0.168452	-0.0484653	GCK	41712	GCK-006, GCK-005, GCK-007
chr14:24784787-24785933	5	9.29984e-09	1.5509e-06	-0.168254	-0.0869174	LTB4R	881	LTB4R-003, LTB4R-005
chr12:46776356-46777190	5	7.59625e-19	5.39717e-08	-0.168212	-0.0722514	SLC38A2	9711	RP11-96H19.1-002, RP11-96H19.1-001
chr21:44836799-44837158	3	4.76137e-14	4.19718e-09	-0.168098	-0.108469	SIK1	9844	NA
chr4:53727431-53729056	11	1.97516e-36	1.25274e-09	-0.168007	-0.0684426	RASL11B	0	RASL11B-001, RASL11B-002, RASL11B-003
chr5:442385-443220	5	5.68821e-45	7.2776e-08	-0.16789	-0.044438	EXOC3-AS1	38	C5orf55-001, EXOC3-004, EXOC3-005, EXOC3-001, EXOC3-002
chr8:145729373-145731409	9	2.43347e-18	5.82778e-11	-0.16766	-0.0775438	GPT	0	GPT-005, GPT-201, CTD-2517M22.14-001, GPT-003, GPT-007, GPT-001, CTD-2517M22.14-002, GPT-006, GPT-004
chr6:116783000-116783807	4	8.01647e-13	6.33665e-09	-0.167645	-0.120943	FAM26F	467	FAM26F-003, FAM26F-001, FAM26F-002, RP1-93H18.6-001
chr1:29213106-29214067	13	1.2353e-29	1.16697e-05	-0.16664	-0.0321754	EPB41	0	EPB41-201, EPB41-005, EPB41-004, EPB41-202, EPB41-003, EPB41-203, EPB41-007
chr17:38023480-38024636	6	1.52263e-18	1.79001e-06	-0.165966	-0.054787	ZPBP2	0	ZPBP2-002, ZPBP2-001, ZPBP2-004, ZPBP2-003
chr1:154474344-154476306	11	8.57026e-46	1.83709e-09	-0.165965	-0.0610041	SHE	0	SHE-001, TDRD10-002, TDRD10-005
chr1:235813272-235814814	16	9.01931e-25	1.2993e-06	-0.165902	-0.0561218	GNG4	0	GNG4-001, GNG4-201, GNG4-202
chr7:157890171-157891593	7	3.27078e-17	1.57725e-09	-0.165656	-0.0815618	PTPRN2	488889	NA
chr2:172951501-172953925	15	1.28258e-24	7.59539e-12	-0.165377	-0.0613261	DLX1	1293	DLX1-002, DLX1-001, DLX1-005, DLX1-003, DLX1-007
chr3:38080203-38081287	9	2.24141e-39	6.86966e-19	-0.164997	-0.0981737	DLEC1	0	DLEC1-001, DLEC1-201, DLEC1-002, DLEC1-202
chr2:239139518-239140910	15	3.41761e-21	3.90564e-05	-0.164642	-0.0525089	LOC643387	0	AC016757.3-201, AC016757.3-006, AC016757.3-002, AC016757.3-005, AC096574.4-001, AC016757.3-003, AC016757.3-001, AC016757.3-004
chr20:3051954-3053196	13	2.89201e-45	8.53405e-19	-0.164461	-0.0732084	OXT	0	OXT-001
chr10:28033840-28035894	20	3.98506e-34	4.41338e-08	-0.164371	-0.0486956	MKX	0	MKX-001, MKX-201, RP11-360I20.2-001, MKX-002, MKX-003
chr16:54966471-54971018	17	3.15409e-23	2.85449e-28	-0.163744	-0.100016	IRX5	487	IRX5-002, IRX5-001, CTD-3032H12.1-002, IRX5-004, CTD-3032H12.1-001, IRX5-003, CTD-3032H12.2-001
chr1:228111975-228113207	6	9.21598e-34	1.79703e-18	-0.163335	-0.0971601	WNT9A	22469	NA
chr2:131113867-131114432	3	4.47705e-11	0.005076	-0.162945	-0.0558256	PTPN18	287	PTPN18-001, PTPN18-002, PTPN18-006, PTPN18-005
chr10:35928558-35929920	6	7.50145e-24	5.59726e-11	-0.16285	-0.0851475	FZD8	442	FZD8-001, MIR4683-201
chr16:1813796-1815198	8	4.32209e-23	2.50076e-08	-0.162684	-0.0755699	MAPK8IP3	57575	MAPK8IP3-014, MAPK8IP3-015, MAPK8IP3-012, MAPK8IP3-010, MAPK8IP3-009
chr17:8011969-8013202	5	8.81228e-07	0.000215506	-0.162502	-0.0273833	ALOXE3	9032	NA
chr17:60757134-60758455	8	3.60716e-25	1.04152e-17	-0.162462	-0.110934	MRC2	0	MRC2-004, MRC2-005, MRC2-003
chr17:36876238-36876514	3	3.80443e-15	2.30913e-11	-0.162272	-0.145926	MLLT6	1402	MLLT6-003, MIR4726-201, CTB-58E17.9-001
chr17:77951408-77953437	12	1.18648e-18	0.000178844	-0.162191	-0.0468403	TBC1D16	56220	NA
chr2:3281036-3281530	4	1.87345e-12	7.91925e-06	-0.162152	-0.0762557	TSSC1	100123	NA
chr3:127633627-127634587	7	1.44765e-21	5.13386e-15	-0.161832	-0.0999421	KBTBD12	0	KBTBD12-006, KBTBD12-001, KBTBD12-005
chr19:42946985-42948183	6	5.54943e-33	4.74784e-20	-0.161227	-0.0983939	CXCL17	0	CXCL17-002, CXCL17-001
chr17:40540819-40541270	3	2.09529e-12	0.0167357	-0.161058	-0.051726	STAT3	306	STAT3-001, STAT3-013, STAT3-002, STAT3-012, STAT3-016, STAT3-011, STAT3-015
chr15:28343577-28344730	14	4.70542e-32	5.59576e-16	-0.161033	-0.064877	OCA2	0	OCA2-002, OCA2-001, OCA2-201, OCA2-003, OCA2-004
chr15:58357204-58358879	13	9.58888e-30	7.47544e-16	-0.160876	-0.0769953	ALDH1A2	212583	ALDH1A2-001, ALDH1A2-002, ALDH1A2-015, ALDH1A2-201, ALDH1A2-019, CTD-2330J20.2-001
chr3:195536485-195537508	7	3.86682e-14	6.18856e-10	-0.160737	-0.0878497	MUC4	1336	MUC4-015, MUC4-014, MUC4-012, MUC4-001, MUC4-006, MUC4-011, MUC4-007, MUC4-008, MUC4-013, MUC4-003, MUC4-002, MUC4-004, MUC4-009
chr17:57642417-57643557	13	4.03504e-27	1.7138e-09	-0.160723	-0.0529266	DHX40	0	DHX40-001, DHX40-002, DHX40-201, DHX40-006, DHX40-010, DHX40-004, DHX40-009
chr19:41102791-41103168	4	1.26373e-14	4.0272e-09	-0.160634	-0.102962	LTBP4	0	LTBP4-203, LTBP4-021, LTBP4-001
chr15:68118006-68121931	15	4.12122e-24	6.27132e-17	-0.160549	-0.0787703	SKOR1	5964	SKOR1-003, SKOR1-201, SKOR1-004
chr6:160219791-160222116	15	1.14144e-44	9.99901e-21	-0.160501	-0.0780895	PNLDC1	0	PNLDC1-001, PNLDC1-002, PNLDC1-005, PNLDC1-003, PNLDC1-004, PNLDC1-201
chr19:49890915-49891603	5	9.27811e-08	0.000124592	-0.160322	-0.0818411	CCDC155	0	CCDC155-001, CCDC155-014, CCDC155-016, CCDC155-010, CCDC155-013, CCDC155-004, CCDC155-007, CCDC155-011, CCDC155-012, AC010524.2-001, CCDC155-006
chr22:42394590-42395340	7	3.80637e-20	0.137008	-0.159415	-0.0301689	WBP2NL	0	WBP2NL-001, WBP2NL-002, WBP2NL-003, WBP2NL-004, WBP2NL-007, WBP2NL-005, WBP2NL-006
chr1:180923076-180923847	5	9.55195e-10	0.00285772	-0.158936	-0.0487968	KIAA1614	25510	RP11-46A10.4-001
chr13:100620447-100622158	6	9.39534e-11	2.50089e-06	-0.158721	-0.0834217	ZIC5	2020	NA
chr11:2919689-2922334	25	2.72285e-39	1.71563e-12	-0.158703	-0.0348322	SLC22A18AS	2841	SLC22A18-001, SLC22A18-002, SLC22A18-003, SLC22A18-005
chr14:23355373-23356059	3	7.5595e-23	2.06377e-07	-0.158696	-0.0616502	REM2	2941	NA
chr16:11761803-11762212	7	1.66365e-12	0.000136309	-0.15863	-0.0368571	SNN	77	SNN-001
chr3:181437145-181438328	8	9.29973e-17	9.54812e-09	-0.158086	-0.0955539	SOX2-OT	109023	NA
chr19:4543487-4544574	6	3.61341e-10	2.63929e-05	-0.15806	-0.0479144	SEMA6B	15197	RN7SL121P-201, SEMA6B-007
chr11:6651152-6652106	4	7.93546e-09	9.66427e-08	-0.157824	-0.103746	DCHS1	24968	RP11-732A19.6-001
chr2:232378848-232379717	10	4.47748e-27	0.000534415	-0.157739	-0.038954	LINC00471	0	LINC00471-001
chr8:6692470-6694415	13	6.70944e-23	1.09317e-05	-0.157505	-0.049072	XKR5	0	XKR5-002, XKR5-201, GS1-24F4.2-001, XKR5-001
chr2:227700114-227701437	11	1.59829e-18	4.33332e-07	-0.157417	-0.050631	RHBDD1	0	RHBDD1-001, RHBDD1-201, RHBDD1-005, RHBDD1-004, RHBDD1-006, RHBDD1-002, RHBDD1-003, RHBDD1-008, RHBDD1-007, RHBDD1-014
chr11:487611-488555	5	6.49642e-11	0.00161262	-0.157101	-0.0314248	PTDSS2	37331	PTDSS2-007, PTDSS2-008, PTDSS2-010
chr8:8748536-8750314	9	4.10502e-26	3.56905e-13	-0.156878	-0.0858577	MFHAS1	817	MFHAS1-001
chr19:7565554-7566429	5	1.03669e-23	2.60083e-14	-0.156483	-0.0869979	C19orf45	3109	C19orf45-006, C19orf45-008, C19orf45-003
chr17:17626127-17628656	5	2.96286e-16	2.57942e-10	-0.156053	-0.101112	RAI1	41340	NA
chr6:170268691-170268808	3	1.21312e-07	1.89515e-05	-0.156043	-0.0940486	LINC00574	78522	NA
chr6:28829640-28831743	31	1.65848e-31	0.00677665	-0.155913	-0.0169997	LOC401242	0	RPL13P-001, XXbac-BPG308K3.6-001, XXbac-BPG308K3.6-003, XXbac-BPG308K3.6-002
chr10:102820768-102822508	14	1.01899e-18	8.00958e-05	-0.155904	-0.046673	KAZALD1	0	KAZALD1-001, KAZALD1-004, KAZALD1-005, KAZALD1-003, RP11-108L7.15-001
chr7:149172-150084	7	7.54283e-12	0.000212988	-0.155553	-0.0443735	FAM20C	42885	AC093627.9-001, AC093627.10-003, AC093627.10-002, AC093627.10-001, AC093627.9-004, AC093627.9-003
chr6:134491143-134491531	5	5.66762e-25	4.14741e-18	-0.155363	-0.143815	SGK1	147665	SGK1-005, SGK1-030
chr5:170734312-170738524	21	7.07401e-52	7.52348e-43	-0.155313	-0.0947096	TLX3	0	TLX3-001
chr7:65508086-65509382	4	6.55658e-09	0.000187214	-0.15514	-0.0661238	ASL	31394	NA
chr1:28051702-28052398	8	8.53575e-20	0.0377942	-0.154868	-0.0271184	FAM76A	92	FAM76A-003, FAM76A-004, FAM76A-002, FAM76A-001, FAM76A-006, FAM76A-007
chr1:6544511-6546574	7	2.598e-12	7.25668e-07	-0.154819	-0.0750659	PLEKHG5	33547	PLEKHG5-203, PLEKHG5-204
chr2:202900063-202901470	6	1.34379e-05	1.92253e-05	-0.154544	0.0162459	FZD7	753	FZD7-001, RP11-107N15.1-001
chr2:232479195-232479924	4	4.5606e-07	0.000888578	-0.154377	-0.0813168	C2orf57	21620	NA
chr3:181441345-181445514	26	4.34182e-40	1.67566e-11	-0.154259	-0.0315794	SOX2-OT	113223	NA
chr5:72714340-72716466	10	3.61038e-19	2.94039e-14	-0.154217	-0.0518996	BTF3	77784	NA
chr12:133484743-133485856	6	9.9385e-07	0.000421755	-0.154118	-0.0800061	ZNF605	47036	CHFR-011, CHFR-005
chr17:40949085-40951258	13	1.31372e-15	0.000143167	-0.154065	-0.0345903	COA3	0	COA3-001, CNTD1-006, COA3-002, CNTD1-001, CNTD1-002, CNTD1-005, CNTD1-004
chr6:31275148-31276797	25	7.59011e-57	1.76714e-22	-0.153875	-0.0754431	HLA-B	48192	XXbac-BPG248L24.10-001
chr6:2634100-2634942	4	3.54707e-16	0.0659919	-0.153782	-0.0450487	LINC01600	356	C6orf195-001
chr14:54412780-54414764	8	2.54765e-15	4.85886e-06	-0.153699	-0.0704591	MIR5580	438	MIR5580-201
chr17:21355906-21356653	5	1.04518e-23	1.27635e-13	-0.153435	-0.0890113	KCNJ12	76207	NA
chr3:185911702-185912486	6	4.05041e-08	0.00143471	-0.153205	-0.0828028	DGKG	167537	NA
chr17:7819762-7820248	3	8.88694e-14	0.000341802	-0.15297	-0.0525143	LOC284023	497	AC025335.1-001
chr16:1524927-1525698	6	3.80661e-12	0.000516465	-0.152624	-0.0467095	CLCN7	0	CLCN7-002, CLCN7-001, CLCN7-201, CLCN7-008, CLCN7-009, CLCN7-007, CLCN7-011
chr6:32819858-32820868	24	7.22037e-27	1.89394e-05	-0.152513	-0.0368294	TAP1	880	TAP1-001, PSMB9-001, TAP1-201, PSMB9-202, PSMB9-002, TAP1-002
chr16:90088488-90089547	8	6.4101e-45	6.40546e-06	-0.152292	-0.0325874	GAS8	0	GAS8-001, GAS8-005, GAS8-004, GAS8-011, GAS8-012, GAS8-003, GAS8-002, DBNDD1-003
chr1:156646065-156646653	5	5.05073e-08	0.00215099	-0.152038	-0.0641737	NES	536	NES-001
chr6:27106564-27107756	11	4.00369e-18	2.33261e-11	-0.151643	-0.0947106	HIST1H2BK	6881	HIST1H4I-001
chr6:153452233-153452954	6	1.31492e-13	6.61691e-06	-0.151624	-0.0805021	RGS17	0	RGS17-201
chr11:65414099-65415260	5	3.71234e-16	5.79947e-08	-0.151475	-0.0956138	SIPA1	6507	SIPA1-009, SIPA1-007, SIPA1-008, MIR4489-201
chr22:31480934-31481480	4	4.96734e-14	6.67785e-10	-0.150877	-0.120472	SMTN	0	SMTN-018, RP3-412A9.16-001
chr11:63529011-63532530	8	2.06102e-17	1.89118e-14	-0.150871	-0.0926713	C11orf95	3583	C11orf95-001, C11orf95-004, C11orf95-002
chr3:32858280-32860553	14	2.0353e-22	7.08578e-13	-0.150861	-0.0806799	TRIM71	0	TRIM71-001
chr18:45457585-45459276	9	3.81723e-20	0.000355514	-0.150797	-0.035643	SMAD2	68	SMAD2-001, SMAD2-201, SMAD2-002, SMAD2-005, SMAD2-008, SMAD2-007, SMAD2-006, SMAD2-003
chr17:75368750-75369939	11	1.45492e-32	2.21365e-17	-0.150669	-0.0954501	2005-08-31	0	SEPT9-008, SEPT9-031, SEPT9-030, SEPT9-032
chr15:44092166-44093429	13	4.17948e-46	2.9109e-11	-0.150502	-0.0410621	SERINC4	0	SERINC4-201, SERINC4-004, SERINC4-001, SERINC4-005, RP11-296A16.1-001, HYPK-001, SERINC4-002, SERINC4-003, HYPK-004, SERINC4-006, HYPK-005, HYPK-006, SERF2-202
chr19:50831762-50832552	6	3.92739e-14	7.71221e-07	-0.150289	-0.0816525	KCNC3	82	KCNC3-002, KCNC3-005, NR1H2-201, NR1H2-010, NR1H2-011, NR1H2-012
chr7:150822655-150823386	4	2.08651e-27	1.05899e-20	-0.150178	-0.120318	AGAP3	38829	AGAP3-021
chr1:47882265-47883234	7	1.23184e-11	1.75641e-05	-0.150073	-0.071587	FOXE3	521	FOXE3-001
chr16:31487153-31489209	7	2.88888e-14	1.74789e-07	-0.150042	-0.0736487	TGFB1I1	2627	NA
chr1:110626066-110627590	9	3.20567e-12	2.80006e-08	-0.149892	-0.0717033	ALX3	12744	RP4-773N10.6-001
chr9:131548680-131549619	7	5.19611e-11	0.0495352	-0.149662	-0.0220296	TBC1D13	0	TBC1D13-001, TBC1D13-002, TBC1D13-003, TBC1D13-004, TBC1D13-201
chr7:5646477-5648122	9	8.96525e-25	5.6591e-06	-0.149647	-0.0480299	FSCN1	14041	NA
chr8:144911427-144912822	9	4.38567e-16	0.0140374	-0.149598	-0.030104	PUF60	0	PUF60-004, PUF60-002, PUF60-003, PUF60-005, PUF60-016, PUF60-024, PUF60-001, PUF60-006, PUF60-025, PUF60-012, PUF60-013, PUF60-014, PUF60-015, PUF60-011
chr18:34833339-34834690	5	8.3436e-24	3.24782e-14	-0.149525	-0.092946	CELF4	311310	CELF4-018
chr2:176993017-176994142	10	7.21061e-16	4.33886e-07	-0.149403	-0.0707075	HOXD8	280	HOXD8-001, HOXD8-002, HOXD8-003, HOXD8-201, HOXD8-004
chr3:160822423-160823505	14	8.02119e-28	0.0130998	-0.148972	-0.0291834	B3GALNT1	0	B3GALNT1-002, B3GALNT1-001, B3GALNT1-201, B3GALNT1-003, B3GALNT1-014, NMD3-011, B3GALNT1-013, NMD3-012, B3GALNT1-015, B3GALNT1-005, B3GALNT1-009, B3GALNT1-017, B3GALNT1-010, B3GALNT1-004, B3GALNT1-016, B3GALNT1-007, B3GALNT1-011, B3GALNT1-008, B3GALNT1-018, B3GALNT1-012
chr17:47075281-47075880	4	9.0958e-12	0.000368477	-0.14882	-0.0964328	IGF2BP1	507	IGF2BP1-001, IGF2BP1-002, RP11-501C14.5-001, IGF2BP1-003, IGF2BP1-004
chr7:127991421-127992634	5	1.36919e-20	3.43446e-06	-0.148747	-0.0618066	PRRT4	9105	NA
chr17:30813145-30814031	7	5.6648e-23	5.1421e-05	-0.148545	-0.0346167	CDK5R1	74	CDK5R1-001, CDK5R1-002, CDK5R1-003
chr6:43966762-43971024	13	3.53811e-17	1.17528e-10	-0.148533	-0.0302645	C6orf223	0	C6orf223-003, C6orf223-002, C6orf223-004, C6orf223-001, RP5-1120P11.1-002
chr20:49639883-49640589	4	3.72208e-11	0.00255342	-0.148347	-0.0688621	KCNG1	208	KCNG1-002, KCNG1-201, KCNG1-001, KCNG1-003, KCNG1-004
chr17:45400748-45401833	9	9.31921e-07	0.0076578	-0.148338	-0.047213	ITGB3	69540	EFCAB13-001, EFCAB13-002, EFCAB13-003, EFCAB13-006, EFCAB13-009, EFCAB13-004, EFCAB13-008, EFCAB13-007, RP11-290H9.4-001
chr5:138727711-138729919	9	3.05771e-13	8.54744e-07	-0.148078	-0.0485138	PROB1	966	PROB1-001, MZB1-001
chr10:5540667-5541823	8	2.80304e-17	2.29284e-08	-0.147981	-0.0727153	CALML5	0	CALML5-001
chr3:138153763-138154754	5	1.55905e-23	1.11604e-08	-0.1474	-0.0649364	ESYT3	348	ESYT3-003, ESYT3-001, ESYT3-002, ESYT3-006
chr19:38885050-38886789	9	1.15906e-17	8.65847e-14	-0.147369	-0.101667	SPRED3	4118	NA
chr11:66443637-66445312	9	1.51294e-19	5.40743e-08	-0.147283	-0.0552751	RBM4B	0	RBM4B-001, RBM4B-008, RBM4B-002, RBM4B-003, RBM4B-004
chr10:105036611-105038444	12	1.04555e-32	1.84467e-19	-0.146807	-0.087206	INA	0	INA-001
chr5:134374439-134375057	4	9.9349e-11	0.00469868	-0.14666	-0.0690321	C5orf66	5469	CTC-276P9.1-001, CTC-276P9.1-002
chr17:76921500-76922138	9	8.75704e-08	0.0368182	-0.146576	-0.0280537	TIMP2	28	TIMP2-001
chr10:95123718-95123774	3	2.79645e-12	1.00401e-08	-0.146346	-0.103037	MYOF	118300	NA
chr15:75248086-75248768	3	4.58877e-12	7.78456e-05	-0.146319	-0.0803946	RPP25	1007	RPP25-001, RPP25-201, SCAMP5-005
chr19:36246395-36248077	13	4.57386e-23	1.52845e-10	-0.146315	-0.0669389	HSPB6	0	HSPB6-201, C19orf55-013, C19orf55-201, C19orf55-006, C19orf55-002, C19orf55-004, C19orf55-012, C19orf55-003, C19orf55-001, C19orf55-005, AC002398.12-001, HSPB6-003, LIN37-010, HSPB6-001, C19orf55-016
chr8:145925258-145926766	10	5.82991e-20	1.6019e-06	-0.14623	-0.0581995	ARHGAP39	14064	AF186192.5-002, AF186192.1-001, AF186192.5-005, AF186192.5-004
chr12:45443808-45445115	13	3.8471e-08	0.00349131	-0.146089	0.0126629	DBX2	0	DBX2-001, RP11-478B9.1-001
chr19:7701212-7702494	12	2.31792e-19	0.000363387	-0.146035	-0.0304877	STXBP2	0	STXBP2-001, STXBP2-002, STXBP2-003, STXBP2-006, STXBP2-009, STXBP2-007, STXBP2-004, STXBP2-008, STXBP2-005, STXBP2-010, CTD-3214H19.6-001
chr5:1092793-1094035	7	8.18899e-20	2.0546e-06	-0.145915	-0.0527515	SLC12A7	18137	NA
chr21:44493901-44496012	11	1.0324e-25	2.01629e-06	-0.145861	-0.0476285	CBS	460	CBS-001, CBS-002, CBS-004, CBS-003, CBS-201, CBS-007, CBS-009, CBS-008, CBS-017, CBS-010
chr6:1523080-1524618	8	2.89938e-16	2.408e-11	-0.14583	-0.0743955	FOXC1	86063	NA
chr19:58911965-58912724	3	4.44214e-19	4.88408e-07	-0.145724	-0.079084	RNF225	4508	ZNF584-009, CTD-2619J13.13-001, ZNF584-008
chr8:145103393-145107199	17	2.2972e-39	2.30798e-31	-0.145615	-0.0985402	OPLAH	8385	CTD-3065J16.6-001, CTD-3065J16.6-002
chr18:10588980-10589360	5	8.43881e-08	2.28178e-05	-0.145472	-0.100004	NAPG	63107	NA
chr2:175113062-175113863	4	1.5033e-15	0.00331577	-0.145442	-0.0353082	OLA1	0	OLA1-001, OLA1-002, OLA1-003, OLA1-004, OLA1-009
chr11:124790815-124791601	5	2.21325e-17	5.4986e-08	-0.14515	-0.0926997	HEPACAM	14707	HEPN1-001
chr19:46806907-46807466	5	1.42134e-09	0.113888	-0.145075	-0.0363601	HIF3A	0	HIF3A-006, HIF3A-202, HIF3A-013, HIF3A-015, HIF3A-023, HIF3A-024
chr17:7825949-7826623	7	5.04339e-24	3.46557e-15	-0.145049	-0.097565	KCNAB3	6130	KCNAB3-006
chr18:76828521-76829239	5	6.45777e-15	0.0148833	-0.145003	-0.0556383	ATP9B	158	ATP9B-004, ATP9B-001, ATP9B-201, ATP9B-003, ATP9B-012, ATP9B-006, ATP9B-011, ATP9B-014
chr19:47291626-47292253	7	2.39573e-13	0.128608	-0.144941	-0.0202956	SLC1A5	0	SLC1A5-005, SLC1A5-001
chr6:159240077-159241461	10	2.02337e-17	0.129933	-0.144941	-0.021401	EZR	0	EZR-002, EZR-001, EZR-201, EZR-AS1-001, EZR-003
chr7:107641770-107642539	5	8.46914e-11	7.12928e-08	-0.144727	-0.0973286	LAMB1	1265	LAMB1-001, LAMB1-006, LAMB1-002, LAMB1-003, LAMB1-005, U3.54-201
chr22:42896688-42897250	4	6.7343e-10	0.000221481	-0.144514	-0.0775383	SERHL	103	SERHL-001, SERHL-201, SERHL-004, SERHL-002
chr5:883880-884033	3	2.17868e-23	5.90532e-17	-0.144339	-0.126214	BRD9	8641	BRD9-010, BRD9-015
chr16:88884072-88885124	6	2.06932e-08	0.000137414	-0.144259	-0.0560648	GALNS	38250	NA
chr1:26662567-26663502	5	2.38715e-19	1.06232e-06	-0.144116	-0.0427203	AIM1L	1466	AIM1L-009, AIM1L-008, AIM1L-006
chr19:39359726-39360961	5	8.67852e-10	1.39775e-05	-0.144064	-0.090197	RINL	7958	RINL-009, RINL-011, CTC-360G5.6-001, RINL-010, RINL-007
chr8:144853908-144854795	3	1.85016e-10	0.00283368	-0.144008	-0.065404	SCRIB	31531	RP11-429J17.7-001
chr3:52351355-52351963	5	2.59093e-06	0.000301877	-0.144	-0.0919626	DNAH1	0	DNAH1-004, DNAH1-001, DNAH1-008
chr22:31740944-31741741	4	2.46318e-36	4.13016e-10	-0.143923	-0.0721099	PATZ1	508	PATZ1-003, PATZ1-001, PATZ1-004, PATZ1-002, PATZ1-005, PATZ1-006, AC005003.1-201
chr2:174876661-174878113	5	3.67173e-13	8.5295e-07	-0.143704	-0.069278	SP3	46231	RP11-394I13.3-001
chr12:104531891-104532907	6	6.63175e-38	7.22764e-10	-0.143424	-0.0522576	NFYB	0	NFYB-001, NFYB-002, NFYB-004, NFYB-003
chr4:156679085-156681475	13	1.227e-16	1.99811e-09	-0.143346	-0.0701602	GUCY1B3	0	GUCY1B3-007, GUCY1B3-003, GUCY1B3-010, GUCY1B3-001, GUCY1B3-004, GUCY1B3-005, GUCY1B3-008
chr1:12226913-12227927	9	4.22568e-26	3.15987e-09	-0.143034	-0.0566942	TNFRSF1B	0	TNFRSF1B-001, TNFRSF1B-002, TNFRSF1B-201
chr17:26120155-26121059	6	8.79391e-12	0.0102273	-0.142566	-0.0474424	NOS2	99350	NA
chr22:38220611-38221670	7	2.91903e-16	2.19939e-10	-0.142521	-0.0920727	GALR3	1222	GALR3-001
chr6:108439752-108441207	6	7.07088e-11	3.35878e-08	-0.142517	-0.0353633	OSTM1	43811	NA
chr11:61594965-61596755	13	6.43669e-21	4.71018e-13	-0.14246	-0.0673637	FADS2	0	FADS2-003, FADS1-005, FADS1-006, FADS2-009, FADS2-010, FADS2-004
chr15:101567894-101568393	3	2.03568e-10	1.83398e-05	-0.142305	-0.0856863	LRRK1	103178	NA
chr14:31343146-31344535	10	1.15118e-33	2.38336e-11	-0.142289	-0.0689134	COCH	0	COCH-006, COCH-005, COCH-007, COCH-003, COCH-010, COCH-009, COCH-011, COCH-012
chr16:30366841-30367546	5	2.13323e-14	0.000617651	-0.142147	-0.0288807	CD2BP2	159	CD2BP2-001, RP11-347C12.10-001, CD2BP2-003, CD2BP2-002
chr6:28303923-28304451	12	1.91514e-30	1.27603e-19	-0.1416	-0.0960991	ZSCAN31	19597	ZSCAN31-002, ZSCAN31-014, ZSCAN31-012, ZSCAN31-001, ZSCAN31-016, ZSCAN31-005, ZSCAN31-015, ZSCAN31-013
chr22:46770063-46771084	7	3.00024e-08	6.08751e-06	-0.141361	-0.0823921	CELSR1	34087	NA
chr11:611114-615732	17	2.07835e-39	1.17398e-21	-0.141241	-0.064257	PHRF1	4048	IRF7-001, IRF7-005, IRF7-201, IRF7-202, IRF7-203, IRF7-002, IRF7-004, IRF7-006, IRF7-009, IRF7-010, IRF7-014, IRF7-013, IRF7-011, IRF7-012, IRF7-008, IRF7-007, IRF7-015
chr6:31238036-31239411	16	7.38823e-14	0.0229486	-0.141201	-0.027151	HLA-C	502	HLA-C-001, HLA-C-006, HLA-C-002, HLA-C-007, HLA-C-011, HLA-C-010, HLA-C-012, HLA-C-005, HLA-C-008
chr5:134361983-134365728	15	2.85646e-38	6.70532e-34	-0.141196	-0.0883481	PITX1	4236	PITX1-006
chr6:100060917-100062259	8	7.45442e-09	6.96094e-05	-0.141049	-0.0650202	PRDM13	6267	NA
chr7:2699640-2701802	9	2.84361e-12	1.91091e-11	-0.140508	-0.0694572	TTYH3	12303	NA
chr19:58951434-58952361	12	2.05298e-07	0.00599972	-0.140417	-0.0478465	ZNF132	0	ZNF132-001, CTD-2619J13.19-001
chr16:2140326-2141815	7	3.53462e-18	1.56288e-10	-0.140392	-0.0718443	PKD1	12081	MIR1225-201, PKD1-023, PKD1-022, PKD1-040, RP11-304L19.1-002, PKD1-041, PKD1-039, RP11-304L19.1-001
chr10:22622793-22625874	19	5.34613e-56	4.46633e-36	-0.140314	-0.0814574	COMMD3-BMI1	17481	RP11-573G6.9-001, RP11-573G6.8-001
chr3:120003292-120004483	10	1.84337e-20	3.74023e-12	-0.140167	-0.067654	LRRC58	63703	GPR156-002, GPR156-003
chr19:16436122-16437362	4	5.19051e-14	0.000152694	-0.140067	-0.0677981	KLF2	471	KLF2-001, CTD-2562J15.6-001, KLF2-002
chr17:46124684-46125312	5	3.76072e-12	2.22559e-05	-0.139791	-0.0834963	NFE2L1	374	NFE2L1-003, NFE2L1-006, NFE2L1-001, RP5-890E16.2-002, NFE2L1-012, NFE2L1-020, NFE2L1-023, NFE2L1-013, NFE2L1-022, NFE2L1-010, RP5-890E16.2-001, NFE2L1-011, NFE2L1-002, NFE2L1-021
chr3:99594893-99595254	6	3.32741e-05	0.0194798	-0.139719	-0.082285	CMSS1	58215	FILIP1L-201, FILIP1L-007, FILIP1L-009, FILIP1L-003
chr19:36499326-36500494	6	7.85389e-14	6.16852e-05	-0.139316	-0.0512189	ALKBH6	4647	SYNE4-001, SYNE4-004, SYNE4-006, SYNE4-002, SYNE4-003, SYNE4-005, SYNE4-007
chr17:27224533-27225770	10	8.20108e-14	0.00319354	-0.139241	-0.0220489	FLOT2	0	FLOT2-001, FLOT2-003, FLOT2-004, RP11-20B24.4-002, RP11-20B24.4-001, FLOT2-002, DHRS13-004, FLOT2-007, FLOT2-006, FLOT2-013, FLOT2-012
chr9:104249490-104249936	3	6.67817e-09	0.0435841	-0.139129	-0.0460329	TMEM246	15	TMEM246-002, TMEM246-001
chr1:151445541-151446498	5	5.44502e-10	0.000198243	-0.139052	-0.0584275	POGZ	13600	NA
chr10:121577530-121579393	8	2.83193e-53	4.2491e-34	-0.139	-0.0861671	INPP5F	0	INPP5F-002, INPP5F-003, PHACTR2P1-001
chr6:31867747-31870990	54	1.8651e-71	5.00506e-05	-0.138976	-0.0130557	C2	0	ZBTB12-001, C2-015, C2-014
chr10:82295394-82296440	7	9.09456e-06	0.00121621	-0.138914	-0.0691967	SH2D4B	1218	SH2D4B-005, RP11-137H2.4-001, SH2D4B-202
chr8:142240604-142241208	3	2.2456e-15	6.62058e-06	-0.138599	-0.0833069	SLC45A4	23017	SLC45A4-001, SLC45A4-002, SLC45A4-004
chr2:636122-637620	6	9.0929e-16	5.52008e-05	-0.13845	-0.0636826	TMEM18	38538	NA
chr1:897308-899434	8	3.61885e-31	6.47495e-19	-0.138442	-0.0794475	KLHL17	0	KLHL17-001, KLHL17-003, KLHL17-004, KLHL17-005
chr17:58498466-58499816	10	1.23892e-07	0.10616	-0.138336	-0.0281465	C17orf64	49	C17orf64-001, C17orf64-003, C17orf64-002, USP32-014, USP32-015
chr12:132617254-132617896	3	2.88226e-12	7.53226e-07	-0.138322	-0.0958813	DDX51	10984	NA
chr2:10470961-10471388	3	1.21559e-08	0.00507825	-0.138146	-0.0746181	HPCAL1	672	NA
chr8:144823894-144824658	7	2.59439e-19	8.27092e-05	-0.138052	-0.0541947	FAM83H-AS1	7584	FAM83H-AS1-201
chr15:44116616-44117354	10	1.97014e-26	2.74014e-06	-0.137984	-0.0382086	MFAP1	0	WDR76-001, MFAP1-001, WDR76-002, WDR76-003
chr20:44518802-44519697	7	3.71563e-26	1.95884e-05	-0.137978	-0.0486486	CTSA	0	CTSA-004, CTSA-006, CTSA-012, CTSA-001, NEURL2-001, CTSA-020, CTSA-007, CTSA-008, NEURL2-002, CTSA-014, CTSA-018, CTSA-019, CTSA-023, CTSA-017, CTSA-016, CTSA-015, CTSA-013
chr19:57018614-57019373	9	7.05932e-12	3.18037e-06	-0.137894	-0.0796107	ZNF471	0	ZNF471-001, ZNF471-002
chr15:55880089-55881706	15	4.94484e-23	7.53106e-08	-0.137623	-0.0427826	PYGO1	0	PYGO1-001, PYGO1-003
chr17:80796693-80796743	3	1.89828e-15	4.40006e-10	-0.137361	-0.123052	ZNF750	1188	ZNF750-001, ZNF750-002
chr9:139427106-139429185	6	2.14353e-19	5.24264e-16	-0.137357	-0.0868129	NOTCH1	11053	NA
chr1:47696701-47698493	11	3.32167e-14	5.1406e-07	-0.137174	-0.0684643	TAL1	0	TAL1-002, TAL1-201, TAL1-001, TAL1-003, TAL1-006, TAL1-005
chr14:74178976-74180563	7	1.93838e-18	2.79662e-10	-0.136813	-0.0761263	PNMA1	565	PNMA1-001
chr17:28562142-28563300	10	9.22694e-22	6.21987e-06	-0.136535	-0.044264	SLC6A4	0	SLC6A4-201, SLC6A4-001, SLC6A4-002
chr5:176543790-176544683	6	5.09932e-11	7.62088e-07	-0.136316	-0.0757675	NSD1	15397	NA
chr10:60935663-60937501	18	9.98753e-35	1.39539e-23	-0.136123	-0.0741147	PHYHIPL	0	PHYHIPL-002, PHYHIPL-001, PHYHIPL-201, PHYHIPL-003
chr7:1029072-1030287	4	1.62503e-08	1.97142e-05	-0.136038	-0.084799	CYP2W1	6237	NA
chr1:8377724-8378538	8	3.49097e-13	0.0329928	-0.135785	-0.044079	SLC45A1	5852	SLC45A1-202, SLC45A1-001
chr14:59930456-59932321	15	3.1322e-11	0.000433594	-0.134985	-0.0667437	GPR135	0	GPR135-002, GPR135-001
chr1:151104003-151104750	4	3.10926e-06	0.000380624	-0.13422	-0.0944693	SEMA6C	14390	SEMA6C-005, RP11-68I18.10-001
chr1:226924739-226925751	8	1.79905e-11	0.0241734	-0.13407	-0.0462665	ITPKB	1125	ITPKB-001, ITPKB-002, ITPKB-201
chr3:56716758-56717804	10	2.62289e-39	1.51005e-13	-0.134006	-0.0598809	FAM208A	0	FAM208A-003, FAM208A-004
chr17:79377272-79377850	4	5.02384e-06	0.00584767	-0.133812	-0.0721558	BAHCC1	3732	NA
chr14:104194561-104196038	9	1.97321e-27	1.25839e-13	-0.133679	-0.071982	ZFYVE21	12480	ZFYVE21-004, ZFYVE21-005, ZFYVE21-010, ZFYVE21-011, ZFYVE21-012
chr13:103426033-103426972	10	1.97386e-13	0.000245649	-0.133591	-0.0141828	TEX30	0	TEX30-006, TEX30-005, TEX30-004, TEX30-001, TEX30-007
chr8:56013800-56015066	4	1.64227e-09	7.00571e-07	-0.133524	-0.0941636	XKR4	0	XKR4-001
chr7:150714809-150716366	7	2.86745e-14	1.03443e-05	-0.133418	-0.053402	ATG9B	5220	ATG9B-003, ATG9B-007, ATG9B-010
chr1:1476551-1479238	14	1.26683e-39	1.51607e-12	-0.133179	-0.0327204	SSU72	31024	TMEM240-001, TMEM240-201
chr11:66082889-66085299	14	3.4985e-20	2.57839e-06	-0.133024	-0.044584	CD248	0	CD248-001
chr2:176958174-176959229	4	6.88853e-10	2.86641e-05	-0.132953	-0.085197	HOXD13	642	HOXD13-001
chr4:1022356-1023291	4	7.01422e-12	4.4108e-06	-0.13279	-0.0780421	FGFRL1	17416	RP11-460I19.2-001
chr12:95941571-95943114	10	4.29634e-09	0.000145155	-0.132472	-0.0672573	USP44	2149	USP44-004, USP44-002, USP44-006, USP44-005, USP44-007
chr1:244892984-244893918	5	6.03928e-08	0.00625028	-0.132451	-0.0597353	DESI2	76632	NA
chr2:71503246-71504971	13	7.08134e-14	4.04859e-06	-0.132205	-0.051364	ZNF638	0	ZNF638-003, ZNF638-005, ZNF638-004, ZNF638-009
chr1:32409867-32410678	6	4.38751e-14	2.24302e-08	-0.132148	-0.0797742	PTP4A2	5879	PTP4A2-007, PTP4A2-014
chr16:4588687-4589127	9	1.81198e-07	0.249674	-0.13191	-0.0153517	CDIP1	0	CDIP1-007, CDIP1-012, CDIP1-004, CDIP1-002, CDIP1-006, CDIP1-001, CDIP1-014, CDIP1-016, CDIP1-013
chr12:133463607-133465592	35	4.19345e-39	1.98977e-21	-0.131682	-0.0749466	CHFR	0	CHFR-201, CHFR-001, RP11-46H11.12-001, CHFR-002, CHFR-004, CHFR-003, CHFR-016, CHFR-017, CHFR-015, CHFR-014
chr17:7197375-7199284	11	7.57472e-11	0.00624304	-0.131433	-0.0281742	YBX2	0	YBX2-001, YBX2-005, YBX2-004, YBX2-003, YBX2-002
chr19:49575079-49576241	7	3.2305e-11	1.23937e-06	-0.131393	-0.0702088	KCNA7	0	KCNA7-001
chr4:77341251-77342550	6	1.13678e-11	0.00113398	-0.131383	-0.0482522	CCDC158	12793	CCDC158-006, CCDC158-008
chr3:48692777-48695065	10	8.05882e-22	6.67765e-13	-0.131347	-0.0755901	CELSR3	5283	NA
chr13:96204493-96205295	12	6.16163e-07	0.00245305	-0.130769	-0.0568421	CLDN10	0	CLDN10-002
chr17:80551452-80551747	3	4.74347e-19	6.10816e-06	-0.130506	-0.0567613	FOXK2	154	FOXK2-003, FOXK2-012
chr17:72243979-72244939	7	1.99005e-09	0.00191064	-0.130447	-0.0502521	TTYH2	0	TTYH2-002, TTYH2-008, TTYH2-006, TTYH2-007
chr1:153607143-153608350	5	1.29547e-15	3.36334e-09	-0.130253	-0.0677704	CHTOP	685	CHTOP-201, CHTOP-001, S100A13-201, CHTOP-002, RP1-178F15.4-001, RP1-178F15.5-001, RP1-178F15.5-003, CHTOP-003, RP1-178F15.5-002
chr4:713393-714516	10	1.56746e-21	9.25721e-11	-0.130243	-0.070535	PCGF3	13820	NA
chr5:176045746-176046497	5	1.97644e-09	0.000461937	-0.130014	-0.0645689	SNCB	11060	NA
chr11:2292000-2293665	40	5.15738e-22	0.00140033	-0.129963	-0.0307936	ASCL2	0	ASCL2-001
chr17:42733527-42734659	12	2.80881e-14	2.61527e-07	-0.129872	-0.0749484	C17orf104	0	C17orf104-201, C17orf104-002, C17orf104-004
chr14:23234972-23235613	4	3.97304e-10	0.00831212	-0.129808	-0.0499	OXA1L	118	OXA1L-001, OXA1L-003, OXA1L-006, OXA1L-009, OXA1L-008, OXA1L-002, OXA1L-007, OXA1L-005, OXA1L-004, CTD-2555K7.2-002, CTD-2555K7.2-003, CTD-2555K7.2-004, CTD-2555K7.2-001, OXA1L-011, OXA1L-010, OXA1L-012
chr15:65595998-65596423	4	3.66719e-09	0.065513	-0.12938	-0.0335369	PARP16	16980	RNU5B-1-201, RP11-349G13.2-001
chr6:33600828-33601269	3	1.72014e-08	0.00202097	-0.129293	-0.0518826	ITPR3	11672	NA
chr11:65600739-65601427	14	1.22822e-17	0.0519656	-0.129261	-0.0393457	SNX32	0	SNX32-001, SNX32-007, CFL1-010, SNX32-005, SNX32-008, SNX32-004, SNX32-011, SNX32-010, SNX32-002, SNX32-009
chr7:39332739-39332884	3	6.72786e-05	0.184468	-0.129148	-0.0459115	POU6F2	280058	AC092174.1-201
chr2:162279324-162281111	8	3.80004e-13	1.07028e-07	-0.129076	-0.0636129	TBR1	4918	AC009487.4-001, AC009487.4-002, SLC4A10-007, AC009487.5-001, SLC4A10-008
chr17:71304784-71306145	3	3.75956e-12	1.0819e-07	-0.128962	-0.0833008	CDC42EP4	1998	CDC42EP4-003, CDC42EP4-005, CDC42EP4-004, CDC42EP4-006, CDC42EP4-009, CDC42EP4-007, CDC42EP4-008
chr6:1382670-1385351	11	1.11472e-34	1.89246e-20	-0.128943	-0.0813237	FOXF2	4718	RP4-668J24.2-001
chr12:3308349-3310269	7	9.56079e-17	2.97172e-12	-0.128939	-0.0897415	TSPAN9	121828	TSPAN9-003
chr17:62774590-62775998	6	3.13784e-12	1.47984e-07	-0.128911	-0.0767296	PLEKHM1P	57304	hsa-mir-6080.1-001, hsa-mir-6080.1-002, RP11-927P21.4-001
chr16:57317679-57318902	14	5.77859e-15	0.0407296	-0.128876	-0.0240353	PLLP	0	PLLP-001, PLLP-003
chr22:18324130-18325505	6	1.00789e-10	2.74274e-05	-0.128787	-0.0694829	MICAL3	158762	MICAL3-016
chr1:27480106-27480849	5	2.42218e-06	0.00458271	-0.128782	-0.069866	SLC9A1	772	SLC9A1-001, SLC9A1-002, SLC9A1-201
chr3:50374304-50376475	32	2.3532e-27	1.05031e-05	-0.12873	-0.0318612	RASSF1	1892	RASSF1-007, RASSF1-002, RASSF1-001, RASSF1-004, RASSF1-005, RASSF1-011, RASSF1-003, RASSF1-010, RASSF1-009
chr1:229406360-229407517	10	2.31465e-35	4.09754e-12	-0.128675	-0.0641731	RAB4A	0	RAB4A-001, RP5-1061H20.4-001, RP5-1061H20.3-001, RP5-1061H20.4-002, RAB4A-004, RAB4A-002
chr11:787342-788714	8	3.87455e-11	1.35986e-05	-0.128575	-0.0589941	CEND1	1412	CEND1-001, CEND1-002
chr5:72731905-72733903	8	1.67019e-10	3.69362e-06	-0.128565	-0.032253	BTF3	60347	NA
chr12:58021295-58022029	6	5.41545e-12	0.0016279	-0.128518	-0.0638246	B4GALNT1	4993	B4GALNT1-016, B4GALNT1-009
chr20:50418044-50419348	11	8.35365e-25	3.30521e-15	-0.128426	-0.0802668	SALL4	0	SALL4-001, SALL4-201, SALL4-002, SALL4-003
chr17:42634955-42635789	5	2.20987e-08	0.00275256	-0.128338	-0.0494991	FZD2	143	FZD2-001
chr6:167708827-167710360	4	1.76344e-11	0.00989904	-0.128206	-0.0420513	UNC93A	4024	UNC93A-004
chr6:18261541-18262523	3	3.89728e-14	9.10488e-12	-0.128184	-0.102435	DEK	2276	DEK-006
chr2:40005788-40007061	8	6.71137e-21	4.05528e-09	-0.128134	-0.0353411	THUMPD2	0	THUMPD2-201, THUMPD2-002, THUMPD2-003, THUMPD2-202, THUMPD2-001, THUMPD2-006, THUMPD2-005, THUMPD2-007
chr14:105864896-105865464	4	8.58512e-09	0.0062394	-0.127977	-0.0340027	TEX22	0	TEX22-002, TEX22-001
chr10:131760778-131762052	10	2.28963e-20	1.8861e-08	-0.12785	-0.0746109	EBF3	39	EBF3-001, EBF3-002
chr16:677526-678891	7	2.62902e-23	4.12152e-11	-0.127803	-0.0684081	RAB40C	37353	RAB40C-002, WFIKKN1-002
chr10:90611604-90613015	7	9.43262e-12	0.00163255	-0.127798	-0.0431762	ANKRD22	0	ANKRD22-001
chr17:40332420-40333758	13	2.46914e-12	0.00183665	-0.127637	-0.0343085	KCNH4	0	KCNH4-001, KCNH4-002
chr4:7427195-7427446	3	5.52078e-11	7.22194e-08	-0.1276	-0.0914666	SORCS2	43570	NA
chr17:80858406-80861122	15	8.91087e-38	3.49574e-27	-0.127572	-0.0798933	TBCD	4705	TBCD-018
chr11:61275826-61278148	8	2.96727e-24	6.17945e-09	-0.127511	-0.0463076	LRRC10B	0	LRRC10B-001, MIR4488-201
chr16:965780-966362	3	1.18109e-08	7.7333e-05	-0.127456	-0.0907327	LMF1	54622	NA
chr10:123355268-123357075	10	1.52867e-09	1.04053e-05	-0.127198	-0.0559257	FGFR2	897	FGFR2-003, FGFR2-009, FGFR2-201, FGFR2-012, FGFR2-202, FGFR2-001, FGFR2-016, FGFR2-004, FGFR2-006, FGFR2-011, FGFR2-007, FGFR2-005, FGFR2-203, FGFR2-010, FGFR2-015, FGFR2-013, FGFR2-024
chr3:134031551-134032590	7	3.56711e-09	0.00195348	-0.127186	-0.0536469	AMOTL2	53093	RP11-200A1.1-001
chr3:186505240-186505713	3	3.19342e-13	1.29571e-07	-0.127116	-0.084509	SNORA4	0	SNORA63-201, SNORA63.6-201, SNORA81-201, EIF4A2-026, EIF4A2-022, EIF4A2-007, EIF4A2-023, EIF4A2-021, EIF4A2-025, EIF4A2-027, EIF4A2-024, SNORA4-201
chr16:85019773-85020055	3	3.8421e-08	5.22552e-06	-0.126847	-0.100162	ZDHHC7	25086	NA
chr19:46974275-46975180	10	3.15597e-13	0.00124283	-0.126803	-0.0595181	PNMAL1	0	PNMAL1-001, PNMAL1-002, PNMAL1-005
chr17:77787630-77788722	5	5.978e-08	0.00271158	-0.126424	-0.0450587	CBX8	16715	NA
chr9:140348014-140349128	3	4.79766e-10	2.86618e-06	-0.126356	-0.0864915	NSMF	4658	NSMF-004, NSMF-003, NSMF-006, NSMF-005, NSMF-207
chr14:105994616-105996254	6	3.03028e-22	3.26554e-07	-0.126349	-0.0562932	TMEM121	1663	TMEM121-001, TMEM121-201, TMEM121-002
chr7:1067302-1067459	3	7.24415e-05	0.00129797	-0.126309	-0.0984137	C7orf50	529	C7orf50-003, AC073957.15-001, C7orf50-004
chr9:35676104-35676365	3	2.76178e-12	2.87258e-09	-0.126251	-0.0981395	CA9	2189	ARHGEF39-004, CA9-002
chr17:77813616-77814569	4	3.88248e-14	0.00303467	-0.125958	-0.0496705	CBX4	403	CBX4-001, CBX4-002, CBX4-003, CBX4-004
chr1:32740758-32742037	7	6.88446e-09	0.00012598	-0.125884	-0.0574353	LCK	832	LCK-004, LCK-010, LCK-013, LCK-201, LCK-012, LCK-003, LCK-011
chr9:138799645-138800390	5	6.68302e-25	3.60688e-09	-0.125823	-0.0458743	CAMSAP1	640	CAMSAP1-001, CAMSAP1-002, RP11-432J22.2-001
chr2:128350306-128350748	4	1.93238e-07	0.00955136	-0.125731	-0.0504982	MYO7B	56928	NA
chr12:122243328-122244660	5	1.25909e-12	1.04526e-05	-0.125636	-0.0564703	SETD1B	690	SETD1B-201, AC084018.1-001, AC084018.1-004, SETD1B-001, SETD1B-002
chr14:52780158-52781184	7	9.35401e-09	0.000595772	-0.125629	-0.0471695	PTGER2	0	PTGER2-001, PTGER2-002
chr13:101241125-101241430	3	2.02169e-09	0.000371075	-0.125558	-0.0616283	GGACT	79	GGACT-002, GGACT-003
chr6:34113293-34114384	7	1.39044e-10	0.00813157	-0.125456	-0.0425936	GRM4	9015	GRM4-001, GRM4-010
chr17:73937173-73937673	8	1.50028e-09	0.158306	-0.125198	-0.0262895	ACOX1	37842	FBF1-201, FBF1-202, FBF1-002, FBF1-004, FBF1-001, FBF1-010, ACOX1-013
chr19:50885957-50888179	9	4.56005e-17	7.35095e-05	-0.124954	-0.0194575	NR1H2	6465	POLD1-002, POLD1-012, POLD1-001, POLD1-005, POLD1-003, POLD1-013
chr17:40831789-40832319	4	9.09779e-15	0.0308578	-0.124896	-0.0391385	CCR10	1526	CCR10-001, CTD-3193K9.4-001
chr6:29593246-29597113	29	1.97285e-16	0.000191501	-0.124892	-0.0250459	GABBR1	3049	GABBR1-002, GABBR1-004, GABBR1-010
chr15:41787261-41788368	4	1.62711e-07	0.000440343	-0.124889	-0.0804162	ITPKA	1205	ITPKA-001, ITPKA-002
chr1:109203268-109204821	9	3.10841e-18	4.27059e-06	-0.124851	-0.0615093	HENMT1	0	HENMT1-003, HENMT1-001, HENMT1-201, HENMT1-002, HENMT1-004
chr6:84562778-84563910	13	1.54753e-15	3.89087e-09	-0.124802	-0.0806956	RIPPLY2	0	RIPPLY2-002, RIPPLY2-001
chr1:1533852-1536101	7	9.26355e-24	1.00226e-10	-0.124647	-0.0594403	C1orf233	0	C1orf233-001
chr7:27224092-27225897	34	6.18667e-14	0.0293534	-0.124553	-0.00758519	HOXA11	0	HOXA11-001, HOXA11-AS-005, HOXA11-002, HOXA11-AS-007, HOXA11-AS-004, HOXA11-AS-002, HOXA11-AS-006
chr9:140187948-140188511	3	3.38948e-09	1.84679e-06	-0.124522	-0.104852	NRARP	8192	RP13-122B23.8-001
chr17:41832466-41833324	7	7.40348e-25	1.64657e-07	-0.124481	-0.0672169	SOST	2832	NA
chr1:101003634-101005971	11	9.26816e-13	1.60609e-10	-0.1242	-0.0721877	GPR88	0	GPR88-001
chr1:6663445-6664268	7	3.62686e-18	4.79559e-06	-0.123934	-0.0607877	KLHL21	516	KLHL21-001, KLHL21-002
chr1:227729070-227730308	6	2.20926e-08	0.0145276	-0.123875	-0.0513883	ZNF678	20912	NA
chr3:49755764-49757476	13	8.32059e-10	2.35447e-05	-0.123674	-0.0583146	RNF123	18863	AMIGO3-001, RNF123-013, RNF123-014
chr1:112531263-112532085	11	6.3543e-06	0.0993923	-0.123645	-0.0190945	KCND3	0	KCND3-201, KCND3-001, RP11-88H9.2-002, RP11-88H9.2-003, RP11-88H9.2-001
chr1:151810485-151811923	10	2.37073e-14	5.10743e-10	-0.123152	-0.0925838	C2CD4D	1110	C2CD4D-001
chr16:85315212-85316611	5	7.1317e-12	4.3656e-05	-0.12313	-0.0529392	LINC00311	0	LINC00311-001
chr5:172195602-172196746	4	1.37822e-08	2.06689e-06	-0.123119	-0.0843832	DUSP1	1457	DUSP1-001
chr5:151150029-151150431	3	2.22015e-09	0.00737534	-0.122863	-0.051195	LOC100652758	638	G3BP1-002, G3BP1-001, G3BP1-009, G3BP1-010, G3BP1-003, G3BP1-004, G3BP1-012, G3BP1-006, G3BP1-008, G3BP1-011, G3BP1-013, G3BP1-005, G3BP1-007, ATOX1-001, G3BP1-201
chr11:64883528-64884229	3	3.84463e-14	3.84835e-06	-0.122738	-0.0572959	ZNHIT2	941	ZNHIT2-001, AP003068.12-001, ZNHIT2-002
chr5:134870977-134871645	6	6.56636e-06	0.00512062	-0.122647	-0.0556078	NEUROG1	0	NEUROG1-001
chr14:69282256-69283534	6	2.36897e-15	0.0509861	-0.122607	-0.0332868	ZFP36L1	19296	NA
chr1:244080114-244080869	5	6.01596e-14	0.000676128	-0.122596	-0.0572574	LOC339529	0	RP11-278H7.1-001
chr5:176828872-176829984	8	3.22485e-34	7.15367e-07	-0.122545	-0.0409443	F12	6593	PFN3-001, GRK6-009, F12-002, F12-004, F12-005, GRK6-008, F12-003, F12-006
chr1:116916812-116917619	3	1.04792e-13	0.00265307	-0.122536	-0.0388601	ATP1A1	323	ATP1A1-001, ATP1A1-008, ATP1A1-009, ATP1A1-202
chr7:2557174-2557715	6	1.09319e-07	0.0277343	-0.122452	-0.0345192	LFNG	0	LFNG-001, LFNG-201, LFNG-002, LFNG-004
chr18:11147785-11150043	15	8.31356e-28	1.06993e-11	-0.122399	-0.0712069	PIEZO2	0	PIEZO2-007, PIEZO2-003, PIEZO2-006, PIEZO2-015
chr7:23507657-23508734	5	7.39398e-09	4.95133e-05	-0.122293	-0.063874	IGF2BP3	1261	IGF2BP3-001, IGF2BP3-004, IGF2BP3-005, IGF2BP3-003, IGF2BP3-017, IGF2BP3-002
chr3:42947263-42948169	9	1.51861e-05	0.0063914	-0.122198	-0.058419	ZNF662	0	ZNF662-003, ZNF662-006, ZNF662-001, ZNF662-002, ZNF662-201
chr12:58158293-58159051	4	1.67868e-13	9.28468e-05	-0.122155	-0.0472453	CYP27B1	417	CYP27B1-001, CYP27B1-012, CYP27B1-004, CYP27B1-002, CYP27B1-003, CYP27B1-011
chr6:5085986-5087749	8	5.06886e-39	7.40413e-06	-0.122108	-0.0408873	PPP1R3G	266	PPP1R3G-001
chr22:46067074-46067830	7	4.03443e-10	0.00300424	-0.121961	-0.030857	ATXN10	0	ATXN10-001, ATXN10-201, ATXN10-002
chr16:8960833-8961413	3	1.04661e-08	0.000119611	-0.121946	-0.0864378	CARHSP1	1456	CARHSP1-002, CARHSP1-001, CARHSP1-007, CARHSP1-014, CARHSP1-015, CARHSP1-003, CARHSP1-004, CARHSP1-008, CARHSP1-010, CARHSP1-005, CARHSP1-006, RP11-77H9.6-001
chr17:35289351-35292390	21	2.62865e-25	3.50172e-16	-0.121903	-0.0705388	LHX1	2382	LHX1-001, RP11-445F12.1-001, RP11-445F12.1-004, RP11-445F12.1-002, RP11-445F12.1-003, LHX1-005
chr19:39997622-39998930	6	4.56297e-12	0.00470072	-0.121846	-0.0508231	DLL3	8065	NA
chr1:17240070-17240752	4	4.45125e-10	0.076166	-0.121769	-0.0326823	CROCC	173302	NA
chr9:137029881-137030823	7	1.4213e-22	1.1883e-06	-0.121655	-0.032496	RNU6ATAC	195	RNU6ATAC-201
chr15:92399195-92399897	3	2.95344e-11	4.95829e-07	-0.121617	-0.0781087	SLCO3A1	1630	SLCO3A1-007, SLCO3A1-008, SLCO3A1-006
chr18:24125409-24127237	5	2.34712e-08	2.97049e-07	-0.121424	-0.0804069	KCTD1	110128	KCTD1-202, KCTD1-006, KCTD1-005
chr10:124247117-124247208	3	4.35047e-08	1.26299e-05	-0.121315	-0.0803743	HTRA1	26076	NA
chr2:74875227-74876010	10	1.2826e-10	2.38405e-05	-0.121303	-0.060228	M1AP	0	M1AP-001, M1AP-201, M1AP-006, M1AP-007, M1AP-005, M1AP-202
chr17:17603531-17604184	6	3.81303e-20	1.1537e-14	-0.121091	-0.104055	RAI1	18744	NA
chr13:95953941-95954534	4	8.26144e-12	0.0147552	-0.120574	-0.0585487	ABCC4	254	ABCC4-001, ABCC4-201, ABCC4-202, ABCC4-203, ABCC4-204
chr14:94254131-94255901	11	1.15436e-07	0.0505812	-0.120549	-0.0277139	PRIMA1	0	PRIMA1-201, PRIMA1-001, PRIMA1-202, PRIMA1-002
chr6:43478455-43478829	8	1.68736e-09	0.000230945	-0.120524	-0.0459811	LRRC73	374	LRRC73-001, POLR1C-009
chr14:37127671-37130762	13	1.67428e-16	1.11748e-11	-0.120519	-0.0668019	PAX9	898	PAX9-001, PAX9-201, PAX9-004, PAX9-002, RP11-964E11.2-001, PAX9-005
chr1:45792733-45793300	3	3.60453e-11	9.69448e-05	-0.120426	-0.0754025	HPDL	188	HPDL-001
chr16:1404834-1405223	4	8.83607e-14	7.02927e-10	-0.120424	-0.100307	GNPTG	2934	NA
chr2:73147481-73148229	4	7.45264e-09	2.4758e-05	-0.120242	-0.0827144	EMX1	2877	NA
chr13:113763037-113765634	7	3.57121e-09	1.21422e-08	-0.120052	-0.089435	F7	2935	F7-005, F7-003
chr17:70118912-70119120	3	0.000104255	0.00207043	-0.120003	-0.087333	SOX9	1751	SOX9-001, SOX9-AS1-012
chr11:33183108-33183473	7	5.3345e-07	0.0532353	-0.11999	-0.020247	CSTF3-AS1	0	CSTF3-001, CSTF3-003, CSTF3-002, CSTF3-AS1-001, CSTF3-008, CSTF3-004, CSTF3-007, CSTF3-006, CSTF3-AS1-002
chr6:29855890-29856795	12	1.41121e-11	0.0102735	-0.119913	-0.0360015	HLA-H	507	HLA-H-201, HLA-H-001, HCG4P7-001
chr1:7841722-7842406	5	1.28803e-07	0.000156965	-0.119894	-0.0587383	VAMP3	10393	PER3-003
chr1:200841805-200843333	11	2.48979e-16	0.000518432	-0.119811	-0.0412378	GPR25	0	GPR25-001
chr13:52733292-52735075	16	2.60343e-41	9.76817e-05	-0.119704	-0.0287624	NEK3	0	NEK3-003, NEK3-201, NEK3-202, NEK3-002, NEK3-203, NEK3-001, NEK3-005, NEK3-006, NEK3-007
chr5:1882188-1884513	16	4.3427e-13	6.86567e-10	-0.119589	0.0229359	IRX4	2780	IRX4-001, IRX4-006, CTD-2194D22.3-001, IRX4-002, IRX4-005
chr14:103591749-103593520	11	8.06567e-24	4.19413e-11	-0.119569	-0.0594959	TNFAIP2	0	TNFAIP2-201, TNFAIP2-202, TNFAIP2-006, TNFAIP2-007, TNFAIP2-003, TNFAIP2-008, TNFAIP2-002, TNFAIP2-004, TNFAIP2-001
chr6:31096102-31097078	6	8.63061e-12	2.71013e-06	-0.119283	-0.057737	PSORS1C1	2649	NA
chr7:101499638-101500514	4	5.1883e-06	0.000108493	-0.11916	-0.0557397	CUX1	38756	NA
chr17:77043544-77044488	5	1.11903e-10	2.10834e-05	-0.119074	-0.0383222	C1QTNF1	3869	C1QTNF1-011
chr4:83717639-83718952	4	8.17626e-13	1.23294e-06	-0.119038	-0.0614184	SCD5	1058	SCD5-002, SCD5-201, SCD5-001
chr1:95392925-95393429	5	8.14643e-08	0.000263083	-0.118774	-0.0697976	LOC729970	155	CNN3-001, CNN3-201, CNN3-002, RP4-639F20.1-001, RP4-639F20.1-002, CNN3-202, CNN3-203
chr17:77948865-77949135	3	2.48788e-09	1.68031e-06	-0.118542	-0.0968668	TBC1D16	60522	NA
chr3:127794706-127795571	5	2.19347e-06	0.00024458	-0.11846	-0.0924592	RUVBL1	77186	RNU2-37P-201, RUVBL1-AS1-001
chr14:37116121-37117947	12	8.22972e-16	4.05649e-07	-0.118422	-0.0513319	PAX9	8826	NA
chr12:54369102-54369514	3	5.42453e-05	0.000769837	-0.118395	-0.0927088	HOXC11	2192	HOTAIR-001, HOTAIR-002
chr13:107568814-107570209	9	6.8812e-12	0.00416402	-0.118377	-0.0521813	LINC00443	262586	NA
chr22:39627281-39627786	4	7.17248e-12	1.21325e-06	-0.118078	-0.0716471	PDGFB	13171	NA
chr1:181074635-181075666	6	8.88036e-13	0.005031	-0.118048	-0.0161035	IER5	16997	NA
chr22:46458783-46460338	5	1.40252e-12	2.70679e-08	-0.117836	-0.0984105	MIRLET7BHG	9057	NA
chr2:220107847-220108267	3	5.59138e-06	0.000598876	-0.117823	-0.0818811	GLB1L	1864	GLB1L-001, GLB1L-201, GLB1L-002, STK16-004, STK16-003, STK16-001, GLB1L-003, GLB1L-005, GLB1L-007, GLB1L-006, GLB1L-011, GLB1L-009, GLB1L-010, STK16-010, GLB1L-008, GLB1L-012, STK16-002, STK16-009, STK16-005, STK16-006
chr17:75955658-75956447	5	2.80284e-10	0.000461796	-0.117738	-0.0580377	TNRC6C	43871	NA
chr8:54789207-54790957	9	3.43911e-10	2.13555e-06	-0.117663	-0.0565251	RGS20	24839	RGS20-009, RGS20-010, RP11-1070A24.2-001
chr1:152085133-152085187	3	5.11197e-06	0.000263195	-0.117567	-0.101741	TCHH	32519	TCHH-001
chr4:2793774-2795155	8	4.24941e-42	1.82935e-10	-0.117466	-0.019595	SH3BP2	0	SH3BP2-201, SH3BP2-001, SH3BP2-010, SH3BP2-004, SH3BP2-011, SH3BP2-013, SH3BP2-020
chr1:27676637-27678138	8	4.49881e-20	3.35589e-11	-0.117426	-0.0630509	SYTL1	5273	SYTL1-005, SYTL1-007, SYTL1-006
chr15:41804838-41805273	3	2.49428e-06	0.00361693	-0.117205	-0.0591385	LTK	812	LTK-001, LTK-002, LTK-004, LTK-005, LTK-003
chr17:64297603-64298048	4	1.01586e-06	0.0114314	-0.11712	-0.0368248	PRKCA	878	PRKCA-003, PRKCA-002, PRKCA-001, PRKCA-005, PRKCA-004
chr1:54203548-54203844	3	1.83091e-07	6.2797e-05	-0.117089	-0.0979246	GLIS1	3671	NA
chr3:187870621-187871034	7	9.76688e-14	9.23936e-05	-0.116986	-0.0304873	LPP-AS2	842	LPP-006, LPP-004, LPP-005, LPP-002, LPP-007, LPP-AS2-001
chr6:31506093-31509244	27	1.64956e-54	9.34013e-22	-0.11696	-0.0501822	DDX39B	681	SNORD117-201, DDX39B-006, DDX39B-001, DDX39B-201, DDX39B-AS1-002, DDX39B-202, DDX39B-011, DDX39B-010, DDX39B-018, DDX39B-AS1-001, DDX39B-017, DDX39B-009, DDX39B-013, DDX39B-019, DDX39B-203, DDX39B-016, DDX39B-204, DDX39B-014, DDX39B-012, DDX39B-002, DDX39B-004, DDX39B-005, DDX39B-008, SNORD84-201
chr1:3620218-3620919	4	2.30524e-05	0.0429461	-0.116873	-0.0353623	TP73	5608	NA
chr6:33244709-33246895	52	4.09175e-32	2.63034e-05	-0.11686	-0.0328802	WDR46	10409	B3GALT4-001, WDR46-007, RPS18-004, WDR46-002, RPS18-008, B3GALT4-002
chr5:1335135-1335965	6	7.36353e-15	0.00819885	-0.116743	-0.0230825	CLPTM1L	9037	CLPTM1L-015, CLPTM1L-005
chr20:55904114-55905076	11	3.57194e-19	7.32508e-06	-0.116642	-0.055504	SPO11	0	SPO11-002, SPO11-003, SPO11-001, SPO11-004, RP3-481F12.1-001
chr8:145752587-145755264	12	3.48082e-17	1.83067e-05	-0.116599	-0.0318882	ARHGAP39	155930	C8orf82-002, C8orf82-001, C8orf82-004, LRRC24-001, C8orf82-005, LRRC24-002, C8orf82-003
chr18:2906032-2906750	4	5.91511e-08	0.000458013	-0.116519	-0.0793924	EMILIN2	59004	EMILIN2-002, EMILIN2-003
chr22:29875578-29877285	11	2.89401e-21	9.72113e-11	-0.116469	-0.0562491	NEFH	0	NEFH-001, RFPL1S-002, RFPL1S-001
chr1:47078581-47078966	4	3.22508e-13	5.88479e-05	-0.116454	-0.0606862	MKNK1	3597	MOB3C-001
chr6:108496460-108496991	4	1.47897e-06	0.000284321	-0.11644	-0.0419431	NR2E1	9245	NR2E1-004
chr1:153670787-153671011	3	9.69443e-10	3.89966e-07	-0.116378	-0.0802004	NPR1	19623	NA
chr22:38214979-38215204	3	3.45378e-07	0.000751717	-0.116341	-0.0573992	GCAT	11067	NA
chr1:15271830-15272326	6	6.96462e-26	1.7613e-17	-0.116081	-0.0848763	KAZN	15534	KAZN-007
chr2:135475699-135477425	12	2.74369e-12	3.28716e-07	-0.116049	-0.0594249	TMEM163	47909	TMEM163-001
chr11:7041194-7041987	18	1.98397e-08	9.36434e-05	-0.115936	-0.0544558	ZNF214	0	ZNF214-001, NLRP14-001, ZNF214-002, ZNF214-003, ZNF214-201
chr9:95946891-95947766	4	2.94443e-07	5.58236e-05	-0.115923	-0.0763539	WNK2	0	WNK2-001, WNK2-201, WNK2-202, WNK2-203, WNK2-204, WNK2-205, WNK2-009, WNK2-011
chr14:60981173-60982832	8	1.60894e-12	9.98714e-07	-0.115911	-0.0724597	SIX6	5235	C14orf39-005, RP11-1042B17.3-001
chr22:27834439-27834629	3	8.49605e-06	0.000341362	-0.115904	-0.085295	MN1	353242	NA
chr17:43339040-43340592	14	2.32199e-18	1.62367e-11	-0.115889	-0.0805766	MAP3K14	53822	SPATA32-001, SPATA32-201, MAP3K14-AS1-009, MAP3K14-AS1-008, SPATA32-002, MAP3K14-AS1-010, SPATA32-003
chr14:105715464-105716052	4	2.48078e-20	3.61701e-08	-0.115832	-0.0621519	BTBD6	585	BTBD6-201, BRF1-201, BTBD6-004, BTBD6-001, BRF1-001, BRF1-011, BTBD6-003, BTBD6-202, BTBD6-005, BRF1-019, BRF1-022, BRF1-007, BRF1-017
chr16:67183225-67184164	3	1.15181e-06	7.59876e-05	-0.115672	-0.0761151	B3GNT9	738	B3GNT9-001
chr7:150147536-150148073	10	3.92627e-21	1.43278e-12	-0.115431	-0.0737093	GIMAP8	0	GIMAP8-001
chr11:7695165-7695809	8	1.19222e-11	0.000645605	-0.115301	-0.0506492	CYB5R2	171	CYB5R2-201, CYB5R2-003, CYB5R2-010, CYB5R2-004, CYB5R2-008, CYB5R2-005, CYB5R2-009, CYB5R2-007, CYB5R2-012, CYB5R2-001, CYB5R2-011
chr10:134024191-134024476	3	3.29373e-05	0.134785	-0.115086	-0.0413251	STK32C	120880	NA
chr2:66671478-66673985	11	5.42693e-14	1.85672e-14	-0.115063	-0.0869173	MEIS1	4215	MEIS1-012, MEIS1-007, MEIS1-018
chr1:44883697-44884264	8	1.09425e-05	0.00331	-0.115024	-0.0643236	RNF220	12647	NA
chr3:123166420-123167973	10	4.64084e-13	0.000919935	-0.114972	-0.0534927	ADCY5	0	ADCY5-001
chr1:1564920-1566374	8	2.82783e-13	4.37264e-05	-0.114735	-0.0608502	MIB2	434	MMP23B-001, MMP23B-002, MIB2-015, MMP23B-005, MMP23B-003, MIB2-014, MIB2-024, MMP23B-009
chr11:63765561-63768040	8	2.80726e-08	1.82295e-05	-0.114682	0.0084654	OTUB1	11247	OTUB1-011, MACROD1-007, MACROD1-008, MACROD1-003
chr1:6309300-6310075	4	1.19932e-05	0.000326322	-0.114428	-0.0922853	GPR153	10960	NA
chr1:21606051-21606767	4	2.2233e-10	0.00132456	-0.114389	-0.0458031	ECE1	10215	ECE1-005, ECE1-007
chr11:65210600-65211709	4	1.46657e-13	7.53078e-10	-0.114333	-0.079659	NEAT1	20331	NEAT1-201
chr14:95234658-95235489	9	3.20703e-08	0.0526429	-0.11433	-0.0262892	GSC	1010	GSC-001
chr1:180197901-180199001	6	1.68266e-18	3.53181e-07	-0.114288	-0.0506239	LHX4	432	LHX4-001, LHX4-003
chr3:156878591-156879083	5	5.03686e-11	0.0166247	-0.1142	-0.0454953	CCNL1	109	CCNL1-201, CCNL1-001, CCNL1-002, CCNL1-015, CCNL1-012, CCNL1-011, CCNL1-014, CCNL1-005, CCNL1-010, CCNL1-003, CCNL1-004, CCNL1-009, CCNL1-016, CCNL1-013
chr22:24822802-24824483	12	3.35468e-50	3.28765e-25	-0.114105	-0.0657989	SPECC1L	156012	ADORA2A-001, ADORA2A-002, ADORA2A-007
chr17:55483844-55484600	3	4.1882e-11	2.93175e-07	-0.114073	-0.0954884	MSI2	149470	MSI2-011
chr2:38302230-38303145	7	7.98638e-09	9.60989e-05	-0.114032	-0.0691243	CYP1B1	178	CYP1B1-001, CYP1B1-003, CYP1B1-AS1-003, CYP1B1-004, CYP1B1-005, CYP1B1-006, CYP1B1-AS1-006
chr5:168174689-168174935	4	4.62849e-07	0.000923256	-0.114006	-0.0518494	SLIT3	553198	NA
chr18:55400078-55400167	3	5.52175e-10	9.60763e-07	-0.113997	-0.0673324	ATP8B1	70160	ATP8B1-001
chr7:44614305-44614519	5	3.18585e-05	0.00248203	-0.113928	-0.0386193	DDX56	168	DDX56-001, DDX56-004, DDX56-002, DDX56-003, DDX56-008, DDX56-007, DDX56-006, DDX56-009, DDX56-005
chr1:21044031-21044945	12	1.96993e-14	2.68091e-05	-0.113885	-0.0489685	KIF17	0	KIF17-009, KIF17-001, KIF17-004
chr13:34184932-34185311	5	2.5362e-15	8.72543e-11	-0.11382	-0.0998254	STARD13	65621	RP11-37L2.1-001
chr5:180479586-180479829	3	9.90834e-06	0.00468767	-0.113812	-0.0486003	BTNL9	12361	BTNL9-011, BTNL9-008, BTNL9-010, BTNL9-007, BTNL9-012
chr10:101296619-101297508	3	2.22694e-06	0.00275101	-0.113753	-0.0575492	NKX2-3	3929	NA
chr3:112708982-112710269	13	7.36637e-10	0.0488476	-0.113674	-0.00917089	GTPBP8	0	GTPBP8-004, GTPBP8-002, GTPBP8-001, GTPBP8-007, GTPBP8-006, GTPBP8-005, GTPBP8-008, RP11-484K9.4-001
chr7:100075304-100076089	6	3.38738e-09	6.96389e-05	-0.113564	-0.0706268	TSC22D4	813	TSC22D4-001, TSC22D4-002, TSC22D4-003, TSC22D4-004
chr10:88126853-88127572	4	2.41582e-06	0.0233625	-0.113305	-0.0505307	GRID1	603	GRID1-002, GRID1-001
chr10:99495859-99496889	10	1.42653e-06	0.485806	-0.113292	-0.0112715	ZFYVE27	0	ZFYVE27-201, ZFYVE27-202, ZFYVE27-203, ZFYVE27-006, ZFYVE27-204, ZFYVE27-205, ZFYVE27-003, ZFYVE27-005, ZFYVE27-206, ZFYVE27-007
chr12:133134938-133135698	5	3.54874e-12	0.0144418	-0.113184	-0.0430901	FBRSL1	67781	FBRSL1-003, FBRSL1-004
chr1:89989507-89990278	8	5.91745e-14	0.00516967	-0.113093	-0.022271	LRRC8B	119	LRRC8B-001, LRRC8B-201, LRRC8B-003
chr5:149886185-149887787	7	1.06022e-18	1.51603e-08	-0.113068	-0.0509637	NDST1	0	NDST1-002, NDST1-010
chr6:1393028-1394758	5	2.6025e-10	1.68688e-06	-0.112709	-0.0699567	FOXF2	2959	NA
chr11:65194933-65198137	18	4.82261e-22	5.20774e-21	-0.112675	-0.0549924	NEAT1	4664	NA
chr19:42807043-42807580	5	4.31724e-07	0.00098581	-0.112524	-0.0415702	PRR19	759	PAFAH1B3-001, PRR19-201, PAFAH1B3-201, PAFAH1B3-007, PAFAH1B3-004, PAFAH1B3-006, PAFAH1B3-005, PRR19-001, PAFAH1B3-002, PAFAH1B3-003
chr3:126074344-126075385	5	1.65892e-19	3.92265e-10	-0.112481	-0.0598832	KLF15	851	KLF15-001, KLF15-002
chr17:38497494-38499096	6	1.39122e-11	9.71496e-12	-0.112284	-0.0851642	RARA	0	RARA-004, RARA-003, RARA-010, CTD-2267D19.2-001
chr17:18149890-18150954	4	1.27408e-09	9.27115e-05	-0.112282	-0.0597347	FLII	11276	FLII-008, FLII-016, FLII-012, FLII-010, FLII-014, FLII-013, FLII-009, FLII-030, FLII-033, FLII-035, FLII-029, FLII-034
chr10:64577584-64579140	10	4.14688e-20	1.65291e-07	-0.112265	-0.0514442	EGR2	0	EGR2-001, EGR2-201, EGR2-202
chr1:228246632-228248599	7	7.59361e-06	2.45909e-05	-0.112237	-0.0816914	WNT3A	51909	NA
chr10:105343920-105345203	7	2.21905e-24	1.63993e-17	-0.112082	-0.0804637	NEURL1	28783	NA
chr12:56365823-56365978	3	1.19427e-12	1.1204e-07	-0.111799	-0.0667583	CDK2	5267	RAB5B-001, RAB5B-003, RAB5B-008, RAB5B-005, PMEL-015, RAB5B-002, RAB5B-006, RAB5B-007, RAB5B-004, CDK2-008
chr13:88328009-88329884	10	2.83409e-09	0.239554	-0.111788	-0.0126168	SLITRK5	3139	NA
chr16:29984665-29985458	6	7.7002e-14	0.0030389	-0.111731	-0.0302405	TAOK2	0	TAOK2-001, TAOK2-002, TAOK2-003
chr2:73430247-73430646	4	2.23447e-06	0.000976842	-0.111322	-0.0628175	NOTO	861	NOTO-001
chr13:114301996-114302758	7	2.9605e-09	9.48835e-06	-0.111209	-0.0473966	ATP4B	9755	NA
chr13:95253641-95254216	10	8.7623e-11	0.177666	-0.111084	-0.0297145	GPR180	0	GPR180-001
chr4:995263-997540	11	7.91143e-14	1.62901e-07	-0.111048	-0.0611291	IDUA	14478	IDUA-013, IDUA-004, IDUA-012
chr7:2019608-2020583	7	1.15278e-06	0.0206186	-0.111018	-0.00501319	MAD1L1	252000	MAD1L1-017
chr1:59280290-59280619	4	4.1236e-06	0.001172	-0.110965	-0.0652305	LINC01135	29467	RP11-63G10.3-001
chr18:77793182-77793812	6	1.12582e-06	0.0693467	-0.110947	-0.0230125	TXNL4A	103	RBFA-002, RBFA-001, RP11-795F19.5-002, RP11-795F19.5-001, TXNL4A-002, RBFA-006, TXNL4A-006, RBFA-003, TXNL4A-004
chr1:67772896-67773725	12	8.9011e-18	1.15523e-10	-0.110938	-0.0833087	IL12RB2	0	IL12RB2-001, IL12RB2-201, IL12RB2-202, IL12RB2-203
chr1:26230906-26231584	4	6.77206e-12	0.000144027	-0.110921	-0.0556351	STMN1	1784	STMN1-003, STMN1-005, STMN1-201, STMN1-008, STMN1-004, STMN1-001, STMN1-002, STMN1-007, MIR3917-201
chr3:169529701-169530037	4	2.38222e-06	0.00054631	-0.110916	-0.0791206	LRRC34	537	LRRC34-201, LRRC34-003, LRRC34-004, LRRC34-005, LRRC34-002, LRRC34-001, LRRC34-006
chr19:45594410-45595006	4	7.75298e-07	6.12038e-05	-0.110915	-0.0830095	GEMIN7	11880	PPP1R37-001, PPP1R37-201, PPP1R37-008, PPP1R37-006, PPP1R37-004, CTB-179K24.3-001, CTB-179K24.3-002, PPP1R37-009
chr14:50154770-50155771	10	5.08675e-09	0.0421746	-0.110839	-0.0229182	NEMF	163768	POLE2-001, POLE2-002, POLE2-008, POLE2-012, POLE2-003
chr8:145161551-145165189	14	6.78563e-13	2.17133e-10	-0.110754	-0.0581428	MAF1	2246	KIAA1875-007, KIAA1875-003, MAF1-005, MAF1-004, KIAA1875-004, MAF1-003, KIAA1875-005, SHARPIN-008, KIAA1875-002, MAF1-006
chr16:771506-772142	3	1.14641e-10	6.6001e-06	-0.110602	-0.0550786	FAM173A	364	FAM173A-005, FAM173A-004, FAM173A-003, FAM173A-007, FAM173A-002, FAM173A-006, FAM173A-001, FAM173A-008
chr1:91487516-91488624	9	2.88475e-09	0.0860821	-0.110503	-0.0136789	ZNF644	0	ZNF644-201, ZNF644-002, ZNF644-003, ZNF644-001, RPL5P6-001, ZNF644-007, ZNF644-006, ZNF644-005, ZNF644-004
chr1:2435087-2435827	5	1.54962e-10	0.0586191	-0.110424	-0.0047813	PLCH2	4904	NA
chr17:4689165-4690797	11	8.76872e-18	1.66667e-08	-0.110356	-0.0455815	VMO1	0	VMO1-001, GLTPD2-001, VMO1-002, VMO1-003, VMO1-004
chr4:48484788-48486785	16	6.63419e-23	1.33442e-10	-0.110252	-0.0555579	SLC10A4	0	SLC10A4-001
chr17:59520986-59521422	5	1.66509e-09	1.34471e-06	-0.110082	-0.0849721	TBX4	8357	NA
chr2:27341458-27343123	10	6.31763e-17	0.000978432	-0.110043	-0.0524025	CGREF1	0	CGREF1-201, CGREF1-005, CGREF1-001, CGREF1-003, CGREF1-004, CGREF1-002
chr18:47793599-47794995	5	4.01598e-07	0.000740151	-0.110007	-0.0741881	MBD1	13149	CCDC11-001
chr17:77915948-77918345	9	3.41532e-08	0.000132947	-0.109999	-0.0347415	TBC1D16	6311	NA
chr15:65341703-65342522	8	4.69377e-05	0.0682635	-0.109932	-0.0331847	SLC51B	3995	NA
chr2:157178294-157179512	6	2.61806e-09	9.72118e-06	-0.10983	-0.0126341	NR4A2	7188	NA
chr15:51385476-51388426	14	4.74521e-08	1.15606e-05	-0.109787	-0.0452304	TNFAIP8L3	9047	NA
chr6:28972348-28973828	21	1.47597e-13	0.000517191	-0.109715	-0.0385633	ZNF311	0	ZNF311-001, ZNF311-002
chr6:44186914-44187674	12	5.36261e-15	1.04587e-08	-0.10962	-0.063756	SLC29A1	0	SLC29A1-201, SLC29A1-203, SLC29A1-002
chr10:22725204-22725885	6	1.49414e-08	0.00826138	-0.109582	-0.0387856	LOC100499489	973	NA
chr2:128422113-128422717	10	3.37142e-11	0.000393425	-0.109338	-0.0388591	LIMS2	16643	LIMS2-005, LIMS2-011, LIMS2-017
chr20:62367372-62368956	10	7.92706e-27	6.83171e-13	-0.10912	-0.0655791	ZGPAT	27467	LIME1-006, LIME1-008, LIME1-010, RP4-583P15.14-002, LIME1-004, RP4-583P15.14-001, LIME1-001, ZGPAT-001, LIME1-011, LIME1-005, LIME1-007, LIME1-002, LIME1-003, LIME1-009
chr11:69830436-69830611	3	2.09428e-06	0.00262202	-0.108954	-0.0670628	ANO1	93797	RP11-626H12.1-001
chr6:30457562-30459867	35	2.72011e-34	2.89108e-05	-0.108756	-0.0251764	HLA-E	273	HLA-E-001, HLA-E-002, HLA-E-003
chr3:156806752-156807691	6	3.29188e-12	5.47286e-06	-0.108747	-0.0453901	LINC00880	33100	LINC00881-001, LINC00881-003, LINC00881-002
chr14:94404916-94407033	7	6.61136e-06	0.00144547	-0.108537	-0.0449216	ASB2	14892	ASB2-004, RP11-131H24.4-001
chr7:4763655-4765312	6	2.17126e-11	7.53543e-05	-0.108487	-0.0621603	FOXK1	41725	NA
chr1:165512980-165513716	8	9.87563e-07	0.0351512	-0.108354	-0.0248918	LRRC52	0	LRRC52-001
chr16:81528229-81528974	3	6.48014e-09	0.00995084	-0.108321	-0.0551569	CMIP	0	CMIP-002
chr6:32942358-32947013	30	1.2182e-18	2.92714e-10	-0.10826	-0.0279651	BRD2	1497	BRD2-005, BRD2-006, BRD2-203, BRD2-013, BRD2-011, BRD2-007, BRD2-012, BRD2-014, XXbac-BPG181M17.6-001, BRD2-026
chr2:179184481-179184866	4	2.76184e-12	9.65335e-06	-0.1082	-0.0740249	OSBPL6	125273	OSBPL6-006
chr14:35871715-35872875	4	5.68177e-11	4.11594e-05	-0.108199	-0.0488848	NFKBIA	1085	NFKBIA-001, NFKBIA-011, NFKBIA-003, NFKBIA-006, NFKBIA-005, NFKBIA-007, NFKBIA-010, NFKBIA-002, NFKBIA-004, NFKBIA-008
chr15:50474069-50475039	11	1.8052e-13	1.27433e-06	-0.108155	-0.0431001	SLC27A2	0	SLC27A2-001, SLC27A2-002, ATP8B4-009
chr7:23720005-23720838	7	2.28679e-13	0.000106734	-0.108118	-0.0565532	FAM221A	256	FAM221A-001, FAM221A-002, FAM221A-004, FAM221A-003, FAM221A-007, FAM221A-005, AC006026.13-001, FAM221A-008
chr16:19126242-19127305	5	3.78775e-12	4.87368e-09	-0.108072	-0.0802102	ITPRIPL2	988	ITPRIPL2-002, CTD-2349B8.1-002, ITPRIPL2-001, CTD-2349B8.1-001
chr12:12940139-12940610	3	3.67994e-06	0.00381672	-0.108057	-0.0525385	APOLD1	1598	APOLD1-002
chr13:20965971-20966332	3	8.06618e-08	6.05015e-06	-0.108049	-0.0804312	CRYL1	133680	NA
chr9:90498061-90498981	3	9.9413e-06	0.00637002	-0.107998	-0.0542045	SPATA31E1	289	SPATA31E1-001
chr2:236443439-236444284	9	7.0479e-11	9.42195e-07	-0.107903	-0.0810829	AGAP1	40706	NA
chr21:44473496-44474019	5	4.75025e-08	0.000172103	-0.107875	-0.0617992	CBS	22453	NA
chr2:160760732-160761622	10	3.51014e-15	2.54698e-10	-0.107815	-0.0693247	LY75	0	LY75-001, LY75-006, LY75-004, LY75-007, LY75-CD302-001, LY75-CD302-002, LY75-201, LY75-202
chr1:36916605-36916744	3	6.52745e-05	0.00170366	-0.107804	-0.0691581	OSCP1	519	OSCP1-002, OSCP1-201, OSCP1-004, OSCP1-010, OSCP1-013, OSCP1-011
chr9:138660498-138662323	9	5.78102e-08	8.72499e-05	-0.107769	-0.0437065	KCNT1	14901	NA
chr17:74235635-74237602	8	1.2265e-11	4.71741e-08	-0.107678	-0.0493639	RNF157	0	RNF157-001, RNF157-010, RNF157-004
chr19:49934404-49934742	3	5.81893e-09	1.13684e-05	-0.107668	-0.0756841	SLC17A7	10066	NA
chr12:54387530-54388411	5	4.87332e-06	0.00311257	-0.107664	-0.0580354	MIR196A2	2008	HOXC9-003, HOXC9-002, HOXC6-004, HOXC-AS2-002
chr12:48152204-48152844	7	4.33164e-08	0.0167263	-0.107533	-0.0381532	RAPGEF3	45	RAPGEF3-201, RAPGEF3-017, RAPGEF3-003, RAPGEF3-202, RAPGEF3-001, RAPGEF3-012, RAPGEF3-004, RAPGEF3-005, RAPGEF3-013, SLC48A1-007, RAPGEF3-016, SLC48A1-009, RAPGEF3-015
chr1:223537363-223538957	10	9.08302e-18	2.83557e-06	-0.10726	-0.0490612	SUSD4	0	SUSD4-007, SUSD4-001, SUSD4-004, SUSD4-201, SUSD4-202, SUSD4-203, SUSD4-003, SUSD4-006, SUSD4-005, SUSD4-002, SUSD4-011
chr19:17392161-17393902	14	2.64503e-09	0.000891161	-0.107206	-0.0187369	BABAM1	13929	ANKLE1-003, ANKLE1-002, ANKLE1-004, ANKLE1-201, ANKLE1-001, ANKLE1-009, ANKLE1-005, ANKLE1-008, USHBP1-005, ANKLE1-006, ANKLE1-007
chr15:52404029-52405647	13	3.74304e-14	1.85395e-06	-0.107153	-0.0387742	BCL2L10	0	BCL2L10-001, BCL2L10-002
chr18:76737392-76739409	8	5.51385e-05	0.00156239	-0.106826	-0.0183277	SALL3	866	SALL3-001, RP11-849I19.1-002, RP11-849I19.1-003, SALL3-002, RP11-849I19.1-001, RP11-849I19.1-004
chr7:100027776-100029046	4	5.42971e-13	0.000607269	-0.106756	-0.038268	MEPCE	522	MEPCE-001, ZCWPW1-201, ZCWPW1-002, ZCWPW1-001, MEPCE-002, ZCWPW1-006, ZCWPW1-008, MEPCE-006, MEPCE-007
chr8:1949246-1950120	5	3.69682e-05	0.00126488	-0.106446	-0.0824299	KBTBD11	27202	NA
chr10:101290699-101291397	5	2.30017e-05	0.0233562	-0.10644	-0.0564749	NKX2-3	1293	NKX2-3-001, RP11-129J12.2-001
chr14:103739856-103740597	6	3.56711e-09	7.79726e-05	-0.106437	-0.0582594	EIF5	59742	NA
chr19:12978255-12978805	8	8.47092e-05	0.00331698	-0.106322	-0.0643015	MAST1	28996	MAST1-009
chr12:6644606-6645571	3	3.74089e-10	8.04896e-05	-0.106281	-0.0614694	GAPDH	197	GAPDH-001, GAPDH-004, GAPDH-008, GAPDH-003, GAPDH-002, GAPDH-007, GAPDH-005, GAPDH-006, GAPDH-011, GAPDH-010, RP5-940J5.3-001, RP5-940J5.9-001
chr20:62318426-62318588	4	1.46629e-05	0.00181552	-0.106264	-0.0837827	RTEL1	29263	RTEL1-008, RTEL1-TNFRSF6B-003, RTEL1-TNFRSF6B-004
chr10:135342413-135342936	4	3.69016e-05	0.00284122	-0.106248	-0.0670319	CYP2E1	1546	CYP2E1-201, CYP2E1-008, CYP2E1-007, CYP2E1-002, CYP2E1-003, CYP2E1-006, AL161645.2-201
chr7:89747682-89748810	9	7.68687e-06	0.00272138	-0.106119	-0.0481869	DPY19L2P4	0	DPY19L2P4-201, DPY19L2P4-001, DPY19L2P4-002
chr17:73636184-73636592	3	6.41239e-08	6.20707e-06	-0.106068	-0.0754008	RECQL5	26677	RECQL5-015, RECQL5-014, RECQL5-013, RECQL5-012
chr19:39440462-39441205	5	1.5837e-17	5.50334e-11	-0.105988	-0.0792192	SARS2	0	SARS2-201, FBXO17-007, CTC-360G5.8-001, FBXO17-003
chr2:99438242-99439997	8	3.48942e-10	5.88953e-09	-0.105956	-0.0721975	KIAA1211L	112687	KIAA1211L-007
chr16:4665298-4665704	3	0.000126693	0.00231841	-0.10584	-0.0691489	UBALD1	371	UBALD1-001, UBALD1-013, UBALD1-010, UBALD1-012, UBALD1-003, UBALD1-011, UBALD1-002, MGRN1-007, UBALD1-004
chr1:204182957-204183655	11	8.7707e-15	1.28192e-08	-0.105799	-0.0615252	GOLT1A	0	GOLT1A-001
chr11:1506936-1507347	6	1.021e-11	5.54942e-07	-0.10579	-0.0683411	MOB2	278154	MOB2-001
chr1:1001973-1004260	10	4.8174e-18	4.92995e-09	-0.105762	-0.048063	RNF223	5427	NA
chr11:20177852-20178979	7	6.21886e-11	3.84878e-05	-0.105751	-0.0568438	DBX1	2891	NA
chr8:145501817-145502297	5	1.68912e-08	0.000628462	-0.105659	-0.0543902	BOP1	12823	NA
chr7:113723483-113724864	6	5.03238e-13	4.10893e-05	-0.105629	-0.0642196	FOXP2	1501	FOXP2-202, FOXP2-006, FOXP2-002, FOXP2-008
chr6:137365730-137366545	10	2.52311e-11	1.90307e-05	-0.105432	-0.0530284	IL20RA	0	IL20RA-001, IL20RA-003, IL20RA-201, IL20RA-004, IL20RA-005, IL20RA-002, IL20RA-202
chr15:70387217-70388014	3	3.8988e-14	4.87905e-07	-0.105426	-0.0766229	TLE3	2242	TLE3-010, TLE3-030, TLE3-022, TLE3-015, TLE3-017, TLE3-026, TLE3-011, TLE3-008, TLE3-007, TLE3-013, TLE3-019, TLE3-012, TLE3-020, TLE3-014
chr7:27213610-27214383	11	5.51502e-06	0.018998	-0.105405	-0.04553	HOXA10	5497	HOXA10-001, RP1-170O19.20-002, HOXA10-006, HOXA10-005, HOXA10-004
chr2:100721844-100723417	9	1.27891e-09	3.20056e-06	-0.105353	-0.0113341	AFF3	0	AFF3-202, AFF3-001, AFF3-002, AFF3-009, AFF3-006, AFF3-010, AFF3-014, AC092667.2-001, AFF3-008, AFF3-007
chr20:400361-400950	3	1.46681e-06	0.00092616	-0.105277	-0.0711831	RBCK1	11652	RBCK1-008
chr19:680592-681815	4	2.91661e-14	3.08668e-09	-0.105093	-0.0689159	FSTL3	0	FSTL3-005, FSTL3-008, FSTL3-007, FSTL3-002, FSTL3-010
chr21:38076709-38083149	26	3.8147e-13	5.57045e-14	-0.10507	-0.0632649	SIM2	4718	SIM2-004, SIM2-005
chr3:193922037-193923516	7	5.75749e-16	0.00124932	-0.105027	-0.0148616	HES1	68106	RP11-513G11.4-002
chr12:113587240-113587690	5	1.0081e-05	0.00331425	-0.104994	-0.0176161	CCDC42B	0	CCDC42B-001
chr22:43506933-43507665	5	1.57151e-18	3.7866e-05	-0.104988	-0.0339053	BIK	179	BIK-001
chr6:168197177-168198708	11	2.42648e-17	0.0322162	-0.104921	-0.0330228	LINC01558	0	C6orf123-002, C6orf123-001, AL009178.1-201
chr16:87759400-87760511	4	1.15723e-16	2.21166e-11	-0.104772	-0.0698004	KLHDC4	35135	KLHDC4-024
chr2:220083502-220084611	10	1.65786e-06	0.607998	-0.104572	-0.0246134	ATG9A	9750	ABCB6-001, ABCB6-005, ABCB6-003, ABCB6-201, ABCB6-015, ABCB6-007
chr19:54023732-54024834	16	9.34473e-07	0.000356372	-0.104553	-0.0449514	ZNF331	0	ZNF331-008, ZNF331-011, ZNF331-022, ZNF331-009
chr4:1225507-1225729	3	3.15748e-05	0.0199356	-0.104511	-0.0518144	CTBP1	11312	CTBP1-021, CTBP1-020
chr21:46677482-46677879	4	1.76522e-05	0.00215346	-0.104229	-0.0531602	POFUT2	19446	NA
chr1:40149381-40149837	4	8.14062e-05	0.00181323	-0.104156	-0.0768498	HPCAL4	7252	NA
chr5:43396802-43397572	8	2.49829e-07	0.000273039	-0.104089	-0.0440504	CCL28	14916	CCL28-003
chr12:52215034-52215216	3	4.5828e-05	0.0146195	-0.104018	-0.0523807	FIGNL2	10485	RP11-923I11.7-001
chr10:115804578-115805676	4	3.08218e-08	0.000735665	-0.104015	-0.0125827	ADRB1	772	ADRB1-001
chr17:3563641-3563924	3	3.9065e-13	6.8947e-09	-0.104005	-0.076221	CTNS	23879	NA
chr7:142984627-142985443	6	1.2924e-09	0.00878771	-0.103958	-0.0311535	CASP2	0	CASP2-001, CASP2-003, CASP2-005, AC073342.12-001, AC073342.12-002, CASP2-002
chr17:77796806-77796831	3	1.83837e-08	1.88296e-06	-0.103913	-0.0924904	CBX4	16382	RP11-353N14.2-001
chr13:100636740-100637930	8	9.236e-07	0.000131766	-0.103874	-0.0760745	ZIC2	2714	ZIC2-004, ZIC2-005, ZIC2-003, ZIC2-002
chr16:88518659-88519551	5	3.01733e-18	7.81067e-06	-0.103808	-0.0361902	ZFPM1	463	ZFPM1-001, ZFPM1-005, ZFPM1-003, ZFPM1-002, ZFPM1-006
chr5:140710094-140710688	5	4.04688e-06	0.0317111	-0.103789	-0.0124613	PCDHGA1	0	PCDHGA1-201, PCDHGA1-001
chr4:1982702-1983380	5	4.09528e-09	0.0445718	-0.103756	-0.0213918	WHSC1	28867	NA
chr6:30173936-30176107	19	1.11084e-21	1.24503e-07	-0.103724	-0.0275088	TRIM26	5164	TRIM26-003
chr8:17579494-17580113	3	3.23289e-12	8.77025e-09	-0.103498	-0.0801103	MTUS1	78313	MTUS1-011, MTUS1-012, MTUS1-006, MTUS1-023, MTUS1-022, MTUS1-204
chr1:1850275-1851542	20	4.27418e-05	0.460453	-0.103474	-0.0128026	TMEM52	0	TMEM52-001, TMEM52-005, TMEM52-004, TMEM52-002, TMEM52-003, TMEM52-006
chr6:167703591-167705750	8	5.55202e-11	6.55825e-06	-0.103364	-0.0602067	UNC93A	0	UNC93A-001, UNC93A-002, UNC93A-005
chr13:52378287-52378744	10	5.91586e-07	0.261209	-0.103292	-0.0123174	DHRS12	0	DHRS12-001, DHRS12-007, DHRS12-002, RP11-327P2.5-001, DHRS12-003, DHRS12-008
chr8:70982867-70984437	13	5.20159e-15	0.000611794	-0.10328	-0.0452138	PRDM14	0	PRDM14-001, PRDM14-002
chr14:88459216-88459866	7	9.63213e-05	0.00665419	-0.103264	-0.0513946	GALC	0	GALC-001, GALC-005, GALC-002, GALC-003, GALC-007, GALC-009, GALC-010, GALC-006
chr21:42212414-42212925	3	8.93026e-08	0.00110996	-0.103255	-0.0524015	DSCAM	6114	NA
chr5:112196507-112196794	3	1.09465e-05	0.0172425	-0.103219	-0.0358369	SRP19	91	SRP19-002, SRP19-005, CTC-487M23.8-002, SRP19-001, SRP19-004, CTC-487M23.8-001, CTC-487M23.8-003, CTC-487M23.8-004, SRP19-008, SRP19-003
chr19:33167625-33168446	5	8.944e-12	0.00222708	-0.103007	-0.0574716	RGS9BP	1312	ANKRD27-001, RGS9BP-001, ANKRD27-003, ANKRD27-011, ANKRD27-002, ANKRD27-004, ANKRD27-010
chr11:64951536-64952354	6	6.19935e-13	1.15545e-08	-0.10274	-0.0702031	CAPN1	2232	CAPN1-015, CAPN1-004, CAPN1-013, CAPN1-006, CAPN1-012, CAPN1-029
chr8:145653349-145654854	14	3.89846e-20	0.000207783	-0.102659	-0.0298745	VPS28	0	VPS28-201, VPS28-202, VPS28-015, VPS28-003, VPS28-008, VPS28-013, VPS28-004, VPS28-007, VPS28-001, VPS28-002, VPS28-014, VPS28-006, VPS28-005, VPS28-012, VPS28-016, VPS28-011
chr13:100547785-100548780	7	8.06185e-08	0.00258007	-0.102643	-0.0546351	CLYBL	288866	NA
chr17:6555443-6556270	4	5.77047e-08	0.00111697	-0.102534	-0.0587638	MED31	489	MED31-001, C17orf100-001, AC004706.1-201, MED31-004, MED31-002, MED31-003
chr1:3774827-3775334	7	2.10135e-21	4.51383e-09	-0.102532	-0.0565085	DFFB	982	DFFB-201, DFFB-004, DFFB-202, DFFB-007, DFFB-001, DFFB-203, CEP104-002, CEP104-001, CEP104-004, DFFB-002, DFFB-006, DFFB-003, DFFB-005, CEP104-003
chr12:1770715-1771358	4	2.45655e-08	0.000600954	-0.102528	-0.0428925	MIR3649	1169	MIR3649-201
chr3:186503527-186504202	4	1.03769e-08	6.92427e-06	-0.102398	-0.0704237	EIF4A2	0	SNORA63-201, SNORA63.6-201, SNORA81-201, SNORD2-201, EIF4A2-026, EIF4A2-022, EIF4A2-020, EIF4A2-019, EIF4A2-007, EIF4A2-023, EIF4A2-021, EIF4A2-025, EIF4A2-027, EIF4A2-024, EIF4A2-018, RP11-573D15.9-001, SNORA4-201
chr22:29708647-29709320	3	5.0697e-08	4.56357e-05	-0.102244	-0.0626554	GAS2L1	5599	RASL10A-003
chr13:52769768-52769951	3	6.19625e-05	0.0101011	-0.102217	-0.0582108	MRPS31P5	95729	MRPS31P5-004, MRPS31P5-001, MRPS31P5-002, MRPS31P5-003
chr17:74381784-74382996	4	6.54196e-11	0.492358	-0.102191	-0.0245812	SPHK1	495	SPHK1-001, SPHK1-004, PRPSAP1-004, PRPSAP1-005, SPHK1-011, SPHK1-010, SPHK1-003, SPHK1-002
chr12:52625486-52627576	13	1.04319e-12	3.70411e-06	-0.102109	-0.0594677	KRT7	0	KRT7-001, KRT7-013, KRT7-005, KRT7-012
chr16:85328980-85329071	3	0.000117934	0.0312777	-0.102031	-0.0475544	LINC00311	12416	NA
chr5:98107521-98109470	10	1.2038e-11	0.000786811	-0.101929	-0.0161342	RGMB-AS1	0	RGMB-AS1-001, RGMB-AS1-002, RGMB-AS1-003, RGMB-AS1-004, RGMB-003, RGMB-AS1-005
chr16:729354-730187	7	4.47002e-06	0.00290696	-0.101922	-0.0246943	STUB1	0	STUB1-001, STUB1-007, STUB1-011, STUB1-008, STUB1-002, STUB1-005, STUB1-010, LA16c-313D11.9-001, STUB1-004, STUB1-006, STUB1-003, LA16c-313D11.9-002
chr2:38976250-38976409	3	0.000236413	0.00397241	-0.101883	-0.0385334	SRSF7	2227	SRSF7-004, SRSF7-008, SRSF7-007, SRSF7-009
chr17:40932508-40932983	7	6.31889e-05	0.00177211	-0.101822	-0.0742446	WNK4	0	WNK4-001, WNK4-002
chr11:67407029-67408159	9	1.16816e-22	4.27941e-09	-0.101761	-0.0249158	TBX10	0	TBX10-001
chr11:60718568-60718882	3	1.4673e-05	0.000311064	-0.101738	-0.087512	SLC15A3	375	SLC15A3-001, SLC15A3-005, SLC15A3-002
chr7:150870852-150872035	4	1.91662e-10	1.1815e-07	-0.101715	-0.0889912	ASB10	12443	GBX1-002
chr11:2187421-2188590	6	1.60332e-09	0.00910718	-0.101709	-0.0404932	TH	819	TH-005, TH-004, TH-010, TH-009, TH-008
chr6:33876708-33878398	10	6.84018e-14	0.000901251	-0.101536	-0.0383891	LINC01016	12024	RP3-468B3.2-003
chr19:13122381-13125281	12	1.73167e-08	1.75801e-07	-0.101519	-0.0626262	NFIX	15797	NFIX-009, CTC-239J10.1-001, NFIX-008
chr3:52558373-52559064	4	1.39389e-10	9.23405e-06	-0.101486	-0.0515934	NT5DC2	10029	NT5DC2-005, NT5DC2-013, STAB1-009, NT5DC2-004
chr9:97847913-97848736	5	5.665e-13	1.38936e-07	-0.101433	-0.0817741	C9orf3	325982	MIR23B-201, MIR3074-201, MIR27B-201
chr15:89942156-89942816	4	1.65545e-17	2.70758e-05	-0.101427	-0.0532598	LINC00925	30826	NA
chr3:49939703-49940353	4	1.65655e-05	0.00148402	-0.101409	-0.078005	MST1R	953	MST1R-001, MST1R-002, MST1R-007, CTD-2330K9.3-001, CTD-2330K9.3-003, CTD-2330K9.3-002, MST1R-006, MST1R-005, MST1R-004, MST1R-003
chr11:8954206-8954576	4	9.85448e-07	0.111462	-0.101214	-0.0201164	C11orf16	0	C11orf16-001, C11orf16-002, C11orf16-004, C11orf16-003, C11orf16-005, C11orf16-006
chr17:34068044-34068891	5	4.42875e-10	2.58419e-06	-0.101206	-0.0565118	RASL10B	9365	NA
chr2:131129567-131130468	6	3.07082e-12	2.74586e-06	-0.101195	-0.0563832	PTPN18	0	PTPN18-003, PTPN18-004, PTPN18-011, PTPN18-015, PTPN18-012, PTPN18-016, PTPN18-010
chr12:72666976-72667493	7	9.46794e-07	0.00241731	-0.101179	-0.0708107	TRHDE	447	TRHDE-001, TRHDE-AS1-002, TRHDE-AS1-001, TRHDE-002, TRHDE-AS1-005, TRHDE-003
chr17:46507549-46508097	9	2.20024e-08	0.00656821	-0.101173	-0.041755	SKAP1	0	SKAP1-001, SKAP1-003, SKAP1-002
chr5:178741004-178741374	4	4.58123e-09	0.00012597	-0.101134	-0.0520833	ADAMTS2	31057	NA
chr17:80185318-80190154	24	5.89769e-20	2.2942e-13	-0.101131	-0.0462215	SLC16A3	0	SLC16A3-201, SLC16A3-202, SLC16A3-016, SLC16A3-011, SLC16A3-012, SLC16A3-013, SLC16A3-007, SLC16A3-001, SLC16A3-006, SLC16A3-015, SLC16A3-002, SLC16A3-005, SLC16A3-003, SLC16A3-004, SLC16A3-014
chr10:83634276-83637420	12	4.79448e-07	0.41066	-0.101087	-0.0123381	NRG3	0	NRG3-004, NRG3-001, NRG3-005, NRG3-003, NRG3-006, NRG3-002, NRG3-007
chr3:194868507-194868843	4	1.20301e-05	0.000240035	-0.101025	-0.0835308	XXYLT1	123052	XXYLT1-AS2-002, XXYLT1-AS2-001, RN7SL36P-201
chr4:25865178-25865695	4	2.63339e-09	0.000263207	-0.100978	-0.057319	SEL1L3	568	SEL1L3-001, SEL1L3-003, SEL1L3-002, SEL1L3-009, SEL1L3-008, SEL1L3-007, SMIM20-003
chr17:43044660-43046371	12	8.15392e-07	0.000714621	-0.10094	-0.043915	C1QL1	0	C1QL1-001
chr2:242933431-242933715	3	1.42838e-05	0.000537874	-0.100923	-0.0848003	LOC728323	97129	NA
chr1:26487591-26488988	9	1.96659e-14	2.07665e-08	-0.100903	-0.0534027	FAM110D	2080	NA
chr9:140708214-140709558	3	6.13283e-07	2.8148e-07	-0.100881	-0.0973635	EHMT1	194770	EHMT1-006, EHMT1-016, EHMT1-005
chr17:27048708-27050360	8	8.66917e-16	3.62344e-07	-0.100776	-0.0507772	RPL23A	1399	RPL23A-003, RPL23A-004, RPL23A-009, SNORD42B-201, SNORD4B-201, SNORD4A-201, SNORD42A-201, RPL23A-006, RPL23A-002, RPL23A-011, RPL23A-010, TLCD1-003, AC010761.8-001, RPL23A-008
chr16:67876574-67877413	5	5.67678e-11	3.4361e-06	-0.10067	-0.0762093	CENPT	3948	THAP11-001, CENPT-016, CENPT-020, CENPT-018, CENPT-021, CENPT-017, CENPT-019, CENPT-015
chr9:123690586-123691163	3	1.00202e-11	6.1379e-06	-0.100649	-0.0531694	TRAF1	288	TRAF1-001, TRAF1-201
chr19:49232187-49232824	4	3.14187e-07	2.05567e-05	-0.100566	-0.0847334	RASIP1	11146	NA
chr9:95480969-95481585	3	2.1548e-19	1.10539e-10	-0.100527	-0.0551254	BICD2	45498	NA
chr9:90589146-90589640	4	2.96609e-09	0.0102478	-0.10046	-0.0529138	CDK20	55	CDK20-004, CDK20-005, CDK20-006, CDK20-001, CDK20-003, CDK20-011, CDK20-010, CDK20-009, CDK20-012, CDK20-007
chr3:126113327-126114064	12	7.8191e-15	1.42468e-07	-0.100306	-0.0679205	CCDC37	0	CCDC37-001, CCDC37-201, CCDC37-002, RP11-71E19.5-002, RP11-71E19.5-001, CCDC37-005, CCDC37-006, RP11-71E19.5-003
chr1:174967663-174968509	11	2.82671e-06	0.045297	-0.100293	-0.0268433	CACYBP	62	CACYBP-001, CACYBP-002, CACYBP-004, CACYBP-009, CACYBP-003, CACYBP-006, CACYBP-008, CACYBP-007
chr2:63278598-63282211	16	1.11185e-14	2.55942e-07	-0.100168	-0.0317517	OTX1	661	OTX1-001, OTX1-002, OTX1-005, OTX1-006, OTX1-004, OTX1-003
chr7:750720-752292	13	8.10463e-07	0.00018331	-0.100159	-0.0359436	PRKAR1B	15021	PRKAR1B-001, PRKAR1B-003, PRKAR1B-008, PRKAR1B-007, PRKAR1B-202
chr5:141071625-141072866	6	5.27039e-11	0.000784721	-0.100073	-0.0260366	ARAP3	9825	NA
chr3:133969914-133970158	3	3.7483e-06	0.00202935	-0.0998114	-0.029344	RYK	328	RYK-201, RYK-202, RYK-001
chr16:3027577-3028109	3	5.15379e-07	0.0107358	-0.0997875	-0.0465697	PKMYT1	2431	PKMYT1-011
chr10:43891459-43892075	3	9.33019e-08	0.000179135	-0.0997027	-0.0873807	HNRNPF	12621	HNRNPF-201, HNRNPF-003, HNRNPF-002, HNRNPF-202
chr17:77959804-77960689	5	2.38111e-10	2.93955e-06	-0.0996999	-0.0438018	TBC1D16	48968	NA
chr6:170425720-170426112	5	3.90433e-13	1.31085e-07	-0.0996806	-0.0570084	LOC154449	145545	NA
chr18:77230484-77230795	4	4.22306e-10	9.48105e-07	-0.0996704	-0.0751127	NFATC1	70158	NA
chr21:45177538-45178331	4	3.56703e-09	3.15498e-07	-0.0995584	-0.0847323	PDXK	38560	NA
chr5:60625532-60626281	3	4.72428e-08	0.000829029	-0.0995323	-0.0599758	ZSWIM6	1819	ZSWIM6-001
chr2:109647956-109649281	8	2.87654e-06	0.000157655	-0.0995143	-0.0424805	EDAR	42128	NA
chr4:5709858-5710767	11	2.34761e-06	0.00482755	-0.099442	-0.0389149	EVC2	508	EVC2-001, EVC2-003, EVC2-201, EVC2-002, EVC2-004
chr12:6418459-6420252	15	1.90552e-19	0.0279713	-0.0994369	-0.0251233	PLEKHG6	0	PLEKHG6-001, PLEKHG6-003, PLEKHG6-004, PLEKHG6-002, PLEKHG6-007
chr2:233498625-233499460	5	1.22716e-11	0.000104365	-0.099364	-0.0660288	EFHD1	418	EFHD1-001, EFHD1-006
chr17:80329459-80330167	4	2.1274e-06	0.000249993	-0.0992264	-0.0632234	UTS2R	2034	UTS2R-001
chr17:35297752-35300874	13	2.11011e-06	6.7152e-05	-0.0992196	-0.0480142	LHX1	1995	LHX1-003, LHX1-004, RP11-445F12.2-001
chr18:43912991-43914047	9	8.80932e-09	0.000165609	-0.0991921	-0.018609	RNF165	6218	RNF165-001, RNF165-201, RNF165-002, RNF165-006, RNF165-008, RNF165-007
chr21:46812996-46813298	4	5.35824e-06	0.000929102	-0.099174	-0.05793	COL18A1	11799	NA
chr9:136293231-136293722	3	1.81767e-08	0.00393245	-0.0991243	-0.0531772	ADAMTS13	6111	ADAMTS13-203
chr6:32120077-32123701	64	4.82674e-15	0.405005	-0.0989475	0.00525196	PPT2	0	PRRT1-002, PPT2-207, PPT2-001, PPT2-003, PPT2-004, PRRT1-001, PRRT1-201, PPT2-002, PPT2-007, PPT2-EGFL8-003, PPT2-EGFL8-002, PPT2-009, PPT2-EGFL8-001, PRRT1-005, PPT2-012, PPT2-208, PPT2-209, PPT2-EGFL8-006, PPT2-013, PRRT1-006, PRRT1-009, PPT2-008, PPT2-EGFL8-007, PRRT1-012, PRRT1-010, PPT2-010, PRRT1-008, PRRT1-003, PPT2-015, PRRT1-011, PRRT1-004, PPT2-EGFL8-005, PPT2-EGFL8-004
chr7:124404324-124404472	3	0.000160112	0.0044857	-0.0989226	-0.0399804	GPR37	1607	GPR37-001
chr7:27186554-27188364	16	8.26688e-21	3.96925e-12	-0.0988997	-0.0631834	HOXA6	0	HOXA6-001, HOXA-AS3-001, HOXA-AS3-005, HOXA6-002, HOXA-AS3-002
chr3:127394884-127395387	4	9.76743e-09	1.59992e-05	-0.0988828	-0.0674806	ABTB1	1931	ABTB1-007, ABTB1-006, ABTB1-015, ABTB1-014, ABTB1-017, ABTB1-016
chr19:40324226-40325405	15	9.35401e-09	0.000290265	-0.0988065	-0.0427146	DYRK1B	0	DYRK1B-001, DYRK1B-201, DYRK1B-007, DYRK1B-006, DYRK1B-008, DYRK1B-005, DYRK1B-003
chr3:5017589-5019494	8	8.77862e-13	1.15945e-05	-0.098773	-0.0350221	BHLHE40-AS1	2152	BHLHE40-001, BHLHE40-002
chr19:46387760-46387992	3	3.01831e-09	3.59811e-06	-0.0987024	-0.0798948	IRF2BP1	1384	IRF2BP1-001
chr3:55516184-55516711	4	1.18045e-05	0.00506719	-0.0986373	-0.0681431	WNT5A	4959	WNT5A-009, WNT5A-005, WNT5A-008
chr19:18539756-18540330	5	8.19509e-10	6.69128e-07	-0.0984857	-0.0805919	SSBP4	9610	NA
chr21:43181697-43183039	4	2.92257e-10	1.54447e-08	-0.0984342	-0.0712888	RIPK4	4210	NA
chr5:178487123-178487826	12	4.41717e-06	0.00751198	-0.0983813	-0.0474446	ZNF354C	0	ZNF354C-001
chr11:47611236-47612380	4	1.52776e-11	5.04755e-09	-0.0983691	-0.0872829	C1QTNF4	3581	C1QTNF4-002
chr2:172965046-172966642	9	7.37908e-16	1.75527e-09	-0.0983042	-0.0647031	DLX2	836	DLX2-001, AC104801.1-001, DLX2-002
chr3:156837590-156838403	6	1.31666e-06	0.255293	-0.0983	-0.0118462	LINC00880	2388	NA
chr12:133195061-133196028	5	4.8052e-06	0.00115121	-0.0982074	-0.0680604	P2RX2	0	P2RX2-003, P2RX2-010, P2RX2-009, P2RX2-008, P2RX2-007, P2RX2-006, P2RX2-001, P2RX2-004, P2RX2-012, P2RX2-011
chr11:66360200-66360559	7	8.60845e-08	0.635245	-0.0982038	-0.0137453	CCDC87	0	CCS-009, CCDC87-001, CCS-004, CCS-008, CCS-002, CCS-005, CCS-006, CCS-001
chr14:105738592-105739124	5	7.23343e-10	0.00104609	-0.0981995	-0.0275477	BRF1	28205	NA
chr7:89783680-89783976	4	1.54973e-05	0.00437879	-0.0981985	-0.0383088	STEAP1	0	STEAP1-001, STEAP1-003
chr2:242710250-242711046	6	3.72315e-06	0.0108305	-0.0980348	-0.0462239	D2HGDH	36220	NA
chr17:80828586-80829946	8	2.00002e-17	1.07857e-09	-0.0978598	-0.0639741	TBCD	118646	NA
chr18:658602-658883	3	5.01335e-07	0.00230466	-0.0977047	-0.0436492	TYMS	998	TYMS-002, TYMS-003, TYMS-001, C18orf56-001, TYMS-006, TYMS-004, RP11-806L2.5-001, C18orf56-002
chr3:189838686-189839473	9	1.70337e-08	0.016968	-0.0975994	-0.0394887	P3H2	753	LEPREL1-001, LEPREL1-AS1-001, LEPREL1-003, LEPREL1-002
chr17:77809912-77810509	4	1.5044e-06	0.0148958	-0.0975226	-0.0554371	CBX4	2704	CBX4-004
chr17:19247837-19248565	9	5.32519e-12	1.19509e-06	-0.0975124	-0.0568698	B9D1	17481	MIR1180-201
chr19:10397031-10398798	10	3.18338e-09	2.94114e-05	-0.09746	-0.0452642	ICAM4	0	ICAM5-001, ICAM4-001, ICAM4-002, ICAM4-003, ICAM5-005, ICAM5-003, CTD-2369P2.8-001, CTD-2369P2.5-001
chr1:6531813-6533368	4	1.68267e-11	2.74645e-06	-0.0973883	-0.0542967	PLEKHG5	46753	PLEKHG5-009
chr19:39737768-39739555	6	2.05709e-10	2.36849e-07	-0.0973424	-0.00825923	IFNL4	0	IFNL4-001
chr19:41119353-41120329	5	1.39228e-05	0.000168898	-0.0973242	-0.088201	LTBP4	0	LTBP4-202, LTBP4-005, LTBP4-015, LTBP4-038, LTBP4-018, LTBP4-033, LTBP4-036, LTBP4-004, LTBP4-040, LTBP4-019, LTBP4-041, LTBP4-016, LTBP4-027, LTBP4-037, LTBP4-017, LTBP4-035, LTBP4-007, LTBP4-013, LTBP4-010, LTBP4-014, LTBP4-039
chr6:133561224-133562196	23	1.60419e-10	0.00293421	-0.0972965	-0.0319271	EYA4	0	EYA4-201, EYA4-008, EYA4-001, EYA4-007, EYA4-005, EYA4-006, EYA4-002, EYA4-009
chr22:21318995-21320131	9	9.97619e-08	0.00291008	-0.0971893	-0.0433024	AIFM3	0	AIFM3-201, AIFM3-202, AIFM3-003, AIFM3-002, AIFM3-001, AIFM3-007, AIFM3-015, AIFM3-014, AIFM3-203, AIFM3-009, AIFM3-008, AIFM3-016, AIFM3-011, AIFM3-010, AIFM3-017, AIFM3-012, AIFM3-018
chr1:40254184-40255903	15	1.16101e-10	0.102407	-0.0971222	-0.0219106	BMP8B	0	BMP8B-001, BMP8B-201, RP1-118J21.25-001
chr6:1594034-1595099	7	1.55535e-07	0.000143059	-0.097086	-0.0466489	FOXC1	15582	NA
chr4:644572-646853	13	1.82927e-08	5.09112e-06	-0.0970476	0.0321273	PDE6B	25209	PDE6B-003, PDE6B-007, PDE6B-004, PDE6B-005, PDE6B-009, PDE6B-006, PDE6B-008, RP11-1191J2.2-004, RP11-1191J2.2-003
chr11:68133159-68133235	3	3.24394e-07	7.6572e-05	-0.0969743	-0.0869386	LRP5	53051	NA
chr1:6557734-6558497	7	2.75302e-07	0.00330302	-0.096953	-0.0371724	PLEKHG5	21624	PLEKHG5-004, PLEKHG5-002, PLEKHG5-205, PLEKHG5-206
chr15:67417651-67417899	3	2.68561e-05	0.123042	-0.0969445	-0.0331306	SMAD3	59456	SMAD3-002
chr22:29445370-29445903	4	3.71723e-06	0.00415886	-0.0967756	-0.0605164	ZNRF3	131993	NA
chr10:34061612-34062234	4	4.06784e-11	0.000952378	-0.0967392	0.00281181	LINC00838	4	LINC00838-001
chr2:177503592-177504062	4	4.70941e-05	0.00179264	-0.096663	-0.0602136	LINC01116	1290	LINC01116-001, LINC01116-002, LINC01117-001
chr2:27664399-27665306	8	9.35112e-06	0.216848	-0.0965072	-0.0100237	NRBP1	5950	KRTCAP3-001, KRTCAP3-002, KRTCAP3-006, KRTCAP3-003, KRTCAP3-004, NRBP1-010, KRTCAP3-005, KRTCAP3-201
chr19:31640194-31640849	9	1.89638e-09	0.000311588	-0.0965031	-0.0554787	NA	0	AC020952.1-201
chr14:58862965-58863362	5	7.3089e-07	0.274549	-0.0964999	-0.0177932	TOMM20L	321	TOMM20L-001, RP11-517O13.3-001, RP11-517O13.1-001, TOMM20L-002
chr1:167408509-167409198	7	2.76674e-09	0.00517351	-0.0964867	-0.0563339	CD247	78649	CD247-006, CD247-005
chr6:170491202-170492070	3	1.86442e-08	0.000263683	-0.0964642	-0.0552901	LOC154449	79587	RP11-302L19.3-001
chr12:107348689-107349191	7	3.67706e-08	0.00249448	-0.0962755	-0.0472425	TMEM263	353	C12orf23-002, C12orf23-007, C12orf23-004, C12orf23-001, C12orf23-006, C12orf23-005, RP11-412D9.4-001
chr6:144385261-144387124	25	5.12691e-34	3.19327e-09	-0.0962293	-0.0396733	PLAGL1	0	PLAGL1-205, PLAGL1-206, PLAGL1-006
chr17:39684825-39685912	5	4.94313e-11	0.000146115	-0.0961986	-0.0525386	JUP	242202	KRT19-001, KRT19-002
chr21:42218551-42219853	11	3.00597e-10	3.44827e-05	-0.0960946	0.0321749	DSCAM	0	DSCAM-001
chr19:6425576-6426385	4	9.26893e-11	0.000504078	-0.0960792	-0.0474911	SLC25A41	7405	KHSRP-001, KHSRP-004, KHSRP-003, KHSRP-002
chr10:11911449-11912597	6	5.65972e-22	2.9592e-14	-0.0958892	-0.0807043	PROSER2	46052	PROSER2-001
chr15:68497992-68499180	5	2.97842e-09	0.00121521	-0.0958276	-0.0414763	CALML4	0	CALML4-005, CALML4-002, CALML4-003, CALML4-001, CALML4-004, CALML4-201
chr4:175838768-175839610	5	8.13593e-11	3.9614e-08	-0.0957588	-0.0514266	ADAM29	0	ADAM29-201, ADAM29-001, ADAM29-202, ADAM29-006, ADAM29-005, ADAM29-004, ADAM29-007, ADAM29-003, ADAM29-002, ADAM29-008
chr14:38080048-38080904	6	4.53419e-08	0.000159652	-0.0957526	-0.0622251	FOXA1	15723	TTC6-005
chr1:168356537-168356673	4	1.29948e-07	1.05405e-05	-0.0957378	-0.0834047	MIR557	11775	NA
chr1:3566963-3568245	26	3.51568e-16	0.0072005	-0.0955702	-0.0234222	WRAP73	292	WRAP73-001, TP73-201, TP73-002, TP73-202, TP73-001, WRAP73-002, WRAP73-006, WRAP73-005, WRAP73-004, WRAP73-010, TP73-006
chr1:206807818-206808599	6	1.75551e-06	0.0814422	-0.0955511	-0.0348457	DYRK3	282	DYRK3-004, DYRK3-002, DYRK3-001, RP11-343H5.6-001, DYRK3-005, DYRK3-003
chr3:11078758-11079879	9	4.408e-09	0.0209984	-0.0955271	-0.0289091	SLC6A1	19956	NA
chr5:176559334-176560265	7	1.30686e-07	0.00038359	-0.0954873	-0.0550183	NSD1	0	NSD1-002, NSD1-201, NSD1-202, NSD1-001, NSD1-004, NSD1-005, NSD1-003, NSD1-006, NSD1-014
chr13:114803271-114803843	4	2.33891e-06	0.010765	-0.0954765	-0.0574492	RASA3	94252	NA
chr15:76004985-76006143	11	5.84109e-11	7.87977e-07	-0.0954152	-0.03449	CSPG4	0	CSPG4-001
chr19:43774820-43774982	3	1.78444e-05	0.0147142	-0.095318	-0.0217306	PSG9	1138	PSG9-002, PSG9-001, PSG9-009, PSG9-011, PSG9-007, PSG9-008, PSG9-006
chr17:26708226-26708773	3	3.32521e-05	0.000960782	-0.0952656	-0.0648588	SARM1	9239	NA
chr17:3805065-3805210	3	1.58644e-05	0.000457388	-0.0952546	-0.0802123	P2RX1	14750	NA
chr11:71163428-71163555	4	0.000101252	0.007181	-0.0951952	-0.0560173	NADSYN1	662	NADSYN1-001, NADSYN1-011, NADSYN1-022, DHCR7-005, NADSYN1-013, NADSYN1-002, NADSYN1-010, NADSYN1-009, NADSYN1-012, NADSYN1-008
chr11:108422663-108423325	8	1.19044e-05	0.0335793	-0.0951592	-0.0410199	EXPH5	41049	EXPH5-201, EXPH5-002
chr19:46000742-46003095	9	7.24227e-12	4.10223e-08	-0.095046	-0.0289856	PPM1N	0	RTN2-001, PPM1N-201, RTN2-003, PPM1N-002, PPM1N-009, PPM1N-003, PPM1N-005, PPM1N-001, PPM1N-007, PPM1N-004, RTN2-002, RTN2-007, RTN2-005, RTN2-004
chr8:49292285-49293600	10	1.75356e-05	0.00324424	-0.0950402	0.0161916	UBE2V2	371290	NA
chr3:43146780-43147320	4	2.91581e-09	0.000175097	-0.0949356	-0.0546313	POMGNT2	255	POMGNT2-001, POMGNT2-002
chr13:114812780-114813015	3	7.88615e-05	0.00272619	-0.0949012	-0.068933	RASA3	85080	NA
chr11:57117162-57117479	3	6.12848e-05	0.0398613	-0.0948881	-0.0524689	P2RX3	11321	NA
chr9:140173347-140176236	11	9.26096e-12	1.0257e-05	-0.0948654	-0.046792	TOR4A	1067	TOR4A-001
chr10:8097641-8099218	6	3.57143e-06	0.000544908	-0.094733	-0.0468448	GATA3	974	GATA3-002, GATA3-001, GATA3-004
chr3:113667068-113667809	4	2.85878e-10	0.00876292	-0.0947179	-0.0450385	ZDHHC23	246	ZDHHC23-001, ZDHHC23-003, ZDHHC23-005, ZDHHC23-002, RP11-255E6.6-001
chr4:154709441-154711347	33	2.31778e-10	0.0180236	-0.0946324	-0.0165469	SFRP2	0	SFRP2-001
chr2:31361371-31362226	10	2.95457e-06	0.718439	-0.0944442	-0.0100829	GALNT14	15842	GALNT14-003, GALNT14-001, GALNT14-201, GALNT14-202, GALNT14-005, GALNT14-002, GALNT14-006, GALNT14-016
chr14:69256677-69256977	4	1.41075e-07	3.4104e-05	-0.0944376	-0.0650984	ZFP36L1	5983	ZFP36L1-003
chr9:139239853-139240119	3	1.28922e-06	0.000980577	-0.0943379	-0.0466959	GPSM1	17921	NA
chr5:1103325-1104195	5	4.71408e-07	0.000580913	-0.0942787	-0.0430908	SLC12A7	7977	NA
chr7:3919928-3920534	6	1.54314e-07	2.16083e-05	-0.0938356	-0.0765674	SDK1	578848	NA
chr9:140127061-140129022	6	1.07723e-16	1.70904e-06	-0.0936936	-0.0464301	SLC34A3	1676	SLC34A3-001, SLC34A3-201
chr16:2546265-2547559	5	5.35748e-07	0.00031999	-0.0936864	-0.0567035	TBC1D24	230	TBC1D24-201, RP11-20I23.1-001, TBC1D24-003
chr6:169283989-169285077	8	2.59573e-09	6.43744e-05	-0.0935955	-0.0430413	SMOC2	442158	NA
chr5:79865808-79866869	8	4.23916e-06	0.08764	-0.0935108	-0.0353037	ANKRD34B	0	ANKRD34B-001, ANKRD34B-002
chr3:195942717-195943713	10	3.48462e-26	3.10874e-14	-0.0933848	-0.0423869	SLC51A	0	SLC51A-001, SLC51A-007, SLC51A-006, SLC51A-002
chr14:100110845-100111392	9	3.30638e-06	0.0247662	-0.0933439	-0.0324831	HHIPL1	88	HHIPL1-001, HHIPL1-002
chr6:166720092-166722773	15	6.15494e-10	0.000160475	-0.0933323	-0.0413667	PRR18	0	PRR18-001, PRR18-002
chr11:85565475-85565852	3	2.11706e-07	0.00129133	-0.09332	-0.0569783	CCDC83	292	CCDC83-001, CCDC83-002, CCDC83-201, AP000974.1-201
chr16:66877873-66879016	13	1.85709e-08	0.000474826	-0.0933187	-0.0373968	CA7	0	CA7-001, CA7-002, CA7-003
chr17:55333738-55335955	15	4.88224e-09	0.42182	-0.0932687	-0.00994529	MSI2	0	MSI2-001, MSI2-003, MSI2-002, MSI2-019, MSI2-009, MSI2-018, MSI2-008, MSI2-014, MSI2-010
chr2:242844601-242845232	5	1.73363e-06	0.000352832	-0.0932584	-0.061484	RTP5	32715	AC131097.4-002
chr2:74214662-74215659	3	1.70675e-06	2.51939e-05	-0.0931788	-0.0804144	TET3	1131	RP11-711M9.1-001
chr13:33589285-33590495	13	3.61672e-13	0.0472681	-0.0931579	-0.0295427	KL	0	KL-001, KL-201, KL-002
chr22:23522307-23524136	12	2.79347e-13	2.02158e-08	-0.0931519	-0.0437388	BCR	0	BCR-001, BCR-002, BCR-201, BCRP8-001, BCR-013, BCRP8-201
chr16:30077541-30079121	4	5.09814e-05	0.00132335	-0.0930614	-0.0154069	BOLA2	126506	ALDOA-011, ALDOA-008, ALDOA-019, ALDOA-006, ALDOA-020, ALDOA-016, ALDOA-001, ALDOA-009, ALDOA-022, ALDOA-028, ALDOA-027, ALDOA-026, ALDOA-021, ALDOA-030, ALDOA-018, ALDOA-010
chr6:14211743-14212591	6	3.17259e-07	0.0239511	-0.0930437	-0.0426761	CD83	94256	NA
chr7:73245439-73246406	6	1.00283e-06	0.000100837	-0.0930278	-0.0616648	CLDN4	246	CLDN4-201
chr11:60774952-60776399	8	4.09527e-11	2.77225e-05	-0.0930204	-0.0225692	CD6	35839	CD6-013, CD6-012
chr10:43762670-43763042	3	3.07446e-06	0.00217175	-0.0930091	-0.0662181	RASGEF1A	303	RASGEF1A-001
chr3:122785328-122786502	12	2.4437e-12	0.018007	-0.0930045	-0.0174717	PDIA5	0	PDIA5-001, PDIA5-004, PDIA5-002
chr7:45613410-45613752	4	1.50477e-05	0.00121435	-0.0929728	-0.0653609	ADCY1	0	ADCY1-001, ADCY1-002
chr1:159870326-159870915	3	1.77341e-08	6.67839e-05	-0.0929563	-0.0604043	CFAP45	420	CCDC19-001, CCDC19-002, CCDC19-003, hsa-mir-4259.1-201
chr22:22862144-22863293	7	8.79966e-06	0.0025811	-0.0929164	-0.0292258	ZNF280B	212	ZNF280B-201, ZNF280B-001
chr6:33967519-33968234	5	4.6277e-05	0.252455	-0.0928849	-0.0307575	MIR1275	0	MIR1275-201
chr16:3067759-3068707	12	4.2833e-10	0.000185326	-0.0926907	-0.048346	CLDN6	0	TNFRSF12A-001, CLDN6-201, TNFRSF12A-002, CLDN6-001, TNFRSF12A-004, CLDN6-002, TNFRSF12A-005, TNFRSF12A-006, TNFRSF12A-003, TNFRSF12A-007
chr16:67047803-67048678	5	2.40873e-09	0.00922184	-0.0926593	-0.0322282	CES4A	25311	NA
chr7:130125511-130128420	19	5.57399e-06	0.0843183	-0.0926538	-0.0170666	MEST	0	MEST-002, MEST-004, MEST-007, MEST-003, MEST-006, MEST-008, RP11-2E11.5-001, RP11-2E11.10-001
chr10:131844047-131844548	3	5.66382e-07	8.13208e-05	-0.0926333	-0.0830264	LINC00959	64533	NA
chr17:34838488-34839287	6	1.53978e-19	3.37546e-10	-0.0924669	-0.0616186	ZNHIT3	3186	NA
chr9:137718814-137719300	4	6.30615e-15	1.25249e-10	-0.0924045	-0.0637559	COL5A1	185163	NA
chr2:71211981-71212504	4	6.07605e-05	0.00117309	-0.0923472	-0.0699837	ANKRD53	6406	NA
chr16:809413-811347	17	8.98865e-22	4.27685e-10	-0.0923435	-0.0469129	MSLN	0	MSLN-001, MSLN-004, MSLN-008, MSLN-003, MSLN-002, MSLN-007
chr9:139835122-139838381	13	2.47282e-25	2.43971e-13	-0.0921552	-0.0442285	FBXW5	825	C8G-004, FBXW5-001, C8G-003, FBXW5-008, FBXW5-006, FBXW5-004, FBXW5-002, FBXW5-009, FBXW5-003, FBXW5-005, FBXW5-007
chr6:1604013-1604697	6	7.24447e-05	0.439209	-0.0921503	-0.0192439	FOXC1	5984	NA
chr8:141468467-141468933	7	8.83519e-07	0.00478698	-0.0921215	-0.0304223	TRAPPC9	0	TRAPPC9-201, TRAPPC9-001, TRAPPC9-002
chr8:41654967-41655154	3	3.73476e-06	0.000599633	-0.0921205	-0.0607804	ANK1	99126	ANK1-002, ANK1-001, ANK1-201, ANK1-202, ANK1-203, ANK1-204, ANK1-011
chr11:47289814-47291227	11	8.79189e-10	0.00832623	-0.0921094	-0.0148894	MADD	0	MADD-006, MADD-001, MADD-005, MADD-004, MADD-023, MADD-009, MADD-002, MADD-003, MADD-007, MADD-012, MADD-011, MADD-010, NR1H3-024, NR1H3-025, MADD-020, MADD-019
chr19:36604588-36605406	5	7.24985e-10	0.00132022	-0.0921083	-0.0363127	OVOL3	2483	TBCB-001, POLR2I-001, TBCB-003, TBCB-002, TBCB-006, POLR2I-005, POLR2I-003, OVOL3-002, POLR2I-004, TBCB-005, TBCB-009, POLR2I-007, TBCB-007, POLR2I-006, TBCB-014, TBCB-012, TBCB-015, POLR2I-002, TBCB-011
chr3:142681015-142681996	6	7.61452e-11	5.03886e-06	-0.092106	-0.0544321	PAQR9	182	PAQR9-001, RP11-372E1.7-001, RP11-372E1.6-003, PAQR9-002, RP11-372E1.6-004, RP11-372E1.6-001, PAQR9-003, RP11-372E1.6-006, RP11-372E1.6-005, RP11-372E1.6-010, RP11-372E1.6-009, RP11-372E1.6-007, RP11-372E1.6-008, U2SURP-008, RP11-372E1.6-013, RP11-372E1.6-011, RP11-372E1.6-012
chr11:119234198-119235802	10	1.04793e-09	0.120678	-0.0920684	-0.0383231	USP2	16634	USP2-003, USP2-008
chr22:50899694-50900278	4	3.70656e-07	0.000239615	-0.0919994	-0.0465573	SBF1	13186	NA
chr1:160084779-160085581	7	7.65206e-10	8.91454e-06	-0.0919606	-0.051566	ATP1A2	0	ATP1A2-001, ATP1A2-003, ATP1A2-002, ATP1A2-007
chr6:167737937-167738592	5	1.07069e-12	2.91801e-07	-0.0919374	-0.0542047	TTLL2	0	TTLL2-001, TTLL2-003, TTLL2-002
chr20:34699744-34700675	6	7.33188e-07	0.0114296	-0.0918732	-0.0470891	EPB41L1	0	EPB41L1-202
chr7:159314-159870	4	4.67782e-05	0.00206241	-0.0918102	0.00282377	FAM20C	33099	NA
chr6:29690766-29692995	48	2.05545e-17	0.00363769	-0.0917845	-0.0194437	HLA-F	0	HLA-F-003, HLA-F-203, HLA-F-001, HLA-F-004, HCG4P11-001, RPL23AP1-001, HLA-F-006, HLA-F-002, HLA-F-204, HLA-F-005, HLA-F-007, HLA-F-014, HLA-F-013, HLA-F-009, HLA-F-012, HLA-F-011, HLA-F-010, HLA-F-008, HLA-F-015
chr20:50158996-50159653	6	8.94237e-11	2.65514e-06	-0.0916415	-0.0629146	NFATC2	19717	NFATC2-001, NFATC2-002, NFATC2-007
chr17:48546118-48546620	10	7.75501e-05	0.0229897	-0.0916057	-0.0571353	ACSF2	428	CHAD-002, ACSF2-018, ACSF2-007, CHAD-001, ACSF2-017, ACSF2-006, ACSF2-019, ACSF2-020, ACSF2-016
chr20:34359232-34359976	11	1.27268e-09	0.56374	-0.091453	-0.0176086	PHF20	0	PHF20-001, PHF20-004, PHF20-003, RNU6-1166P-201, PHF20-201, PHF20-011, PHF20-005, PHF20-010, PHF20-006
chr19:54971879-54972723	6	6.02787e-08	1.85157e-05	-0.0913609	-0.053848	LENG8	11483	NA
chr17:39680217-39680662	4	3.4692e-07	7.22574e-05	-0.0911728	-0.0707633	KRT19	3979	KRT15-001, KRT15-006, KRT19-003, KRT19-005, KRT19-006, KRT19-004, KRT19-007
chr16:1429863-1430367	6	0.000137579	0.0159314	-0.0911553	-0.0437255	UNKL	34338	UNKL-008, UNKL-009, UNKL-011, UNKL-204, UNKL-010, UNKL-013, AL031721.1-201
chr20:37433745-37434950	12	1.30085e-08	0.0556622	-0.091056	-0.0407898	PPP1R16B	0	PPP1R16B-001, PPP1R16B-004
chr11:65313608-65314454	4	4.65545e-06	0.00158655	-0.0910533	-0.0515595	LTBP3	11799	LTBP3-008, LTBP3-019, LTBP3-009, LTBP3-010, LTBP3-007
chr14:100203730-100204528	8	8.32449e-05	0.049426	-0.0910348	-0.0291534	EML1	0	EML1-004, EML1-006
chr12:121688317-121688459	4	4.50257e-06	0.000278116	-0.09092	-0.0755575	CAMKK2	47652	NA
chr11:63438791-63439590	13	4.98739e-32	0.483128	-0.0909102	-0.0157058	ATL3	0	ATL3-201, ATL3-001, ATL3-005, ATL3-002, ATL3-004
chr10:3823758-3824387	6	1.47659e-07	0.000742946	-0.0908178	-0.0531932	KLF6	3086	KLF6-004, KLF6-005, KLF6-006
chr12:93129167-93129809	4	1.74506e-06	0.00213805	-0.0908086	-0.039557	PLEKHG7	456	PLEKHG7-001
chr12:132324688-132327040	9	6.82734e-08	0.00304081	-0.0908047	-0.0313313	MMP17	2087	MMP17-005, MMP17-012, MMP17-006
chr6:33770850-33772366	6	3.45111e-05	0.0159726	-0.0907781	-0.0341712	MLN	0	MLN-003, MLN-001, MLN-002
chr1:197882003-197883190	6	7.2103e-07	0.000305916	-0.0907683	-0.0440435	LHX9	368	LHX9-001, LHX9-003, LHX9-006, LHX9-007, LHX9-009
chr3:6902689-6903921	7	2.17861e-06	0.000380873	-0.0906737	-0.0634023	GRM7	0	GRM7-001, GRM7-004, GRM7-003, GRM7-201, GRM7-202, GRM7-007, GRM7-002, GRM7-013, GRM7-015
chr6:31936777-31939584	48	8.0833e-13	0.00776818	-0.0906723	-0.0161964	STK19	0	DXO-001, STK19-001, STK19-002, DXO-006, DXO-007, STK19-015, DXO-010, STK19-006, STK19-004, STK19-016, STK19-010, SKIV2L-011, STK19-013, SKIV2L-012, DXO-005, STK19-005, DXO-011, DXO-002, DXO-003, STK19-012, STK19-007, DXO-009, SKIV2L-010, STK19-003, STK19-009, SKIV2L-009, SKIV2L-014, DXO-004, DXO-012, DXO-013, STK19-008, SKIV2L-013, STK19-014, DXO-015, SKIV2L-008, DXO-014, DXO-008, STK19-017
chr5:72415429-72415998	5	9.02175e-09	0.000329894	-0.090658	-0.0549943	TMEM171	390	TMEM171-002, TMEM171-001
chr16:10275410-10276674	11	1.58555e-06	0.00309636	-0.0905715	-0.0464658	GRIN2A	0	GRIN2A-002, GRIN2A-001, GRIN2A-201, GRIN2A-202, GRIN2A-006, GRIN2A-005
chr10:73767359-73768169	4	2.56894e-11	7.84217e-08	-0.0905712	-0.067301	CHST3	43239	NA
chr3:125899754-125900824	9	3.60128e-07	0.00776387	-0.0905301	-0.0497915	ALDH1L1	0	ALDH1L1-001, ALDH1L1-201, ALDH1L1-002, ALDH1L1-016, ALDH1L1-202, ALDH1L1-006, ALDH1L1-007, ALDH1L1-008, ALDH1L1-005, ALDH1L1-004, ALDH1L1-009, ALDH1L1-AS2-001, ALDH1L1-AS2-002
chr17:79425877-79426432	4	1.80102e-08	4.89124e-05	-0.0904446	-0.0661323	BAHCC1	15042	RP11-1055B8.7-005
chr9:97402058-97403668	6	1.70972e-05	0.031148	-0.0904166	-0.00889462	FBP1	0	FBP1-001, FBP1-002, FBP1-201
chr19:1270018-1271371	10	8.86535e-23	1.57367e-10	-0.090301	-0.0433885	CIRBP-AS1	0	CIRBP-001, CIRBP-008, CIRBP-201, CIRBP-037, CIRBP-AS1-001, CIRBP-007, CIRBP-043, CIRBP-033, CIRBP-038, CIRBP-004, CIRBP-032, CIRBP-044, CIRBP-046, CIRBP-045, CIRBP-036, CIRBP-049, CIRBP-006, CIRBP-025, CIRBP-005, CIRBP-030, CIRBP-041, CIRBP-009, CIRBP-003, CIRBP-026, CIRBP-010, CIRBP-027, CIRBP-024, CIRBP-039, CIRBP-029, CIRBP-028, CIRBP-002, CIRBP-023, CIRBP-031, CIRBP-AS1-201
chr16:2563274-2564005	7	1.7101e-14	2.61724e-05	-0.0901685	-0.0339245	TBC1D24	17239	ATP6V0C-001, ATP6V0C-004, ATP6V0C-003, ATP6C-001
chr3:49377702-49378124	6	2.1637e-06	0.0063273	-0.0901175	-0.0371113	USP4	166	USP4-002, USP4-001, USP4-011, USP4-005, USP4-013, USP4-010, USP4-014
chr20:2781122-2782078	12	3.22792e-06	0.00061386	-0.0900503	-0.0627999	CPXM1	0	CPXM1-001
chr16:84029457-84029838	5	4.61309e-06	0.00291166	-0.0900134	-0.0496057	NECAB2	23941	NA
chr17:26646651-26647213	3	3.58428e-06	0.0337863	-0.0899008	-0.0415082	TMEM97	530	TMEM97-001, TMEM97-002, KRT18P55-001, TMEM97-004, TMEM97-005, TMEM97-003
chr6:30181877-30182563	13	4.83105e-20	0.0124576	-0.0898269	-0.0194746	TRIM26	606	TRIM26-005, TRIM26-006, TRIM26-008, TRIM26-001, TRIM26-002, TRIM26-007
chr6:1378238-1379065	5	4.74337e-08	4.80265e-05	-0.089761	-0.065972	FOXF2	11004	NA
chr19:18698825-18699631	11	1.0793e-06	0.0125634	-0.0896662	-0.0291184	C19orf60	0	C19orf60-001, C19orf60-002, C19orf60-007, C19orf60-005, C19orf60-008, C19orf60-004, C19orf60-003, C19orf60-006
chr20:57464970-57465599	14	2.3897e-06	0.00611929	-0.0896621	-0.0249797	GNAS	790	GNAS-035, GNAS-201, GNAS-021, GNAS-018, GNAS-038, GNAS-015, GNAS-017, RP1-309F20.3-002, RP1-309F20.3-001, GNAS-056, GNAS-054, GNAS-040, GNAS-053, GNAS-052, GNAS-011, GNAS-006, GNAS-030, GNAS-016, GNAS-008, GNAS-055, GNAS-007, GNAS-004, GNAS-046, GNAS-005, GNAS-003, GNAS-029, GNAS-013, GNAS-063, GNAS-071
chr10:124894943-124896129	14	5.56368e-07	0.000471877	-0.0896335	-0.0515395	HMX3	0	HMX3-001
chr17:9479910-9480428	9	2.54779e-06	0.000678164	-0.0896285	-0.0496382	CFAP52	0	STX8-001, WDR16-001, WDR16-003, WDR16-004, STX8-004, STX8-002, STX8-011, WDR16-007, WDR16-008, STX8-015, STX8-012, WDR16-009, WDR16-002
chr8:67344553-67345006	9	0.000144731	0.00325235	-0.0896115	-0.0726606	ADHFE1	0	ADHFE1-003, ADHFE1-201, ADHFE1-005, ADHFE1-001, ADHFE1-004, ADHFE1-009, ADHFE1-008, ADHFE1-002, ADHFE1-006, ADHFE1-011, ADHFE1-013, ADHFE1-012, ADHFE1-014, ADHFE1-010, ADHFE1-007
chr14:104394430-104395485	7	4.84566e-08	0.000509185	-0.08958	-0.0450534	TDRD9	0	TDRD9-201, TDRD9-001, TDRD9-004, C14orf2-007
chr3:128764824-128765558	4	1.41663e-05	0.000793096	-0.0895434	-0.0676058	EFCC1	44352	RP11-434H6.2-001
chr10:71087924-71088038	3	0.000261714	0.0105324	-0.0895224	-0.0647331	HK1	9321	NA
chr7:150019477-150021553	21	6.63162e-15	8.63321e-09	-0.0895192	-0.0520277	LRRC61	0	LRRC61-002, LRRC61-001, LRRC61-004, LRRC61-005, ACTR3C-001, ACTR3C-003, ACTR3C-004, LRRC61-003, ACTR3C-201
chr6:33383412-33384537	9	9.88506e-14	1.42878e-06	-0.0893705	-0.0430434	PHF1	4639	CUTA-007, CUTA-010, CUTA-001, PHF1-011, CUTA-013, CUTA-003, CUTA-009, PHF1-010, CUTA-011, CUTA-004, PHF1-009, CUTA-002, CUTA-008, CUTA-012, CUTA-006, CUTA-005, CUTA-014
chr7:98989843-98991138	5	4.97633e-07	5.26803e-05	-0.0893198	-0.0675646	ARPC1B	17545	ARPC1B-022, ARPC1B-005, ARPC1B-006
chr9:35603437-35603842	3	2.49211e-06	0.00500299	-0.0893079	-0.0342538	TESK1	1439	TESK1-001, TESK1-002
chr7:95026066-95026672	14	6.50258e-05	0.176454	-0.0892957	-0.0507784	PON1	379	PON3-001, PON3-005, PON3-008, PON3-006, PON3-004, PON3-007, PON3-009, PON3-003, PON1-201
chr3:159943985-159944518	4	5.54046e-12	1.21527e-07	-0.0892942	-0.0633454	C3orf80	562	C3orf80-201, IL12A-AS1-003, RP11-431I8.1-001
chr1:234667087-234667549	6	6.12964e-10	8.16461e-07	-0.0892882	-0.0619936	LINC01354	0	RP5-855F14.1-002, RP5-855F14.1-001
chr8:20106574-20107758	5	1.14471e-05	0.00957042	-0.0892602	-0.0431675	LZTS1	5045	NA
chr9:139250149-139250888	3	0.00041398	0.00316966	-0.08926	-0.0619317	GPSM1	167	GPSM1-003, GPSM1-002
chr13:42031103-42031761	6	7.30897e-10	0.0304853	-0.0892009	-0.0400663	RGCC	0	RGCC-001
chr5:926793-927437	4	1.74541e-07	1.73145e-05	-0.089178	-0.0774799	TRIP13	33824	NA
chr6:30613351-30616879	40	6.83075e-13	0.00347766	-0.0891555	-0.0196472	ATAT1	18688	C6orf136-201, C6orf136-005, C6orf136-001, C6orf136-002, C6orf136-004, C6orf136-008, C6orf136-010, C6orf136-003, C6orf136-009, C6orf136-007, C6orf136-006, C6orf136-202, AL662800.2-201
chr2:223289683-223291007	6	1.60384e-10	2.26143e-05	-0.0891549	-0.0625313	SGPP2	361	SGPP2-001
chr6:117869027-117869453	3	3.48535e-05	0.000631176	-0.0890371	-0.0637523	GOPC	25342	NA
chr7:1125817-1127767	12	3.18167e-10	0.00396278	-0.0890009	-0.00268852	C7orf50	50126	GPER1-030, GPER1-031, GPER1-201, GPER1-033
chr7:27154562-27155548	13	1.98458e-06	0.0103263	-0.0888855	-0.0567067	HOXA3	11091	HOXA-AS2-006, HOXA-AS2-011, HOXA-AS2-008, HOXA3-004, HOXA-AS2-012
chr16:613343-613632	3	6.30817e-05	0.0211907	-0.0888781	-0.0447175	PRR35	2921	NA
chr1:1490216-1490906	4	8.29742e-05	0.0117455	-0.0888404	-0.0597534	SSU72	19356	NA
chr6:126070800-126071538	7	9.23034e-11	0.00104482	-0.0887661	-0.0414794	HEY2	68	HEY2-001, HEY2-002, RP11-624M8.1-003, RP11-624M8.1-001, RP11-624M8.1-005
chr17:48795899-48797139	11	3.61549e-08	0.015171	-0.0887508	-0.00881673	LUC7L3	0	LUC7L3-002, LUC7L3-201, LUC7L3-004, LUC7L3-009, LUC7L3-011, LUC7L3-001, LUC7L3-007, LUC7L3-013, LUC7L3-003, LUC7L3-006, LUC7L3-005, LUC7L3-008, LUC7L3-012, LUC7L3-202
chr8:141559231-141559946	7	3.28621e-07	0.0319921	-0.0886969	-0.0030413	AGO2	85700	NA
chr6:35656758-35657921	6	1.86157e-09	0.568126	-0.0886658	-0.02392	FKBP5	38476	FKBP5-001, FKBP5-202, FKBP5-203, FKBP5-204
chr19:56988205-56989812	12	2.87726e-15	2.78644e-08	-0.0886048	-0.0562108	ZNF667	0	ZNF667-001, ZNF667-AS1-201, ZNF667-002, ZNF667-AS1-001, ZNF667-AS1-004, ZNF667-AS1-003, ZNF667-005, ZNF667-AS1-007, ZNF667-AS1-006, ZNF667-003, ZNF667-007, ZNF667-AS1-005, ZNF667-AS1-002, ZNF667-006, ZNF667-AS1-008, ZNF667-AS1-009
chr16:779026-780555	5	1.57465e-05	6.8704e-05	-0.0886013	-0.0535973	HAGHL	1760	HAGHL-004, HAGHL-002, HAGHL-006, HAGHL-017, HAGHL-009, HAGHL-015, HAGHL-008, HAGHL-018, HAGHL-012, HAGHL-007, HAGHL-010, HAGHL-011, HAGHL-005, HAGHL-013, HAGHL-014, HAGHL-016
chr22:42525206-42525748	3	1.50569e-05	0.00879773	-0.0885324	-0.0621107	CYP2D6	1135	CYP2D6-002, CYP2D6-003, CYP2D6-001, CYP2D6-201, CYP2D6-004
chr12:130934389-130935008	4	6.52191e-10	0.0005717	-0.0884865	-0.0530149	RIMBP2	265818	NA
chr1:1102276-1104526	18	1.28337e-14	3.89424e-09	-0.0884175	-0.0405022	MIR429	0	MIR429-201, MIR200A-201, MIR200B-201, RP11-465B22.8-001
chr6:170238635-170239250	5	1.50757e-05	0.00369002	-0.0884042	-0.0498544	LINC00574	48466	NA
chr5:176088370-176088586	3	4.07805e-05	0.000857148	-0.0883509	-0.065899	TSPAN17	13982	NA
chr1:114429815-114430903	5	5.04691e-09	0.000317054	-0.0883435	-0.0531798	BCL2L15	0	BCL2L15-002, BCL2L15-001, BCL2L15-005, BCL2L15-004, BCL2L15-003, BCL2L15-007
chr17:76170799-76171845	6	3.03638e-07	0.00127065	-0.0882527	-0.0386627	TK1	11440	NA
chr21:45246252-45247038	5	5.42725e-10	1.70519e-05	-0.088124	-0.0634101	AATBC	13804	NA
chr6:1615236-1616430	5	2.64462e-05	0.000706145	-0.0881145	-0.0626893	FOXC1	4555	NA
chr6:40359007-40359461	3	1.39242e-07	0.00484967	-0.0880992	-0.0573977	LRFN2	195665	NA
chr5:172750450-172751331	6	1.14277e-07	0.000998921	-0.088059	-0.050204	STC2	5175	STC2-005
chr11:532979-534632	6	1.03802e-11	0.000185735	-0.0880169	-0.040101	HRAS	918	HRAS-002, HRAS-004, HRAS-009, HRAS-201, HRAS-202, HRAS-005, HRAS-007, HRAS-008, HRAS-010, HRAS-001
chr1:1177703-1178191	5	8.80208e-09	0.000129353	-0.0880045	-0.0470859	FAM132A	3911	FAM132A-004, FAM132A-002, FAM132A-005, FAM132A-003
chr22:50724224-50726286	8	1.29755e-16	1.74842e-09	-0.0879986	-0.0408902	PLXNB2	19715	PLXNB2-007, PLXNB2-008, PLXNB2-009
chr17:72839489-72840306	3	9.21882e-06	0.00103462	-0.0879886	-0.0451667	GRIN2C	16660	NA
chr1:156215038-156215951	6	2.27199e-08	8.78533e-06	-0.0879658	-0.0683533	PAQR6	1957	PAQR6-001, PAQR6-006, PAQR6-003, PAQR6-201, PAQR6-002, PAQR6-007, PAQR6-010, PAQR6-009, PAQR6-008, PAQR6-005, PAQR6-011, PAQR6-202
chr16:701833-702123	3	2.26093e-06	0.00125274	-0.0879031	-0.0521013	WDR90	2470	WDR90-016
chr13:114797349-114797865	3	3.28166e-06	0.000474725	-0.087684	-0.0678656	RASA3	3804	NA
chr1:29240256-29241356	8	2.02159e-16	6.18921e-05	-0.0875485	-0.0290145	EPB41	0	EPB41-002
chr2:239970075-239970617	3	8.08614e-10	1.84299e-07	-0.0875408	-0.0828815	HDAC4	352026	NA
chr14:99711840-99712380	3	1.04123e-06	0.000287046	-0.0875122	-0.0650106	BCL11B	25442	NA
chr17:79790116-79790735	4	4.05095e-08	0.000467736	-0.0874815	-0.0345206	FAM195B	432	FAM195B-004, FAM195B-005, FAM195B-003, PPP1R27-003, FAM195B-007, FAM195B-006, FAM195B-008
chr19:16739945-16740428	3	1.34207e-05	0.0551551	-0.0873092	-0.0325639	MED26	930	MED26-001, CTD-3222D19.2-001, MED26-004, SMIM7-020, MED26-007, CTC-429P9.1-001, CTC-429P9.1-002
chr11:19263291-19264191	5	7.72891e-06	0.0045503	-0.0872377	-0.0375069	E2F8	89	E2F8-002, E2F8-001, E2F8-004
chr11:636460-638076	12	6.64133e-06	0.00106082	-0.0871769	-0.0620821	DRD4	0	DRD4-001, DRD4-002
chr5:1232437-1232923	4	0.000152311	0.231224	-0.0870634	-0.035848	SLC6A18	6967	NA
chr4:37455499-37456396	4	4.12656e-08	0.000619898	-0.0870163	-0.0450912	C4orf19	0	C4orf19-002, C4orf19-003
chr11:992514-993372	4	2.23625e-06	1.04071e-05	-0.0870048	-0.0441977	AP2A2	66705	NA
chr9:140330621-140331582	4	6.76414e-18	8.90402e-06	-0.0869515	-0.0371431	ENTPD8	4319	ENTPD8-003, ENTPD8-004
chr14:105647194-105649097	9	2.84577e-10	0.0191648	-0.0869445	-0.00438948	NUDT14	0	NUDT14-004, NUDT14-001, NUDT14-005, RP11-44N21.4-001, NUDT14-002
chr18:77240530-77240640	3	1.28457e-09	1.78948e-05	-0.0869174	-0.0551567	NFATC1	80204	NA
chr10:104170513-104170718	3	3.10744e-05	0.00762451	-0.0868159	-0.0414212	PSD	8973	PSD-011, PSD-009
chr1:180201002-180201319	4	1.38626e-05	0.0152031	-0.0867348	-0.0272084	LHX4	1569	LHX4-001, LHX4-003
chr7:12610689-12611607	4	1.59501e-05	0.000680601	-0.0866222	-0.0610225	SCIN	486	SCIN-001, SCIN-002, SCIN-007, AC005281.2-001, SCIN-006
chr17:7982510-7983203	8	6.4665e-08	0.00963663	-0.0865757	-0.0319371	ALOX12B	7818	AC129492.6-001, ALOX12B-004, ALOX12B-003, ALOX12B-002
chr5:152869009-152870258	5	1.64117e-12	4.76609e-07	-0.0865682	-0.0324425	GRIA1	0	GRIA1-001, GRIA1-005, GRIA1-014, GRIA1-002, GRIA1-006, GRIA1-012, GRIA1-013, GRIA1-007, GRIA1-009, GRIA1-008, GRIA1-010
chr22:50356277-50357265	4	4.72446e-09	0.00313342	-0.0865402	-0.0428974	PIM3	0	PIM3-002
chr1:206679959-206680628	5	5.51728e-11	0.0208625	-0.0864467	-0.035202	RASSF5	251	RASSF5-001, RASSF5-002
chr2:63274476-63276268	15	4.18759e-09	0.000311898	-0.0863884	-0.045496	LOC100132215	0	OTX1-001, OTX1-002, OTX1-005, AC009501.4-004, AC009501.4-003, AC009501.4-001, AC009501.4-002, OTX1-006, OTX1-004, OTX1-003
chr11:856942-857071	3	4.81393e-06	0.000136996	-0.0863696	-0.0798905	TSPAN4	12496	NA
chr17:77775823-77778467	13	5.92691e-13	1.3644e-05	-0.0862646	-0.0354139	CBX8	4908	CBX8-004, CBX8-003, RP11-353N14.1-001
chr19:41641742-41642394	3	1.21311e-07	3.89338e-05	-0.0862279	-0.061992	CYP2F1	21389	CYP2T3P-001
chr22:27016806-27017201	3	3.93083e-08	0.000217739	-0.086218	-0.0541802	CRYBA4	727	CRYBA4-001, CRYBA4-002
chr8:145746833-145748548	7	1.93011e-07	7.97298e-06	-0.0861488	-0.0587	LRRC14	3484	LRRC14-008, LRRC14-009, LRRC14-007
chr18:77289084-77289452	4	3.22333e-05	0.00185056	-0.0861261	-0.0575272	NFATC1	1965	NFATC1-013
chr18:52625365-52625444	3	3.50032e-05	0.00254602	-0.0861201	-0.049601	CCDC68	1295	CCDC68-006, CCDC68-201, CCDC68-002, CCDC68-001
chr8:37554832-37555577	4	7.36788e-06	0.000843523	-0.0860375	-0.0540488	ZNF703	1531	ZNF703-001
chr8:146078187-146079365	13	2.85307e-08	0.0232308	-0.0859943	-0.00494641	COMMD5	47481	COMMD5-004, COMMD5-003, COMMD5-002, COMMD5-006, COMMD5-007, COMMD5-005, AF235103.1-201
chr14:95942049-95942827	5	4.31019e-06	0.0728782	-0.0859864	-0.0231705	SYNE3	0	SYNE3-005, SYNE3-003, SYNE3-001
chr11:111154375-111155021	7	1.13248e-05	0.00124325	-0.0859792	-0.0641218	C11orf53	27668	NA
chr9:100617370-100618041	4	7.16985e-05	0.00114919	-0.0859667	-0.0702915	FOXE1	1833	FOXE1-001
chr17:39143567-39143980	3	1.86647e-07	0.000482161	-0.0859544	-0.039578	KRT40	180	KRT40-002, KRT40-001
chr6:30129346-30131755	29	9.91973e-17	0.274492	-0.0859512	-0.0118935	TRIM15	0	TRIM15-203, TRIM15-001, TRIM10-001, TRIM10-002
chr2:132301085-132301321	3	6.1486e-05	0.0237025	-0.0859198	-0.0427262	CCDC74A	15678	NA
chr6:34205665-34206683	8	3.87165e-20	1.95025e-09	-0.085895	-0.0413937	HMGA1	0	HMGA1-004, HMGA1-001, HMGA1-201, HMGA1-202, HMGA1-002, HMGA1-203, HMGA1-003
chr7:27265004-27265522	5	6.9379e-06	0.000588771	-0.0858398	-0.0624746	EVX1	16642	NA
chr21:38073463-38075171	8	9.49509e-08	2.81154e-05	-0.0857756	-0.0571891	SIM2	1472	SIM2-201, AP000697.6-001
chr16:67694768-67696181	23	2.85942e-13	0.00631161	-0.0857021	-0.00637708	PARD6A	0	ACD-002, PARD6A-001, ACD-001, PARD6A-002, ACD-003, ACD-012, ACD-007, ACD-005, PARD6A-004, ACD-004, ENKD1-006, PARD6A-003, ACD-009, ACD-013, ACD-008, ACD-006, ACD-011
chr8:22298119-22298246	3	0.000113226	0.441835	-0.0856687	-0.02946	PPP3CC	237	PPP3CC-002, PPP3CC-001, PPP3CC-003, PPP3CC-004, PPP3CC-006
chr7:100730471-100733412	10	1.37339e-05	0.000153857	-0.0856361	-0.0292676	TRIM56	1685	TRIM56-001, TRIM56-002, TRIM56-003, TRIM56-004
chr17:79448527-79448940	3	1.64117e-05	0.00257939	-0.085595	-0.0703451	BAHCC1	74987	NA
chr19:14584130-14585209	5	3.92077e-08	0.000179355	-0.0854575	-0.0524854	PTGER1	965	PTGER1-001
chr2:43037868-43038584	5	5.3348e-06	0.000828987	-0.0853676	-0.0517641	HAAO	18117	NA
chr6:170604454-170606506	11	1.3457e-10	3.17391e-06	-0.0853581	-0.0461697	DLL1	4757	FAM120B-202, RP5-894D12.4-001
chr6:170449417-170451326	7	1.80279e-09	1.54953e-08	-0.0853483	-0.0653387	LOC154449	120331	NA
chr15:40398007-40399131	7	2.41897e-07	0.00117554	-0.0851599	-0.0324389	BMF	1954	BMF-201, BMF-001, BMF-004, BMF-002, BMF-007, BMF-008, BMF-006, BMF-003, BMF-009, BMF-005, BMF-010
chr9:970882-971757	4	2.31255e-05	0.00521792	-0.0851355	0.0116359	DMRT1	129192	NA
chr3:52569026-52569169	4	1.4144e-05	0.00354486	-0.0851268	-0.059316	NT5DC2	0	NT5DC2-001, NT5DC2-201, SMIM4-002, NT5DC2-016, NT5DC2-003, SMIM4-006, SMIM4-001, SMIM4-004, NT5DC2-006, NT5DC2-015, SMIM4-005, NT5DC2-002
chr6:148881126-148881461	4	0.000145517	0.251959	-0.0850999	-0.0290145	SASH1	217397	NA
chr1:2334355-2337334	17	2.23471e-19	0.000174161	-0.085077	-0.0212264	PEX10	6676	RER1-007
chr8:17941982-17943990	12	1.4149e-05	0.0142825	-0.0850587	-0.0124243	ASAH1	0	ASAH1-001, ASAH1-003, ASAH1-002, ASAH1-201, CTD-2547L16.1-001, CTD-2547L16.1-003, CTD-2547L16.1-002, CTD-2547L16.1-005, ASAH1-006, ASAH1-012, ASAH1-005, ASAH1-004, CTD-2547L16.1-004, ASAH1-013
chr1:9598932-9599419	11	3.49435e-13	0.0064385	-0.0850296	-0.0188239	SLC25A33	109	SLC25A33-001
chr15:89163928-89164389	5	3.78386e-07	0.0173745	-0.0850135	-0.0439124	AEN	138	AEN-001, AEN-201, AEN-003, AEN-006, AEN-004, AEN-005
chr11:36421725-36422615	6	1.30892e-16	1.17769e-08	-0.0849604	-0.0478617	PRR5L	0	PRR5L-015, PRR5L-017
chr17:6898738-6900356	16	2.41045e-10	5.24791e-05	-0.0848679	0.00883973	ALOX12	0	ALOX12-001, ALOX12-003, RP11-589P10.5-001
chr15:41218984-41220265	5	1.15854e-08	0.00235443	-0.084831	-0.0383762	DLL4	1266	DLL4-001, DLL4-002
chr1:53067637-53068587	9	1.56697e-06	0.00252186	-0.084706	-0.0526607	GPX7	0	GPX7-001, GPX7-002
chr4:166300252-166301256	8	3.7472e-07	0.0015448	-0.0845102	-0.0168927	CPE	155	CPE-001, CPE-005
chr5:1293871-1295267	5	4.70109e-12	3.75694e-05	-0.0844978	-0.0524812	TERT	0	TERT-201, TERT-001, TERT-005, TERT-004, TERT-006, TERT-008
chr10:15055005-15055247	3	1.62625e-05	0.000402269	-0.0844822	-0.0644371	DCLRE1C	8615	NA
chr2:161126295-161126857	7	2.61873e-09	0.000638609	-0.0844237	-0.0504609	ITGB6	1542	ITGB6-009, ITGB6-010, ITGB6-005
chr19:19651235-19652066	6	1.1541e-06	0.000137	-0.0843785	-0.0570053	CILP2	2161	CILP2-003
chr2:73151201-73151879	4	0.000168512	0.00941699	-0.0843511	-0.0554235	EMX1	6597	EMX1-005, EMX1-004
chr3:113233553-113235015	10	1.42149e-09	0.00557774	-0.0842713	-0.011599	SPICE1	0	SPICE1-001, SPICE1-002, SPICE1-007, SPICE1-005, SPICE1-004
chr7:21582131-21584483	12	5.81715e-14	5.33515e-07	-0.0842536	-0.0425943	DNAH11	0	DNAH11-201, DNAH11-001, DNAH11-008
chr1:27930865-27931503	4	8.41966e-05	0.228075	-0.0841682	-0.02686	AHDC1	504	AHDC1-001, AHDC1-201, AHDC1-005, AHDC1-004
chr2:219265373-219266163	4	2.07028e-12	4.18358e-06	-0.0840563	-0.0547932	CTDSP1	895	CTDSP1-001, MIR26B-201, CTDSP1-011, CTDSP1-008, CTDSP1-012, CTDSP1-015, CTDSP1-004, CTDSP1-010, CTDSP1-009, CTDSP1-003, CTDSP1-013, CTDSP1-007, CTDSP1-006, CTDSP1-005, RP11-378A13.2-001
chr17:47072339-47073849	8	9.05323e-06	0.00794846	-0.0840467	-0.0310733	IGF2BP1	925	IGF2BP1-001, IGF2BP1-002, RP11-501C14.5-001, IGF2BP1-003, IGF2BP1-004
chr16:1542910-1543288	6	1.60656e-07	0.222756	-0.0840279	-0.0215278	TELO2	64	TELO2-001, TELO2-003
chr17:26711393-26712092	5	2.82414e-06	0.000705497	-0.0840063	-0.0570208	SARM1	0	SARM1-003, SARM1-008, SARM1-007, SARM1-005
chr1:33235324-33235717	4	0.000150496	0.0525497	-0.0838808	-0.0407287	KIAA1522	4089	NA
chr11:61975710-61976482	4	2.29042e-06	0.00112068	-0.0838177	-0.0115353	SCGB2A1	0	SCGB2A1-001
chr2:177042493-177043147	4	9.03063e-05	0.00842448	-0.0837514	0.0175054	HAGLR	10539	HOXD-AS1-001, AC009336.24-001, HOXD-AS1-011, HOXD-AS1-006, HOXD-AS1-012, HOXD-AS1-007, HOXD-AS1-010, HOXD-AS1-009
chr1:154377091-154377970	10	1.57939e-10	0.0496962	-0.0836769	-0.024534	IL6R	0	IL6R-003, IL6R-001, RP11-350G8.5-001, IL6R-004
chr1:155231766-155233051	17	3.32066e-11	0.00240576	-0.0836534	-0.00418143	CLK2	14450	SCAMP3-001, SCAMP3-002, SCAMP3-004, SCAMP3-006, SCAMP3-009, SCAMP3-008, SCAMP3-005, SCAMP3-007
chr6:170190660-170191082	5	1.71438e-05	0.0195139	-0.0835251	-0.0376016	LINC00574	491	LINC00574-001
chr10:43361261-43361618	4	8.04451e-10	0.002848	-0.0834941	-0.0427772	BMS1	83307	NA
chr19:45574917-45575442	5	5.09357e-09	2.57718e-05	-0.0834637	-0.0534135	ZNF296	4246	CLASRP-018
chr16:1811893-1812618	4	3.59227e-13	0.000126181	-0.0834308	-0.0345058	MAPK8IP3	55672	MAPK8IP3-014, MAPK8IP3-008, MAPK8IP3-009
chr19:31844954-31848310	12	6.63906e-06	0.000327899	-0.0833889	-0.0307196	TSHZ3	4764	NA
chr2:239755455-239755703	4	1.59728e-06	0.000431727	-0.0833805	-0.0630108	TWIST2	970	TWIST2-001
chr1:3320431-3321869	8	2.54509e-08	0.000164684	-0.0832475	-0.048577	PRDM16	334689	NA
chr1:19639298-19639494	4	1.12851e-07	0.017705	-0.0831704	-0.0262104	PQLC2	558	AKR7A2-001, AKR7A2-002, PQLC2-002, PQLC2-001, PQLC2-006, PQLC2-005, AKR7A2-007, AKR7A2-003, PQLC2-004
chr9:114936583-114938015	7	4.3428e-08	2.35864e-05	-0.0831621	-0.042306	SUSD1	0	SUSD1-002, SUSD1-201, SUSD1-006, SUSD1-003, RP11-165N19.2-001
chr7:1083910-1084791	5	1.41011e-09	0.00151111	-0.0831395	-0.0239058	C7orf50	93102	GPR146-003, GPR146-004
chr15:81294865-81295984	3	3.33328e-08	3.61977e-06	-0.0831217	-0.0566221	MESDC1	1570	MESDC1-001
chr1:201978949-201979938	10	2.93126e-11	1.03251e-06	-0.0830096	-0.0345287	ELF3	0	ELF3-003, ELF3-002, ELF3-001, RP11-465N4.4-002, ELF3-004, ELF3-008, ELF3-009, ELF3-005, ELF3-006, ELF3-007, RP11-510N19.5-001
chr3:65364705-65365250	4	4.63249e-06	0.0199158	-0.0829964	-0.0197256	MAGI1	22129	MAGI1-017
chr1:2284167-2284530	4	4.49087e-05	0.0119642	-0.0829894	-0.0546974	MORN1	38463	RP4-740C4.5-001, RP4-740C4.6-001
chr16:89985914-89986946	6	7.86246e-09	0.00016978	-0.0829662	-0.0463962	MC1R	1627	AC092143.1-201, TUBB3-002, MC1R-001, TUBB3-004, TUBB3-003, TUBB3-001
chr2:219925065-219925330	7	0.000131198	0.00547361	-0.0829253	-0.0504034	IHH	0	IHH-001, MIR3131-201
chr19:4908681-4909600	12	1.05694e-07	0.0646457	-0.0828885	-0.0134193	UHRF1	0	UHRF1-201, UHRF1-202, UHRF1-203, UHRF1-005, UHRF1-002, UHRF1-003, UHRF1-001, UHRF1-004
chr2:27008234-27008453	4	4.5214e-06	0.0015251	-0.0828222	-0.0404129	CENPA	429	CENPA-006, CENPA-001, CENPA-005, CENPA-002, CENPA-004
chr16:89573369-89573955	5	1.86651e-07	0.00158928	-0.0827506	-0.0557361	SPG7	850	SPG7-001, SPG7-002, SPG7-009, SPG7-008, SPG7-022
chr3:136537169-136538601	14	5.81959e-13	0.000116771	-0.0827408	-0.0373746	SLC35G2	0	SLC35G2-002, SLC35G2-001, SLC35G2-003
chr8:91997001-91997985	5	5.74186e-06	0.000433503	-0.0826474	-0.0615749	C8orf88	0	C8orf88-001
chr12:114917737-114917965	3	0.000113505	0.0507645	-0.0826156	-0.0393044	TBX5-AS1	71737	NA
chr2:162283434-162284894	11	3.70219e-07	0.00030387	-0.0826013	-0.0249517	TBR1	10814	SLC4A10-011
chr3:47620439-47621797	11	3.62808e-09	0.00108038	-0.0825581	-0.0316876	CSPG5	0	CSPG5-002, CSPG5-001, CSPG5-003, CSPG5-004
chr11:1282842-1283165	4	8.74482e-06	0.0221413	-0.0825145	-0.0120038	MUC5B	38547	NA
chr5:134180823-134181607	10	7.31217e-07	0.231986	-0.0824975	-0.0160739	C5orf24	0	C5orf24-002, C5orf24-001, C5orf24-004, C5orf24-003, C5orf24-005
chr17:8647944-8648562	6	6.68769e-09	0.00104366	-0.0824763	-0.0474361	CCDC42	0	CCDC42-001, CCDC42-002, CCDC42-003
chr8:145626443-145627023	5	8.01634e-09	0.000519193	-0.0824728	-0.0312369	CPSF1	7533	MIR1234-201, CPSF1-011, CPSF1-003, CPSF1-006, CPSF1-008
chr9:138554641-138555074	3	5.59802e-08	2.41724e-05	-0.0824479	-0.0550321	LCN9	94	LCN9-002, LCN9-001, LCN9-003
chr22:50719161-50721626	9	4.65961e-09	0.000120223	-0.0824417	-0.0336232	PLXNB2	24375	PLXNB2-010, PLXNB2-005, PLXNB2-004, PLXNB2-006, PLXNB2-011
chr6:31124589-31127863	36	2.07667e-10	0.0104216	-0.0824411	-0.0140223	TCF19	0	TCF19-002, TCF19-001, CCHCR1-001, CCHCR1-003, CCHCR1-002, CCHCR1-007, CCHCR1-004, CCHCR1-019, CCHCR1-005, CCHCR1-011, CCHCR1-009, CCHCR1-010, CCHCR1-016, CCHCR1-008, TCF19-003, CCHCR1-027, CCHCR1-026, CCHCR1-021, CCHCR1-031, CCHCR1-029, CCHCR1-024, CCHCR1-033, CCHCR1-028, CCHCR1-018, CCHCR1-025, CCHCR1-020, CCHCR1-032, CCHCR1-017, CCHCR1-030, CCHCR1-023, TCF19-004
chr21:44073202-44073246	3	0.000143989	0.0117742	-0.082382	-0.0510279	PDE9A	616	PDE9A-016, PDE9A-012, PDE9A-013, PDE9A-008, PDE9A-004, PDE9A-001, PDE9A-005, PDE9A-014, PDE9A-020, PDE9A-019, PDE9A-006, PDE9A-009, PDE9A-010, AP001626.2-001, PDE9A-024, PDE9A-021, PDE9A-007, PDE9A-022, PDE9A-011, PDE9A-002, PDE9A-027, PDE9A-025, PDE9A-017, PDE9A-003, PDE9A-015, PDE9A-201
chr3:51429142-51430541	6	2.06015e-07	0.00380204	-0.082381	-0.0270557	RBM15B	443	RBM15B-001
chr4:1719983-1720439	4	1.05406e-06	0.00469931	-0.0823243	-0.0469309	TMEM129	2645	TMEM129-003, TMEM129-004
chr13:96293572-96294468	4	3.05886e-07	8.60339e-05	-0.0821803	-0.0676704	DZIP1	2492	DZIP1-201, DZIP1-202, DZIP1-004
chr1:27683139-27683912	6	8.391e-10	3.3945e-05	-0.0820929	-0.0480043	MAP3K6	9425	MAP3K6-004, MAP3K6-005, MAP3K6-006, MAP3K6-003
chr16:4421445-4421654	5	4.75072e-06	0.00410259	-0.0820802	-0.0475082	CORO7	45308	VASN-001
chr1:63782395-63787170	24	5.84734e-18	3.85487e-12	-0.0820331	0.0177246	LINC00466	0	FOXD3-001, RP4-792G4.2-003, RP4-792G4.2-005, LINC00466-002, RP4-792G4.2-002, LINC00466-001
chr6:33377112-33379330	28	2.59252e-09	0.452688	-0.0820312	-0.0110749	PHF1	0	PHF1-001, PHF1-002, PHF1-005, PHF1-006, PHF1-007, PHF1-004, PHF1-008, PHF1-012
chr4:56502392-56503521	12	3.97207e-06	0.086634	-0.0819736	-0.013681	NMU	0	NMU-001, NMU-005, NMU-003, NMU-002, NMU-006
chr5:32711355-32712623	6	4.56375e-05	0.00163528	-0.081972	-0.0361372	NPR3	0	NPR3-001, NPR3-006, NPR3-201, NPR3-002, NPR3-003, NPR3-005
chr16:1361806-1362626	3	1.4509e-08	0.000131339	-0.0819716	-0.0417016	UBE2I	2178	UBE2I-006, UBE2I-008, UBE2I-015, UBE2I-009, UBE2I-018, UBE2I-016
chr13:24736095-24736569	4	4.59117e-07	0.0104481	-0.0818257	-0.0392452	SPATA13	1234	SPATA13-001, SPATA13-202, SPATA13-007, MIR2276-201
chr12:7281566-7282316	7	1.46531e-06	0.00587963	-0.0817958	-0.03626	RBP5	100	CLSTN3-001, RBP5-001, CLSTN3-008, CLSTN3-007, RP11-273B20.1-001, CLSTN3-005, CLSTN3-004, RBP5-003, RBP5-005, RBP5-004, RP11-273B20.1-002, CLSTN3-006
chr17:16395644-16396497	4	6.98674e-07	0.00228672	-0.0815597	-0.0236652	LRRC75A	139	FAM211A-001, FAM211A-003
chr4:75174074-75174204	3	2.33542e-05	0.000348328	-0.0814348	-0.0688224	EPGN	0	EPGN-003, EPGN-001, EPGN-009, EPGN-006, EPGN-002, EPGN-005, EPGN-008, EPGN-007, EPGN-004
chr14:95983256-95984104	3	8.42733e-07	0.000205085	-0.0814137	-0.0479787	SNHG10	17105	RP11-1070N10.3-001
chr18:11751343-11752592	10	1.23977e-13	3.16595e-09	-0.0813984	-0.0670516	GNAL	0	GNAL-004, GNAL-002, GNAL-005, GNAL-008, GNAL-009, GNAL-010
chr6:106545984-106546824	8	1.21262e-13	7.56321e-05	-0.0813633	-0.0458337	PRDM1	0	PRDM1-002, PRDM1-007, PRDM1-003, RP1-134E15.3-001
chr6:47009737-47010823	4	2.22668e-09	2.82156e-05	-0.0813262	-0.0644519	ADGRF1	0	GPR110-003, GPR110-001, GPR110-008, GPR110-005, GPR110-010, GPR110-007, GPR110-006
chr7:113727612-113728506	4	2.56528e-06	0.0416763	-0.0812156	-0.0418456	FOXP2	1247	FOXP2-202, FOXP2-006, FOXP2-002, FOXP2-008, FOXP2-011
chr3:128997055-128998952	13	8.08523e-16	2.49595e-07	-0.0811916	-0.0184069	HMCES	0	HMCES-001, HMCES-002, HMCES-004, HMCES-003, HMCES-005, HMCES-009, HMCES-006, HMCES-007
chr11:794433-795582	6	2.67283e-13	1.67661e-07	-0.0811706	-0.0595946	SLC25A22	673	SLC25A22-001, SLC25A22-002, SLC25A22-003, SLC25A22-011, SLC25A22-025, SLC25A22-017, SLC25A22-015, SLC25A22-019, SLC25A22-014, SLC25A22-022, SLC25A22-012, SLC25A22-024, SLC25A22-016, SLC25A22-013, SLC25A22-007, SLC25A22-005, SLC25A22-020, SLC25A22-018
chr5:140810051-140811642	18	3.65126e-19	2.13534e-08	-0.0811182	0.0298176	PCDHGA8	38568	PCDHGA12-001
chr13:111935412-111935681	4	5.55298e-05	0.00151189	-0.0811136	-0.0589478	ARHGEF7	871	ARHGEF7-006
chr3:122284215-122285010	4	5.56461e-05	0.00443089	-0.0810811	-0.0516966	DTX3L	1030	DTX3L-001, PARP9-001, DTX3L-002, PARP9-003, PARP9-007, PARP9-005, PARP9-002, PARP9-004
chr10:134599783-134600600	20	1.68152e-05	0.0882491	-0.081047	-0.0425212	NKX6-2	246	NKX6-2-001, RP11-288G11.3-001
chr2:106959384-106959525	3	0.00020644	0.00566113	-0.080809	-0.0690174	PLGLA	39045	AC114755.3-001
chr8:74004752-74005275	5	4.8165e-06	0.000687487	-0.080774	-0.0559105	SBSPON	232	SBSPON-001
chr3:10858395-10858504	3	5.63835e-05	0.0569482	-0.0807106	-0.0440794	SLC6A11	478	SLC6A11-001, SLC6A11-002
chr19:13988235-13988555	3	2.70679e-05	0.000770905	-0.0807008	-0.0651534	NANOS3	172	NANOS3-001, NANOS3-201
chr19:44324467-44325008	11	5.34783e-07	0.000270756	-0.0806672	-0.0548446	LYPD5	0	LYPD5-005, LYPD5-008
chr11:12029738-12031508	21	2.1719e-11	0.0167099	-0.0803977	-0.00968652	DKK3	0	DKK3-001, DKK3-004, DKK3-201, DKK3-002, DKK3-013, DKK3-003, DKK3-017, DKK3-005, DKK3-009, DKK3-010, DKK3-006, DKK3-007, DKK3-016
chr17:63557887-63558518	6	3.80062e-08	0.0125521	-0.0803935	-0.0244687	AXIN2	78665	AXIN2-001, AXIN2-006, AXIN2-005, AXIN2-007
chr20:57392572-57393277	4	2.49966e-05	0.0946844	-0.0803899	-0.0366566	MIR296	0	MIR296-201, MIR298-201, MIR296-001
chr6:161575229-161575667	7	1.40985e-05	0.0175043	-0.0803673	-0.0297753	AGPAT4	119440	NA
chr3:192959176-192959762	4	9.90727e-07	0.00166505	-0.0803238	-0.0497422	MGC2889	0	HRASLS-001, HRASLS-201
chr7:82791634-82792411	11	1.57365e-08	9.64474e-06	-0.0802782	-0.0454852	PCLO	0	PCLO-001, PCLO-011
chr5:72677230-72677859	4	3.38115e-05	0.00495654	-0.0802223	-0.0267333	BTF3	116391	RP11-79P5.3-002
chr15:74218418-74219307	12	6.41611e-10	0.00216623	-0.0801678	-0.0347524	LOXL1	0	LOXL1-001, LOXL1-AS1-007, LOXL1-AS1-011, LOXL1-AS1-004, LOXL1-AS1-002, LOXL1-AS1-006, LOXL1-AS1-012, LOXL1-AS1-005, LOXL1-002, LOXL1-AS1-003, LOXL1-AS1-001, LOXL1-AS1-010, LOXL1-AS1-009, LOXL1-AS1-008
chr1:154300117-154301964	7	8.93197e-08	6.49885e-07	-0.0801432	-0.0465216	ATP8B2	0	ATP8B2-201, ATP8B2-001, ATP8B2-002, ATP8B2-005
chr10:4867773-4868690	11	4.33288e-07	0.000918781	-0.080084	-0.0547357	AKR1E2	0	AKR1E2-006, AKR1E2-014, AKR1E2-010, AKR1E2-002, AKR1E2-004, AKR1E2-008, AKR1E2-011, AKR1E2-009
chr2:394115-394572	5	3.60153e-05	0.0161243	-0.0800827	-0.0372431	FAM150B	105807	NA
chr9:140703588-140704065	3	6.47694e-05	0.00127845	-0.0800235	-0.0542157	EHMT1	190144	NA
chr1:6208188-6208717	3	2.19585e-07	0.000761837	-0.0799799	-0.0545542	CHD5	31477	NA
chr1:43422337-43423647	5	1.27358e-11	0.000637141	-0.0799569	-0.0301217	SLC2A1	1200	SLC2A1-003, SLC2A1-004, SLC2A1-AS1-001, SLC2A1-001, SLC2A1-AS1-002, SLC2A1-002
chr10:70231239-70232583	11	3.47857e-06	0.0343485	-0.0799522	-0.0254812	DNA2	0	DNA2-001, DNA2-201, DNA2-202, DNA2-007, DNA2-005
chr2:242804961-242806119	8	5.75117e-05	0.00738389	-0.0799364	-0.0260208	PDCD1	3903	NA
chr17:48585470-48586569	9	9.74605e-07	0.120664	-0.0799112	-0.0283592	MYCBPAP	0	MYCBPAP-001, MYCBPAP-004, MYCBPAP-201, MYCBPAP-002, MYCBPAP-006, MYCBPAP-005, MYCBPAP-003, RP11-94C24.6-001, MYCBPAP-013
chr6:106957404-106957995	4	5.5077e-06	0.000342431	-0.0798871	-0.0104108	AIM1	1310	AIM1-001
chr2:145146928-145147558	5	6.00099e-06	0.000323305	-0.0798858	-0.0662113	ZEB2	130400	NA
chr15:42173869-42174934	5	1.19851e-13	3.52127e-10	-0.0798442	-0.063313	SPTBN5	11341	NA
chr5:61601128-61602127	7	7.95385e-13	1.97821e-07	-0.0796717	-0.0335364	KIF2A	0	KIF2A-001, KIF2A-003, KIF2A-002, KIF2A-007, KIF2A-010, KIF2A-004, KIF2A-006
chr1:1289806-1290712	7	1.99e-09	9.53472e-07	-0.0794858	-0.0535756	MXRA8	6445	MXRA8-005, MXRA8-006, MXRA8-007, MXRA8-004, MXRA8-009, MXRA8-008
chr1:65612850-65613042	3	2.17223e-06	0.00978134	-0.0794235	-0.0464909	AK4	190	AK4-001, AK4-201, AK4-003, AK4-004, AK4-002, AK4-202, AK4-007
chr1:41444651-41445206	11	5.25164e-06	0.0167505	-0.0793251	-0.0327813	CTPS1	0	CTPS1-001, CTPS1-003, CTPS1-004, CTPS1-201
chr16:77468373-77468486	3	0.000248299	0.0708049	-0.0792887	-0.0354887	ADAMTS18	525	ADAMTS18-001, AC025284.1-201, ADAMTS18-002, RP11-449J10.1-001, ADAMTS18-005
chr11:128839787-128839899	3	4.58166e-05	0.0719957	-0.0791764	-0.0316056	ARHGAP32	194423	NA
chr1:156217178-156218094	6	9.80723e-07	0.00105719	-0.0791623	-0.0407124	PAQR6	0	PAQR6-001, PAQR6-006, PAQR6-003, PAQR6-201, PAQR6-002, PAQR6-007, PAQR6-010, PAQR6-009, PAQR6-008, PAQR6-005, PAQR6-011, PAQR6-202
chr19:35940174-35940862	6	3.78093e-05	0.00123203	-0.0791224	-0.0390737	FFAR2	0	FFAR2-201, FFAR2-001
chr11:1331736-1332238	4	6.71649e-06	0.000485225	-0.0790649	-0.0659681	TOLLIP-AS1	798	TOLLIP-004, TOLLIP-001, TOLLIP-003, TOLLIP-013, TOLLIP-006, TOLLIP-009, TOLLIP-012, TOLLIP-010, TOLLIP-005, TOLLIP-AS1-001, TOLLIP-011, TOLLIP-201
chr12:52437299-52437571	5	8.70123e-05	0.138166	-0.0788456	-0.0264411	NR4A1	0	NR4A1-001, NR4A1-009, NR4A1-008, NR4A1-004
chr16:4751267-4751569	3	1.58294e-06	0.000165441	-0.078783	-0.0582201	ANKS3	32809	ANKS3-009, ANKS3-010, ANKS3-026
chr1:1558726-1559155	3	3.18478e-06	0.0186307	-0.0787183	-0.0346157	MIB2	0	MIB2-010, MIB2-011, MIB2-031, MIB2-030, MIB2-029, MIB2-021
chr6:33166966-33167488	4	5.44357e-12	1.20014e-05	-0.0786716	-0.0530363	RXRB	985	RNY4P10-201, SLC39A7-002, SLC39A7-001, RXRB-001, RXRB-002, RXRB-201, SLC39A7-003, RXRB-003, RXRB-004, RXRB-202
chr2:127413363-127414108	8	4.92222e-06	0.000729632	-0.0786643	-0.05539	GYPC	0	GYPC-001, GYPC-201, GYPC-002, GYPC-005, GYPC-003, GYPC-004
chr4:87770357-87770782	4	0.000115874	0.00118059	-0.0786433	-0.0621325	SLC10A6	0	SLC10A6-001, SLC10A6-002
chr2:232259281-232260305	7	4.76141e-11	4.44101e-06	-0.0786156	-0.00631955	B3GNT7	30	B3GNT7-001, AC017104.6-003, AC017104.6-002, B3GNT7-003
chr16:89107658-89108919	5	2.439e-09	4.58614e-05	-0.0785882	0.0220881	ACSF3	51298	NA
chr2:239147445-239148132	3	6.61874e-08	0.0012535	-0.0785715	-0.049359	HES6	549	HES6-001, HES6-002, HES6-003, HES6-006, HES6-007, HES6-005, HES6-009, HES6-004, HES6-008
chr19:18545062-18545568	3	2.85825e-06	0.00504442	-0.0784925	-0.0550104	ISYNA1	3543	ISYNA1-011, ISYNA1-008, ISYNA1-014, ISYNA1-013, SSBP4-013
chr16:30379391-30380006	3	1.55925e-07	0.0051003	-0.0783395	-0.0344809	TBC1D10B	1516	TBC1D10B-001, TBC1D10B-004
chr20:61847276-61848140	11	1.12801e-12	0.00507207	-0.0783282	-0.0131961	YTHDF1	0	YTHDF1-002, YTHDF1-001
chr10:134122291-134122566	3	3.66488e-06	0.000582022	-0.0783083	-0.0622618	STK32C	23497	STK32C-002, STK32C-001
chr22:19136238-19137306	5	1.58202e-06	0.00135002	-0.0782748	-0.0345257	GSC2	490	GSC2-001
chr17:32266-32503	3	1.63792e-05	0.00750408	-0.0782602	-0.0462929	DOC2B	846	DOC2B-001, DOC2B-002
chr2:85553759-85554135	4	4.63081e-05	0.00610633	-0.078256	-0.0483104	TGOLN2	1284	TGOLN2-201, TGOLN2-001, TGOLN2-002, TGOLN2-007, TGOLN2-006, TGOLN2-004
chr20:42142559-42143502	22	1.05456e-07	0.00683963	-0.0781941	-0.0445942	L3MBTL1	0	L3MBTL1-003, L3MBTL1-005, L3MBTL1-019, L3MBTL1-202, L3MBTL1-009, L3MBTL1-008, L3MBTL1-016, L3MBTL1-006
chr10:23003653-23004020	4	4.30947e-06	0.0428922	-0.0781611	-0.0355644	PIP4K2A	150	PIP4K2A-001, PIP4K2A-005
chr17:79045526-79045877	4	6.7957e-05	0.206088	-0.0781543	-0.0296234	BAIAP2	36579	NA
chr13:100623942-100624293	8	5.85516e-07	0.000146857	-0.0781489	-0.0585157	ZIC5	0	ZIC5-001
chr3:42726812-42727489	6	4.78187e-05	0.0019241	-0.0781414	-0.0275875	KLHL40	0	KLHL40-001
chr1:92945668-92946187	3	8.24976e-06	0.000446794	-0.0779591	-0.066582	GFI1	6246	NA
chr17:56769387-56770424	15	1.18135e-09	0.0214205	-0.0779253	-0.0272806	RAD51C	0	TEX14-003, RAD51C-001, TEX14-004, TEX14-001, RAD51C-013, RAD51C-006, RAD51C-008, RAD51C-002, RAD51C-005, RAD51C-003, RAD51C-004, RAD51C-007, RAD51C-009, TEX14-002, RAD51C-018, RAD51C-014
chr19:48833410-48833729	4	6.91848e-06	0.000258827	-0.0779092	-0.0660661	EMP3	4781	EMP3-008
chr20:44650153-44650449	6	7.74349e-05	0.00662148	-0.0778949	-0.0435171	SLC12A5	0	SLC12A5-008, RP11-465L10.10-001, SLC12A5-007, SLC12A5-003, RP11-465L10.10-002
chr8:22852741-22853394	4	1.04534e-08	0.00812254	-0.0778692	-0.0347472	RHOBTB2	0	RHOBTB2-003
chr6:170479382-170479840	4	7.13267e-07	0.000392704	-0.0778591	-0.0441813	LOC154449	91817	RP11-302L19.1-001
chr3:185270308-185270558	3	1.18328e-09	5.09469e-06	-0.0778566	-0.0467242	LIPH	0	LIPH-001, LIPH-002, LIPH-004
chr10:75531396-75532504	10	3.03788e-10	0.00162379	-0.0778472	-0.0224266	SEC24C	27265	FUT11-001, FUT11-201, FUT11-002, FUT11-004, RMRPP1-201, AC022400.2-201
chr11:66410030-66411986	4	1.75922e-08	3.2872e-06	-0.0777604	-0.0439878	RBM4	3624	RBM4-015
chr16:1032713-1034527	6	3.92219e-07	7.34358e-05	-0.0777552	-0.0286193	SOX8	905	SOX8-001, LMF1-003, RP11-161M6.2-004, RP11-161M6.2-006, RP11-161M6.2-003, RP11-161M6.2-005, RP11-161M6.2-001, SOX8-002, RP11-161M6.2-002, LMF1-010, AC009041.2-201
chr11:76750184-76751369	4	7.53633e-05	0.0288607	-0.0776956	-0.0432037	B3GNT6	4749	B3GNT6-202
chr19:41082291-41082366	3	5.96053e-05	0.00166442	-0.0776955	-0.0480854	SPTBN4	4841	SHKBP1-001, SHKBP1-004, SHKBP1-021, SHKBP1-027, SHKBP1-013, SHKBP1-024, SHKBP1-018, SHKBP1-016, SHKBP1-017, SHKBP1-015, SHKBP1-014, SHKBP1-025, SHKBP1-003, SHKBP1-002
chr5:176523180-176523370	3	8.92418e-05	0.00238726	-0.0776778	-0.0529723	FGFR4	6629	FGFR4-015, FGFR4-016
chr20:825155-826424	10	4.41316e-10	0.01873	-0.0776701	-0.0280947	FAM110A	0	FAM110A-005, FAM110A-201
chr3:69230212-69230955	3	1.62472e-07	0.000128507	-0.077665	-0.0401112	FRMD4B	360778	NA
chr6:33865492-33869169	20	1.1471e-13	1.34692e-10	-0.0774802	-0.0457271	LINC01016	808	RP3-468B3.2-001, LINC01016-001, LINC01016-005
chr20:55925570-55925603	3	4.21411e-05	0.0023846	-0.0774262	-0.0675602	MIR5095	12357	RAE1-002, RAE1-003, RAE1-001, RAE1-006, RAE1-007, RAE1-005, RAE1-008, RAE1-010
chr12:130589151-130589287	3	8.1862e-05	0.00354093	-0.0773934	-0.0565098	FZD10-AS1	56936	NA
chr18:61253847-61254561	4	8.55311e-12	4.10597e-08	-0.0773359	-0.0651167	SERPINB13	0	SERPINB13-201, SERPINB13-001, SERPINB13-004, SERPINB13-005, SERPINB13-002, SERPINB13-003
chr3:10183940-10184877	6	1.38717e-06	0.163244	-0.077335	-0.0283559	VHL	621	VHL-001, VHL-002, snoU13.31-201, VHL-003
chr1:43919949-43920264	8	0.000156375	0.0212014	-0.0773173	-0.0282992	SZT2	64393	HYI-201, HYI-202, HYI-003, HYI-001, HYI-002, HYI-005, HYI-004, HYI-AS1-001, HYI-011, HYI-008, HYI-009, HYI-006, HYI-203
chr2:236619304-236619539	3	6.55012e-05	0.00205393	-0.0772718	-0.0602936	AGAP1	216571	NA
chr6:31146417-31146942	4	3.81944e-08	0.000231808	-0.0772018	-0.0545156	PSORS1C3	741	PSORS1C3-001, POU5F1-004
chr19:4890970-4891471	6	1.00555e-05	0.0133454	-0.0771372	0.00472604	ARRDC5	11408	AC027319.1-201
chr22:38477802-38480061	14	2.01008e-08	3.10514e-05	-0.0771322	0.00681349	SLC16A8	0	SLC16A8-001, SLC16A8-003, SLC16A8-002
chr1:31423023-31423283	4	1.64252e-08	2.99416e-06	-0.0770798	-0.0678732	PUM1	115480	SNORD103B-201
chr17:66194695-66195202	6	9.66271e-05	0.0370786	-0.0770109	-0.0438874	LOC440461	0	LOC440461-001
chr20:1309722-1310884	6	1.18654e-08	2.83315e-06	-0.0769792	-0.0515083	SDCBP2	0	SDCBP2-003
chr17:79632187-79633271	6	5.65888e-08	0.0313124	-0.076925	-0.0248371	OXLD1	347	CCDC137-001, OXLD1-001, OXLD1-004, OXLD1-006, OXLD1-003, CCDC137-004, OXLD1-007, CCDC137-003, CCDC137-006, CCDC137-002, OXLD1-002, OXLD1-005
chr2:225907519-225907875	5	4.30116e-06	0.0486034	-0.0769126	-0.029376	DOCK10	189	DOCK10-001, DOCK10-010, DOCK10-011, DOCK10-012
chr17:80847137-80848259	8	6.424e-11	2.68272e-05	-0.076878	-0.0575275	TBCD	137197	NA
chr8:1971042-1971644	4	5.49085e-06	0.00594321	-0.0767875	-0.0398005	KBTBD11	48998	NA
chr22:38506589-38507451	7	1.18773e-06	0.0215419	-0.0767273	-0.0413665	BAIAP2L2	0	BAIAP2L2-201, BAIAP2L2-001, PLA2G6-025
chr16:88598525-88599613	4	3.07617e-06	0.000833301	-0.0765701	-0.0524306	ZFPM1	78511	RP11-21B21.4-001
chr15:42289618-42290555	5	4.4523e-09	9.01622e-05	-0.0764413	-0.0424967	PLA2G4E	52346	PLA2G4E-002
chr19:46274453-46275613	3	1.45934e-08	5.72376e-06	-0.0764155	-0.060151	DMPK	10202	SIX5-001, AC074212.6-003, AC074212.6-005, AC074212.6-004, DMPK-020, DMPK-011
chr2:23746926-23747197	3	5.04297e-09	2.82409e-06	-0.0763438	-0.0644827	KLHL29	138628	AC011239.1-001
chr17:79950061-79950366	3	4.65368e-06	0.000356952	-0.0763405	-0.0551044	ASPSCR1	13999	NA
chr17:18089245-18089940	3	1.871e-05	0.000329496	-0.0761607	-0.0666543	ALKBH5	2378	ALKBH5-001, RP11-258F1.1-002, RP11-258F1.1-001
chr2:237077920-237078362	5	7.01735e-05	0.00369059	-0.076158	-0.0549827	GBX2	1268	GBX2-001, AC079135.1-002, GBX2-002, AC079135.1-001, GBX2-003
chr1:32644644-32645813	15	2.30712e-18	0.00660812	-0.0761299	-0.0140107	TXLNA	0	TXLNA-002, TXLNA-001
chr17:77750385-77751480	9	3.22288e-06	0.017691	-0.0761132	-0.0283247	CBX2	497	CBX2-002, CBX2-001, CBX2-003
chr3:125775413-125776154	5	3.39051e-06	0.00573304	-0.0760414	-0.0418972	SLC41A3	26980	SLC41A3-007, RP11-158I23.1-001
chr9:134698926-134699490	3	2.50734e-10	0.000864251	-0.0759774	-0.0326166	MED27	255784	NA
chr1:967561-968558	4	4.13531e-05	0.000667451	-0.0759694	-0.061035	AGRN	12058	AGRN-003, AGRN-002
chr11:315102-315751	4	9.67216e-05	0.0049519	-0.0759277	-0.0542494	IFITM1	1111	IFITM1-003, IFITM1-001, IFITM1-004, IFITM1-002
chr4:187025420-187026970	9	1.95397e-12	4.66253e-06	-0.0758935	-0.0411808	TLR3	35111	FAM149A-201, FAM149A-002, FAM149A-008
chr1:156357839-156358612	10	5.8994e-06	0.0562691	-0.075863	-0.0292967	RHBG	18859	RP11-139I14.2-001
chr8:1731480-1732043	6	1.1811e-06	0.00702409	-0.0757025	-0.0268519	CLN8	19610	NA
chr6:34024220-34024479	4	2.52531e-05	0.00596798	-0.0756121	-0.0419576	GRM4	98920	GRM4-012
chr5:64330880-64331330	6	2.34924e-06	0.00379909	-0.0755051	-0.0427395	CWC27	266125	NA
chr10:695301-697771	13	1.60819e-06	0.00393129	-0.0754776	-0.030971	PRR26	0	PRR26-001, PRR26-002
chr18:61143291-61144339	12	6.12431e-11	0.00101393	-0.0752509	-0.0324918	SERPINB5	0	SERPINB5-001, SERPINB5-003, SERPINB5-002
chr2:10687962-10688154	3	0.000158848	0.0379886	-0.0752311	-0.0281645	NOL10	141959	NA
chr12:57618943-57619401	7	1.61167e-07	0.0036559	-0.0751878	-0.031564	NXPH4	8365	NA
chr15:53082902-53083587	6	8.01607e-07	0.00147881	-0.0751083	-0.0271891	ONECUT1	693	ONECUT1-001, ONECUT1-002, ONECUT1-005
chr11:2443869-2445442	19	5.90513e-14	9.2805e-05	-0.0750079	-0.0292715	TRPM5	0	TRPM5-001, TRPM5-201, TRPM5-004, TRPM5-003, TRPM5-002
chr3:126721131-126721586	3	2.36225e-05	0.0012503	-0.0749501	-0.0508492	PLXNA1	13694	NA
chr12:133065724-133066762	30	1.62524e-11	0.0193249	-0.0748654	-0.0176638	FBRSL1	395	FBRSL1-201, FBRSL1-001
chr15:29409410-29410166	7	5.66941e-07	0.00068663	-0.0748483	-0.0490674	APBA2	195567	NA
chr17:38209993-38211681	11	7.15602e-05	0.3042	-0.0747538	0.00207166	MED24	0	MED24-016, MED24-003, MED24-002, MED24-006, MED24-018, MED24-005, MED24-004, MED24-014, MED24-017, MED24-024, MED24-025, MED24-026, MED24-019, MED24-020, MED24-023, MED24-027, MED24-013, MED24-028, MED24-022
chr7:186433-186661	3	2.48791e-06	0.000341469	-0.0746489	-0.0597546	FAM20C	6308	NA
chr20:2852292-2853149	3	4.44651e-07	0.000119569	-0.0746336	-0.0578627	PTPRA	7467	PTPRA-001, PTPRA-002, PTPRA-202, PTPRA-203, PTPRA-204, PTPRA-007, PTPRA-008, PTPRA-004
chr12:121881891-121882415	5	7.3768e-07	0.0320181	-0.0744299	-0.0406534	KDM2B	136505	NA
chr8:145641882-145644123	15	5.06302e-12	3.2718e-05	-0.0743942	-0.0250399	SLC39A4	0	SLC39A4-002, SLC39A4-001, SLC39A4-010
chr11:65352168-65354231	7	3.94312e-07	4.11394e-06	-0.0743298	-0.0417792	EHBP1L1	8659	EHBP1L1-013
chr5:142781498-142782072	5	7.97085e-07	0.000329292	-0.0743206	-0.0489525	NR3C1	1540	NR3C1-001, NR3C1-002, NR3C1-006, NR3C1-003, NR3C1-202, NR3C1-203, NR3C1-013, NR3C1-005, NR3C1-004
chr1:29565099-29565306	3	2.07633e-05	0.00138658	-0.0742947	-0.0584347	PTPRU	2071	PTPRU-002
chr3:132035647-132036382	3	6.64424e-05	0.000747423	-0.0742063	-0.0468899	ACPP	0	ACPP-001, ACPP-003, ACPP-002, ACPP-006, ACPP-007, ACPP-004
chr21:43786627-43786997	6	1.04743e-10	6.41717e-07	-0.0741961	-0.0526625	TFF1	0	TFF1-001
chr6:33282313-33284168	45	3.92308e-18	0.00117138	-0.0741621	-0.0130567	ZBTB22	1551	ZBTB22-204, TAPBP-008, ZBTB22-001, TAPBP-001, TAPBP-003, ZBTB22-002, TAPBP-209, TAPBP-010, TAPBP-007, TAPBP-004, TAPBP-002, TAPBP-006
chr3:47555315-47555870	8	5.09657e-07	0.0434037	-0.0741501	-0.0213308	ELP6	116	ELP6-001, ELP6-011, ELP6-006, ELP6-003, ELP6-009, ELP6-008, ELP6-012, ELP6-010, ELP6-004, ELP6-005, ELP6-007
chr8:124217698-124217896	3	7.68357e-06	0.000759559	-0.074135	-0.0562135	FAM83A	23432	NA
chr17:80559729-80560980	8	1.37791e-08	0.0288295	-0.0740982	-0.012715	FOXK2	6071	FOXK2-013, RP13-638C3.4-001
chr15:72563412-72564668	6	5.29922e-08	0.0005006	-0.0740694	-0.0450152	CELF6	48375	PARP6-201, PARP6-202, PARP6-006, PARP6-019, PARP6-003, PARP6-020, PARP6-011, PARP6-001
chr11:70279003-70282789	19	1.2479e-13	1.25858e-06	-0.0740684	0.000453489	CTTN	10652	NA
chr7:75864075-75864324	3	3.05952e-05	0.0234961	-0.0738383	-0.0392123	SRRM3	32859	SRRM3-004
chr22:19435517-19436004	6	6.16167e-06	0.0125722	-0.0737809	-0.0226829	HIRA	0	C22orf39-004, C22orf39-001, C22orf39-002, AC000068.5-001, HIRA-004, C22orf39-003, HIRA-201, C22orf39-201, HIRA-202
chr20:56724999-56726185	12	1.37527e-06	0.0287878	-0.0737058	-0.0388464	C20orf85	0	C20orf85-001
chr6:41341517-41341942	4	4.27239e-05	0.00300198	-0.0736043	-0.0446813	NCR2	37989	NA
chr5:43411929-43412601	3	5.85032e-06	0.00223996	-0.0735827	-0.0256163	CCL28	0	CCL28-002, CCL28-001, CCL28-004, CCL28-201
chr11:65667924-65668760	10	1.44318e-13	0.211802	-0.073511	-0.0107144	FOSL1	0	FOSL1-001, FOSL1-002, FOSL1-005, FOSL1-006, FOSL1-004
chr2:239072961-239073223	3	0.000133921	0.00386457	-0.0733791	-0.0489737	ILKAP	39101	FAM132B-007, FAM132B-004, FAM132B-001, FAM132B-002, FAM132B-006
chr17:77956840-77957004	3	4.71954e-06	0.000417667	-0.0733589	-0.0584001	TBC1D16	52653	NA
chr14:73395778-73395839	3	7.71101e-05	0.00562875	-0.073358	-0.0569908	DCAF4	2738	RP1-146I3.1-201, RP1-146I3.1-001, DCAF4-010
chr12:6483708-6484219	4	8.03078e-07	0.000198937	-0.0733449	-0.0589022	SCNN1A	2304	SCNN1A-001, SCNN1A-023, SCNN1A-201, SCNN1A-002, SCNN1A-022, SCNN1A-014, SCNN1A-015, SCNN1A-019, LTBR-003, SCNN1A-013, SCNN1A-012, LTBR-005, SCNN1A-011, SCNN1A-010, LTBR-004
chr17:77963988-77964112	3	0.00011538	0.00384195	-0.0732478	-0.047888	TBC1D16	45545	NA
chr8:8746679-8747452	3	4.72927e-06	0.00026439	-0.0732296	-0.0484551	MFHAS1	3679	NA
chr2:25475287-25475805	4	0.000160222	0.0533282	-0.0732283	-0.0468287	DNMT3A	89654	DNMT3A-002, DNMT3A-013, DNMT3A-017
chr13:103046736-103047760	8	6.23395e-06	0.000450557	-0.0732262	-0.0307443	FGF14-AS2	0	FGF14-AS2-001, FGF14-IT1-003
chr5:148520753-148521623	14	3.93476e-06	0.113199	-0.0731441	-0.0335169	ABLIM3	0	ABLIM3-001, ABLIM3-006, ABLIM3-201, ABLIM3-004, ABLIM3-002, ABLIM3-005, ABLIM3-003
chr2:235863365-235864091	3	1.21389e-06	0.000231249	-0.073008	-0.0377749	SH3BP4	2737	NA
chr1:23810433-23811582	9	1.51102e-11	5.95608e-06	-0.0730041	-0.0148726	ASAP3	0	ASAP3-001, ASAP3-011, ASAP3-010, ASAP3-007, ASAP3-014
chr19:345306-346278	5	2.55515e-05	0.00888818	-0.0730027	-0.0247933	MIER2	515	MIER2-001, MIER2-004, MIER2-002
chr22:50984368-50985117	4	4.94683e-05	0.00116408	-0.0728356	-0.0562441	KLHDC7B	1345	KLHDC7B-001, CTA-384D8.31-001
chr5:470501-471385	5	7.3077e-08	2.93676e-05	-0.0728189	-0.0439855	PP7080	1695	CTD-2228K2.5-002, CTD-2228K2.5-003, EXOC3-009, CTD-2228K2.5-004, CTD-2228K2.5-001, CTD-2228K2.7-003
chr6:32799997-32802197	16	1.33051e-10	0.00149075	-0.0728137	-0.00331956	TAP2	4350	TAP2-004, TAP2-003
chr2:231693469-231693991	3	4.92993e-06	0.000628541	-0.072802	-0.048703	CAB39	115912	NA
chr8:134202337-134202370	4	5.95103e-05	0.00147404	-0.0727837	-0.0526752	WISP1	912	WISP1-002, WISP1-001, WISP1-004, WISP1-201, WISP1-005, WISP1-003
chr1:23884373-23885086	5	4.62819e-08	5.52941e-05	-0.0727834	-0.0553876	ID3	1199	ID3-001, ID3-003, ID3-002
chr3:52279902-52280702	8	1.15288e-07	0.0561243	-0.0727418	-0.0190614	PPM1M	0	PPM1M-001, PPM1M-201, PPM1M-004, PPM1M-202, PPM1M-006, PPM1M-002, PPM1M-008, PPM1M-005, PPM1M-003
chr20:44035850-44036136	3	4.65829e-05	0.0036004	-0.0726944	-0.0614539	SYS1-DBNDD2	44041	DBNDD2-004, DBNDD2-002, DBNDD2-010, DBNDD2-006, DBNDD2-008, DBNDD2-001, DBNDD2-003, DBNDD2-005, DBNDD2-012, TP53TG5-004, TP53TG5-003, TP53TG5-002
chr2:26915207-26915892	5	2.32611e-05	0.00648807	-0.0726923	0.0202421	KCNK3	0	KCNK3-001
chr6:31636913-31637664	8	2.7945e-07	0.0878089	-0.0726802	-0.00951425	LY6G5B	2315	LY6G5B-001, LY6G5B-002, CSNK2B-LY6G5B-1181-002
chr17:27892866-27893731	5	2.7201e-06	0.00209958	-0.0726421	-0.031834	ABHD15	311	TP53I13-001, ABHD15-001, TP53I13-007, TP53I13-003, TP53I13-005, TP53I13-009, TP53I13-012, TP53I13-011, TP53I13-006, TP53I13-014
chr14:105932812-105933283	4	1.2664e-06	0.000476488	-0.0725914	-0.0450513	MTA1	8205	MTA1-012, MTA1-011
chr8:593004-593905	7	2.99565e-06	0.000294207	-0.0725564	-0.0486204	ERICH1	87321	ERICH1-006
chr17:40912707-40914631	8	5.8823e-08	0.00105986	-0.072447	-0.0238865	RAMP2	0	RAMP2-001, RAMP2-AS1-201, RAMP2-002, RAMP2-AS1-003, RAMP2-003, RAMP2-005, RAMP2-004, RAMP2-AS1-004, RAMP2-AS1-005, RAMP2-AS1-002, RAMP2-AS1-001
chr10:133946674-133946881	3	0.000183732	0.0150749	-0.0724381	-0.0536492	JAKMIP3	28361	NA
chr17:8702369-8703341	10	2.72903e-09	0.00326096	-0.0724128	-0.0224077	MFSD6L	0	MFSD6L-001
chr19:1112327-1112732	4	1.0837e-05	0.00106975	-0.0722897	-0.0429367	SBNO2	61550	SBNO2-015, SBNO2-014
chr2:238395125-238396155	7	5.60305e-05	0.0020467	-0.072265	-0.0421193	MLPH	0	MLPH-001, MLPH-004, MLPH-005, MLPH-002, MLPH-009, MLPH-010, MLPH-201, MLPH-003, MLPH-012, MLPH-011
chr6:111887834-111888840	8	1.62295e-07	0.000136228	-0.0722384	-0.0485271	TRAF3IP2-AS1	83159	TRAF3IP2-007, TRAF3IP2-008, TRAF3IP2-002, TRAF3IP2-003, TRAF3IP2-009, TRAF3IP2-AS1-011
chr19:2588241-2588629	4	4.0819e-05	0.000935492	-0.0722234	-0.0604866	GNG7	114117	NA
chr4:1803077-1804492	6	0.00020392	0.00165646	-0.0722178	-0.0248516	FGFR3	0	FGFR3-005, FGFR3-004, FGFR3-007
chr4:2943901-2944692	6	1.13904e-08	8.99528e-05	-0.0721957	-0.027168	NOP14	20426	NOP14-006
chr10:45495435-45496482	14	3.19092e-05	0.171037	-0.0720446	-0.0147626	ZNF22	0	C10orf25-001, ZNF22-001
chr17:41739130-41739926	6	8.88268e-06	0.000931333	-0.0719377	-0.0446951	MEOX1	0	MEOX1-001, MEOX1-201, MEOX1-003, MEOX1-002
chr11:1324478-1324625	3	4.89959e-06	0.0101484	-0.0718016	-0.0405631	TOLLIP	6267	TOLLIP-002
chr18:74240034-74240902	5	2.93188e-06	0.0029579	-0.071794	-0.0445339	LINC00908	0	LINC00908-002, LINC00908-001, LINC00908-005, LINC00908-003, LINC00908-004
chr1:15255847-15256481	6	5.09441e-05	0.0116855	-0.0717639	-0.0372694	KAZN	0	KAZN-005, KAZN-201
chr8:145728138-145728209	3	0.00012654	0.00128277	-0.0717586	-0.0619918	PPP1R16A	12721	GPT-005, GPT-201, GPT-003, GPT-007, PPP1R16A-014, GPT-001, GPT-006, GPT-004
chr20:60882647-60882801	4	2.33549e-12	8.28782e-09	-0.0717491	-0.0558615	ADRM1	4620	RP11-157P1.4-001, LAMA5-013
chr8:22446721-22447181	3	6.57524e-08	8.06531e-06	-0.0717251	-0.0355519	PDLIM2	8734	AC037459.4-002, PDLIM2-019, AC037459.4-003, AC037459.4-001, PDLIM2-007
chr19:50430728-50431425	3	0.000186035	0.0117677	-0.0717138	-0.0350322	IL4I1	1563	IL4I1-001, NUP62-001, NUP62-201, NUP62-004, ATF5-001, NUP62-013, NUP62-014, ATF5-002, NUP62-011, IL4I1-002, IL4I1-007, IL4I1-005, NUP62-003, NUP62-020, NUP62-017, NUP62-002, ATF5-005, IL4I1-006, NUP62-005, NUP62-012, NUP62-009, NUP62-018, NUP62-007, NUP62-008, NUP62-015, NUP62-010, ATF5-004, NUP62-021, NUP62-016, NUP62-019, IL4I1-004
chr5:663639-664666	7	5.71248e-09	8.53696e-06	-0.0716811	-0.0512617	TPPP	28844	NA
chr17:36611691-36613498	7	4.7896e-07	0.00447138	-0.0716613	-0.0325312	ARHGAP23	26971	ARHGAP23-201, ARHGAP23-002, ARHGAP23-007
chr17:73892982-73893634	9	1.6294e-09	0.000193444	-0.0716377	-0.0308267	TRIM65	0	TRIM65-001, TRIM65-005, TRIM65-004, TRIM65-003, RP11-552F3.10-001
chr19:2041905-2042592	7	2.77035e-10	0.000184723	-0.0716233	-0.0371613	MKNK2	83	MKNK2-008, MKNK2-011, MKNK2-002, MKNK2-010, MKNK2-013, MKNK2-005, MKNK2-009
chr6:31166502-31166799	5	9.05774e-05	0.0359212	-0.0716082	-0.0402608	HCG27	965	HCG27-001, HCG27-004, HCG27-002, XXbac-BPG299F13.17-001
chr8:23423734-23423960	3	0.000246708	0.00468436	-0.0715772	-0.0535089	SLC25A37	37371	SLC25A37-011, SLC25A37-010
chr11:2924899-2926601	22	5.91122e-10	0.000191952	-0.0715083	-0.0251582	SLC22A18AS	0	SLC22A18-001, SLC22A18-003, SLC22A18-005, SLC22A18AS-002, SLC22A18-012, SLC22A18-006, SLC22A18AS-001
chr11:606568-609744	7	8.01341e-06	0.064723	-0.071351	-0.0252276	PHRF1	0	NA
chr12:56113808-56114269	3	1.59987e-06	8.91821e-05	-0.0713213	-0.0649298	RDH5	0	RDH5-001, RDH5-008, RDH5-006, RDH5-002, RDH5-007, RDH5-004, RDH5-003, RDH5-010, RDH5-005, RDH5-009
chr16:28891414-28891926	4	2.60496e-05	0.0223078	-0.0713161	-0.0324735	ATP2A1	40	ATP2A1-001, ATP2A1-002, SNORA43.4-201, ATP2A1-003, RP11-22P6.3-002, ATP2A1-008, ATP2A1-007, RP11-22P6.3-001
chr7:99690806-99691888	17	5.74795e-08	0.0231891	-0.0712022	-0.00622748	MCM7	7539	MIR25-201, MIR93-201, MIR106B-201, MCM7-014
chr20:35201208-35201809	6	2.81811e-07	0.0214357	-0.0711777	-0.0198311	TGIF2	67	TGIF2-001, TGIF2-002, RP5-977B1.7-001, RP5-977B1.7-002, TGIF2-004, TGIF2-C20orf24-001, RP5-977B1.7-004, RP5-977B1.7-003, TGIF2-003
chr1:2038377-2039671	5	4.75621e-07	0.00468864	-0.0711614	-0.0214308	PRKCZ	2222	NA
chr1:44031756-44032202	3	2.8282e-05	0.488147	-0.071143	-0.0292441	PTPRF	27887	NA
chr6:137241530-137242316	6	9.05535e-07	0.000374485	-0.0711233	-0.0484155	SLC35D3	1086	SLC35D3-001
chr3:111804343-111806031	14	3.07537e-08	0.000703844	-0.0710105	-0.0175121	C3orf52	0	C3orf52-001, C3orf52-201, C3orf52-202, C3orf52-004, C3orf52-002, C3orf52-005
chr11:14664598-14664793	3	2.58971e-05	0.013349	-0.0709809	-0.0473121	PSMA1	387	PDE3B-001, PSMA1-002, PDE3B-002, PSMA1-017, PDE3B-003
chr11:2182783-2183505	5	4.59397e-05	0.666381	-0.0709654	-0.00729691	INS	344	INS-002, INS-IGF2-002, INS-001, INS-003, INS-IGF2-001, INS-005, INS-006
chr6:44695195-44696139	6	4.15269e-06	0.00292302	-0.0709654	-0.0485657	SUPT3H	649649	NA
chr5:126984564-126984994	3	2.28838e-06	0.000150376	-0.0709075	-0.0522722	CTXN3	0	CTXN3-001
chr3:134203408-134204114	4	3.83461e-08	0.0366469	-0.0708549	-0.0220727	ANAPC13	751	CEP63-003, CEP63-201, CEP63-004, ANAPC13-004, CEP63-002, ANAPC13-006, CEP63-008, ANAPC13-005, ANAPC13-001, CEP63-009, ANAPC13-002, CEP63-010, CEP63-001, CEP63-007, ANAPC13-003, CEP63-014
chr16:89592737-89593394	4	2.4442e-05	0.127151	-0.070824	-0.017106	SPG7	17932	NA
chr20:34129456-34130037	12	8.90219e-08	0.0168119	-0.0708014	-0.0123231	ERGIC3	0	ERGIC3-201, ERGIC3-001, ERGIC3-003, ERGIC3-011, ERGIC3-017, ERGIC3-006, ERGIC3-010, ERGIC3-202, ERGIC3-012, ERGIC3-004, ERGIC3-018, ERGIC3-005, ERGIC3-013
chr15:90293274-90293883	3	4.3192e-06	0.018705	-0.0707842	-0.0445645	MESP1	657	MESP1-001, MRPL15P1-001, MESP1-002
chr13:114837654-114838482	6	2.51067e-06	0.0360186	-0.0707455	-0.0234293	RASA3	59613	NA
chr17:35870651-35870940	3	7.65429e-05	0.00250802	-0.0707445	-0.0389017	DUSP14	670	DUSP14-003
chr14:105779794-105780695	9	5.78399e-09	0.0157334	-0.0706868	-0.012648	BRF1	1219	PACS2-003, BRF1-009, BRF1-008, PACS2-201, PACS2-001, BRF1-002, PACS2-006, PACS2-008, BRF1-015
chr12:53601015-53601636	3	3.16767e-08	0.000142273	-0.0706562	-0.0530513	ITGB7	15	ITGB7-004, ITGB7-201, ITGB7-005, ITGB7-002, ITGB7-007, ITGB7-001, ITGB7-011, ITGB7-016
chr1:906493-907118	3	3.28016e-08	0.000277435	-0.0706358	-0.0515345	PLEKHN1	4616	PLEKHN1-002, PLEKHN1-003
chr1:235811811-235812109	4	3.10869e-05	0.00767013	-0.0706149	-0.0469563	GNG4	1945	GNG4-001, GNG4-201, GNG4-202
chr1:115829055-115829893	8	2.25748e-05	0.435462	-0.0705725	-0.0173474	NGF	50964	NA
chr6:31079110-31079698	6	2.88416e-05	0.0913682	-0.0705127	-0.0327378	C6orf15	634	C6orf15-001
chr1:16564421-16565106	3	2.13805e-07	0.000145319	-0.0704573	-0.000414101	RSG1	762	RSG1-001, RSG1-003
chr20:2276032-2277040	7	4.47471e-06	0.0597346	-0.0703474	-0.0338536	TGM3	0	TGM3-001
chr12:56109198-56109624	5	7.54428e-06	0.00118431	-0.0703326	-0.0566031	BLOC1S1-RDH5	194	BLOC1S1-201, BLOC1S1-006, BLOC1S1-007, BLOC1S1-001, BLOC1S1-002, RP11-644F5.10-003, RP11-644F5.10-001, BLOC1S1-008, RP11-644F5.10-002, BLOC1S1-005, ITGA7-007, ITGA7-010, ITGA7-006
chr19:1226523-1227852	6	8.19234e-07	1.679e-05	-0.0703103	-0.0517639	STK11	20725	NA
chr17:18023558-18024867	5	6.78273e-06	0.0135851	-0.0702888	-0.0372538	MYO15A	1662	MYO15A-019
chr7:141673384-141673903	5	4.91393e-05	0.00762722	-0.0702814	-0.0441618	TAS2R38	0	TAS2R38-001
chr22:39918625-39919237	3	2.8201e-07	0.000175537	-0.0702323	-0.0434385	ATF4	2056	NA
chr3:15372726-15373315	3	7.55926e-06	0.00352788	-0.0700258	-0.0401957	SH3BP5	9586	SH3BP5-201, SH3BP5-001, SH3BP5-003, SH3BP5-002, SH3BP5-005, SH3BP5-006
chr8:584296-584744	3	4.05176e-05	0.00103663	-0.0698976	-0.0450047	ERICH1	96482	NA
chr6:32920657-32921521	10	3.93388e-05	0.045459	-0.0698422	-0.0281424	HLA-DMA	0	HLA-DMA-001, HLA-DMA-002, HLA-DMA-004, XXbac-BPG181M17.5-001, HLA-DMA-006, HLA-DMA-005, HLA-DMA-003
chr2:242800973-242802192	9	2.59358e-19	3.11202e-12	-0.0698166	-0.0347279	PDCD1	0	PDCD1-001, PDCD1-002
chr21:47288438-47288721	3	2.11102e-05	0.000875655	-0.0698114	-0.0576747	PCBP3	18563	NA
chr20:60889058-60889521	3	4.75565e-06	0.169795	-0.0697852	-0.0270165	LAMA5	52847	LAMA5-005, LAMA5-011, LAMA5-012, LAMA5-010, LAMA5-006
chr17:39968362-39969397	18	1.49267e-06	0.170482	-0.0697789	-0.0159454	FKBP10	0	FKBP10-001, LEPREL4-001, LEPREL4-201, FKBP10-003, LEPREL4-004, FKBP10-005, FKBP10-010, FKBP10-011, LEPREL4-005, LEPREL4-007, LEPREL4-006
chr19:1230768-1231292	4	7.23112e-07	0.000171458	-0.0697693	-0.0393994	CBARP	6698	NA
chr7:50861049-50862067	19	1.66551e-06	0.0465703	-0.0697688	-0.0247126	GRB10	0	GRB10-201, GRB10-002, GRB10-001, GRB10-014
chr7:151078995-151079501	3	6.32282e-08	3.66011e-05	-0.0695918	-0.0633166	WDR86	28239	NA
chr9:134406525-134407190	5	1.20193e-06	0.0177677	-0.0695805	-0.0211053	UCK1	0	UCK1-002, UCK1-006, UCK1-004, UCK1-001, UCK1-007, UCK1-008, UCK1-003, UCK1-005
chr20:3758006-3758207	3	0.000115826	0.00203754	-0.0695519	-0.0486406	SPEF1	3895	NA
chr10:123922620-123923518	11	2.39909e-10	6.9477e-06	-0.0695069	-0.0419818	TACC2	0	TACC2-008, TACC2-007, TACC2-010, TACC2-009
chr10:45406187-45406644	3	6.62828e-05	0.0285229	-0.0694782	-0.00379957	TMEM72-AS1	48493	TMEM72-001, TMEM72-201
chr1:153599479-153600972	12	3.25054e-06	0.00139571	-0.0694245	0.0017604	S100A13	5596	S100A1-001, S100A13-001, S100A1-005, S100A1-003, S100A13-202, S100A13-203, S100A1-004, S100A13-204, S100A1-002, S100A13-002
chr8:145008110-145008397	3	3.63305e-06	0.00043934	-0.0693589	-0.0459864	PLEC	42516	NA
chr19:55874335-55875605	6	0.000103835	0.00757594	-0.0690374	-0.0305914	FAM71E2	0	FAM71E2-010, FAM71E2-001
chr16:332515-333155	9	2.99272e-08	0.0274824	-0.0690291	-0.0209522	PDIA2	0	PDIA2-001, ARHGDIG-001, PDIA2-008, ARHGDIG-002, PDIA2-005, PDIA2-006, PDIA2-003, ARHGDIG-003, PDIA2-004
chr9:112970404-112970590	3	1.72598e-06	0.000237364	-0.0689621	-0.0563795	C9orf152	0	C9orf152-001, C9orf152-002
chr18:60984485-60986026	9	1.10329e-05	0.0126846	-0.0688127	-0.0319255	BCL2	587	BCL2-002, BCL2-001, BCL2-201, BCL2-003
chr4:83674602-83675306	6	4.75507e-06	0.00275655	-0.0688108	-0.0431144	SCD5	44704	MIR575-201
chr22:50911936-50912555	3	5.33694e-08	0.00319312	-0.0686747	-0.0417109	SBF1	909	SBF1-003, SBF1-001, SBF1-201, SBF1-008
chr16:68117460-68118822	5	9.2998e-07	0.0434407	-0.068609	-0.0262474	NFATC3	0	NFATC3-003, NFATC3-002, NFATC3-001, NFATC3-004, NFATC3-007, NFATC3-005, NFATC3-006, NFATC3-010, NFATC3-012, NFATC3-017, NFATC3-020, NFATC3-014, NFATC3-019, NFATC3-015, NFATC3-009, NFATC3-018, NFATC3-011, NFATC3-013, NFATC3-016, NFATC3-023
chr7:23245557-23246146	4	1.38177e-05	0.000478564	-0.0684794	-0.060142	NUPL2	24111	AC005082.12-001
chr17:78859745-78860605	6	7.07907e-09	0.000872039	-0.0683422	-0.00749876	RPTOR	341120	NA
chr3:57199318-57200492	10	3.31703e-07	0.000795953	-0.0683039	-0.00453771	IL17RD	3839	IL17RD-002, IL17RD-007, IL17RD-008
chr10:126330845-126330905	3	0.000109702	0.000737695	-0.0682873	-0.051111	FAM53B	102025	NA
chr6:35180909-35181548	4	3.88519e-05	0.00271375	-0.0680951	-0.0263021	SCUBE3	642	SCUBE3-001, SCUBE3-201
chr2:172947846-172948176	4	1.44278e-05	0.000529817	-0.0680627	-0.0654244	DLX1	2032	DLX1-006, DLX1-001, DLX1-004
chr16:1479150-1479501	4	8.54783e-05	0.115907	-0.0680442	-0.0268028	C16orf91	0	C16orf91-201
chr11:118048212-118048546	3	1.07792e-07	4.26021e-05	-0.0680368	-0.0525698	SCN2B	875	SCN2B-001
chr22:42470063-42470868	8	3.34374e-05	0.0145814	-0.0680026	-0.0519361	FAM109B	0	FAM109B-001, FAM109B-002, snoU13.101-201
chr16:85212827-85213591	3	9.51597e-05	0.00243362	-0.0679373	-0.0538513	LOC400548	42071	NA
chr13:113973528-113974507	9	2.3733e-06	0.00157651	-0.0679099	-0.0164836	LAMP1	22059	LAMP1-002
chr7:157129064-157129166	3	5.73329e-05	0.0069145	-0.0678865	-0.0576661	DNAJB6	544	DNAJB6-001, DNAJB6-011, DNAJB6-009, DNAJB6-002, DNAJB6-010, DNAJB6-015, DNAJB6-008, DNAJB6-007, DNAJB6-201, DNAJB6-012, DNAJB6-004, DNAJB6-020, DNAJB6-014
chr10:135098942-135100120	8	5.26303e-08	0.00112011	-0.067885	-0.00595603	TUBGCP2	25721	NA
chr4:7512016-7512498	5	2.36198e-05	0.0221747	-0.0678822	-0.0293585	SORCS2	128391	NA
chr20:60886007-60886158	3	1.89832e-07	0.00199838	-0.0678776	-0.0389258	LAMA5	56210	LAMA5-011, LAMA5-006, LAMA5-013, LAMA5-014
chr9:138590977-138591503	3	2.14286e-07	9.1851e-05	-0.0678297	-0.0520015	SOHLH1	0	SOHLH1-001, SOHLH1-201
chr5:118690955-118691561	8	4.92102e-12	0.00867224	-0.0678142	-0.0280962	TNFAIP8	22085	TNFAIP8-003, TNFAIP8-002, TNFAIP8-004, TNFAIP8-001
chr15:74528243-74528719	6	9.32987e-10	2.29652e-06	-0.0676916	-0.0377118	CCDC33	0	CCDC33-001
chr1:220959586-220960199	5	2.51894e-05	0.0168387	-0.0676835	-0.0389746	MARC1	0	MARC1-001
chr14:74706891-74707360	3	1.0207e-05	0.00481736	-0.0676327	-0.0500758	VSX2	716	VSX2-001
chr6:32976805-32977400	10	3.32055e-05	0.041111	-0.067576	-0.0253034	HLA-DOA	0	HLA-DOA-001, HLA-DOA-003, HLA-DOA-201, HLA-DOA-002, HLA-DOA-004, HLA-DOA-005, HLA-DOA-006
chr2:946999-947634	6	4.42181e-05	0.00496933	-0.0675422	-0.0209079	SNTG2	445	SNTG2-001, SNTG2-003, SNTG2-011, SNTG2-002, AC116614.1-001
chr18:56435859-56436255	3	1.06027e-06	0.0295627	-0.0674935	-0.022998	MALT1	97241	NA
chr7:100273384-100274472	5	1.51364e-09	0.0448237	-0.0674796	-0.0252169	GNB2	0	GNB2-007, GNB2-006, GNB2-011, GNB2-004, GNB2-005, GNB2-010, GNB2-008, GNB2-013, GNB2-012
chr7:4803019-4804431	7	3.94846e-09	3.60431e-06	-0.06744	-0.0323301	FOXK1	81089	NA
chr19:18111389-18112433	9	5.63802e-10	0.00151707	-0.0673851	-0.0121701	ARRDC2	0	ARRDC2-001
chr8:41754742-41755140	4	3.77598e-05	0.00559722	-0.0672992	-0.0528302	ANK1	462	ANK1-006
chr1:226410197-226411270	9	2.35635e-07	0.000418573	-0.0670956	-0.0318585	MIXL1	113	MIXL1-001, MIXL1-002, MIXL1-003
chr11:802895-803528	4	4.81237e-08	0.00180523	-0.0670733	-0.0310211	PIDD1	1722	PIDD-001, PIDD-002, PIDD-011, PIDD-003, PIDD-010, PIDD-013, PIDD-012, PIDD-005
chr2:145090156-145090856	6	4.31822e-05	0.0329268	-0.0670353	-0.0144151	GTDC1	73	GTDC1-201, GTDC1-015, GTDC1-004, GTDC1-203
chr13:114905640-114906016	4	3.11564e-09	3.08076e-05	-0.0670115	-0.0399147	RASA3	7545	NA
chr14:73361493-73362214	5	9.5844e-07	0.0265057	-0.0669834	-0.0373547	DPF3	684	DPF3-002, DPF3-201, DPF3-001, DPF3-004
chr6:6614447-6614798	3	1.10467e-06	6.74496e-05	-0.0669687	-0.0549117	LY86	25513	NA
chr10:131989161-131989849	8	3.92261e-07	6.75848e-05	-0.0669634	-0.0348841	GLRX3	54522	NA
chr17:21280740-21282502	7	6.06289e-05	0.00324018	-0.0668919	-0.044658	KCNJ12	1041	KCNJ12-001
chr5:149792249-149792840	9	5.78161e-06	0.0162085	-0.0667884	-0.0249766	CD74	0	CD74-003, CD74-001, CD74-002, CD74-013, CD74-005, CD74-004, CD74-010, CD74-009, CD74-008, CD74-007, CD74-006, CD74-011
chr19:5851255-5851762	5	6.72785e-08	5.15572e-05	-0.0667847	-0.0307014	FUT3	0	FUT3-002, FUT3-004, FUT3-006, FUT3-003, FUT3-008, FUT3-001
chr7:23510648-23511090	5	0.000126501	0.0248691	-0.066717	-0.0332436	IGF2BP3	653	IGF2BP3-001, IGF2BP3-004, IGF2BP3-005, IGF2BP3-017, IGF2BP3-002
chr2:121223534-121224679	10	7.56009e-08	0.00819914	-0.0666343	-0.0288546	LINC01101	0	LINC01101-201
chr9:138136051-138136674	3	8.45045e-10	0.00586866	-0.0666007	-0.040724	LOC401557	62596	NA
chr2:95939815-95940111	3	0.000198655	0.0249851	-0.0665399	-0.0457844	PROM2	90	PROM2-201, PROM2-001, PROM2-002, PROM2-005, PROM2-006, PROM2-007, PROM2-003, PROM2-202
chr7:8301693-8302731	10	2.71305e-06	0.00428554	-0.0665033	-0.0329999	ICA1	0	ICA1-002, ICA1-004, ICA1-007, ICA1-001, ICA1-201, ICA1-003, AC007128.1-001, ICA1-009, ICA1-012, ICA1-011, ICA1-005, ICA1-014, AC007009.1-001, ICA1-010
chr1:203595048-203595283	3	8.17066e-08	0.000200817	-0.0664684	-0.0352763	ATP2B4	632	ATP2B4-001, ATP2B4-201, ATP2B4-202, ATP2B4-203
chr19:41190250-41190803	4	1.81911e-05	0.00146421	-0.0663807	-0.0490884	NUMBL	5753	NUMBL-005, NUMBL-004, NUMBL-006, NUMBL-010
chr4:1504989-1505324	4	0.000111144	0.0770381	-0.066279	-0.0383026	CRIPAK	119649	NA
chr11:125494680-125496181	8	5.78775e-09	4.9093e-05	-0.0662669	-0.0137126	CHEK1	0	CHEK1-006, CHEK1-001, CHEK1-002, CHEK1-201, CHEK1-007, CHEK1-018, CHEK1-010, CHEK1-011, CHEK1-019, CHEK1-012, CHEK1-005, CHEK1-013, CHEK1-009, CHEK1-004, CHEK1-008, CHEK1-202
chr6:33178644-33181145	27	1.05313e-06	0.082652	-0.0662654	-0.00100572	RING1	1307	RING1-002
chr10:75631588-75632066	3	1.92372e-05	0.00389754	-0.0662628	-0.0383596	CAMK2G	2283	NA
chr1:2002329-2006032	25	1.45912e-12	0.00242167	-0.0662392	0.00422516	PRKCZ	0	PRKCZ-009, PRKCZ-015, PRKCZ-016, PRKCZ-017, PRKCZ-020, PRKCZ-018
chr20:55202842-55203439	3	3.77993e-06	0.0118789	-0.0662276	-0.0343382	TFAP2C	919	TFAP2C-001, TFAP2C-002
chr5:141060575-141061521	3	1.29649e-05	0.017999	-0.066135	-0.04616	ARAP3	279	ARAP3-001, ARAP3-005, ARAP3-002
chr3:52931826-52932208	4	9.6819e-06	0.0118059	-0.0661229	-0.0206917	TMEM110-MUSTN1	229	TMEM110-004, TMEM110-009, TMEM110-MUSTN1-001
chr6:164171506-164172519	5	2.90025e-07	0.000643139	-0.0661147	-0.0426505	QKI	335831	NA
chr18:43683922-43684932	19	2.36521e-05	0.199748	-0.0661094	-0.0071129	ATP5A1	0	ATP5A1-201, HAUS1-001, HAUS1-007, HAUS1-005, HAUS1-006, ATP5A1-003, ATP5A1-004, ATP5A1-005, ATP5A1-022, HAUS1-004, HAUS1-002, HAUS1-009, HAUS1-003, ATP5A1-016, HAUS1-008
chr17:47575150-47575592	3	9.91709e-06	0.00763308	-0.066082	-0.0279589	NGFR	2495	NGFR-002, NGFR-003
chr16:3114948-3115809	9	3.74093e-17	5.45091e-07	-0.0660268	-0.0368754	IL32	0	IL32-010, IL32-001, IL32-201, IL32-004, IL32-018, IL32-024, IL32-009, IL32-019, IL32-015, IL32-008, IL32-022, IL32-027, IL32-020, IL32-012, IL32-007, IL32-013, IL32-016, IL32-003, IL32-006, IL32-005, IL32-014, IL32-002, IL32-017, IL32-023, IL32-029, IL32-011, IL32-026, IL32-028, IL32-025, IL32-033, IL32-032, IL32-031, IL32-030
chr9:139744346-139745116	4	3.79768e-14	1.46669e-07	-0.0659443	-0.048736	PHPT1	1090	PHPT1-001, MAMDC4-005, PHPT1-003, MAMDC4-201, PHPT1-005, PHPT1-004, MAMDC4-001, PHPT1-002, PHPT1-006, PHPT1-201
chr1:10489288-10490667	12	7.98186e-10	0.00206189	-0.0659112	-0.0238573	APITD1	0	APITD1-001, APITD1-CORT-001, APITD1-003, APITD1-CORT-003, APITD1-CORT-002, APITD1-002, APITD1-201, APITD1-005, APITD1-202, RP4-736L20.3-001
chr19:15391339-15391946	4	1.6878e-06	0.00170397	-0.0657752	-0.0507453	BRD4	50771	BRD4-001, BRD4-002
chr17:80200634-80201299	5	4.31907e-08	6.5744e-05	-0.0657417	-0.0449411	CSNK1D	30295	CSNK1D-029
chr1:36026194-36026611	3	3.23636e-05	0.00175214	-0.0657219	-0.0444116	NCDN	2801	NCDN-006
chr17:48636900-48637818	16	2.08123e-05	0.504424	-0.0657065	-0.0103222	CACNA1G-AS1	1651	CACNA1G-001, CACNA1G-201, CACNA1G-027, CACNA1G-013, CACNA1G-008, CACNA1G-023, CACNA1G-007, CACNA1G-019, CACNA1G-031, CACNA1G-017, CACNA1G-005, CACNA1G-033, CACNA1G-014, CACNA1G-032, CACNA1G-AS1-002, CACNA1G-AS1-001, CACNA1G-012, CACNA1G-011, CACNA1G-009, CACNA1G-016, CACNA1G-028, CACNA1G-AS1-003, CACNA1G-018, CACNA1G-004, CACNA1G-010, CACNA1G-030, CACNA1G-024, CACNA1G-015, CACNA1G-002, CACNA1G-02…
chr11:2721591-2722713	29	5.02558e-16	0.00653443	-0.065704	0.00401317	KCNQ1	238925	KCNQ1OT1-001
chr7:155790277-155791371	8	9.50986e-09	0.00496801	-0.0656686	-0.0227172	SHH	185310	NA
chr9:92291210-92291523	3	5.11396e-05	0.00113562	-0.0656562	-0.0524438	UNQ6494	36512	NA
chr16:1494617-1495122	6	1.39334e-06	0.0392152	-0.0656115	-0.0341476	CLCN7	29963	CCDC154-201, CCDC154-001, LA16c-390E6.5-002
chr19:1154276-1155738	7	9.86771e-09	3.47284e-06	-0.0655578	-0.00533952	SBNO2	18544	SBNO2-012
chr3:3080197-3080621	4	1.15908e-05	0.023418	-0.0655393	-0.0381016	CNTN4	146298	CNTN4-016
chr16:614645-616220	10	6.92522e-07	0.00600142	-0.0654841	-0.0141262	PRR35	4223	PIGQ-011, PIGQ-004, NHLRC4-002, NHLRC4-001
chr6:30636602-30637159	3	5.24679e-09	1.3618e-05	-0.065442	-0.0407206	DHX16	3671	NA
chr20:13976782-13977067	3	0.000161951	0.0421013	-0.0653682	-0.0496582	MACROD2	636	MACROD2-010, MACROD2-201, MACROD2-004, SEL1L2-011, MACROD2-001, MACROD2-006, SEL1L2-001, MACROD2-005, MACROD2-008, MACROD2-003
chr6:29796015-29796770	17	1.70914e-05	0.0168874	-0.0653636	-0.0359183	HLA-H	191	HLA-G-001, HLA-G-006, HLA-G-004, HLA-G-002, HLA-G-201, HCG4P8-001, HLA-G-003, HLA-G-005
chr14:65005951-65007512	29	3.65398e-13	0.000303588	-0.0653508	-0.00170851	HSPA2	0	HSPA2-201, HSPA2-004, RP11-973N13.4-001
chr11:1306759-1307227	6	4.80513e-08	0.0066326	-0.0652587	-0.0153316	TOLLIP	23665	NA
chr5:161112334-161112787	3	5.03834e-05	0.0233237	-0.0651057	-0.0313019	GABRA6	0	GABRA6-001, GABRA6-008, GABRA6-007, GABRA6-003, GABRA6-004
chr3:50306107-50307037	5	7.12618e-12	0.000625732	-0.0650964	-0.0412624	SEMA3B	0	SEMA3B-201, SEMA3B-202, SEMA3B-001, SEMA3B-010, SEMA3B-AS1-001, SEMA3B-009, SEMA3B-004, SEMA3B-011, SEMA3B-002
chr11:1463935-1464792	4	2.85716e-10	0.0447859	-0.0650938	-0.0361138	BRSK2	215	BRSK2-012, BRSK2-015, BRSK2-202
chr3:48508272-48509019	3	8.84838e-11	4.69235e-05	-0.0650856	-0.0373603	ATRIP	2042	TREX1-002, TREX1-001, TREX1-201, TREX1-003, TREX1-202, TREX1-004, TREX1-005, TREX1-006
chr18:5238183-5238708	7	9.48143e-06	0.000770432	-0.0650662	-0.050545	LINC00667	84	RP11-835E18.5-001, LINC00667-006, LINC00667-005, LINC00526-001, RP11-835E18.5-002, LINC00667-004, LINC00667-001, LINC00667-002
chr3:50314180-50314654	4	2.35687e-05	0.00103013	-0.0650599	-0.040087	SEMA3B	3592	LSMEM2-001
chr16:2051647-2055684	17	8.61221e-11	8.16967e-10	-0.0650175	-0.0307026	ZNF598	4138	ZNF598-007, ZNF598-008, ZNF598-006
chr3:184099096-184099432	3	1.3149e-05	0.000786391	-0.065003	-0.0477278	CHRD	73	CHRD-001, CHRD-201, CHRD-013, CHRD-003, CHRD-004, CHRD-002, CHRD-014, CHRD-010, CHRD-005, CHRD-006, CHRD-008, CHRD-016, CHRD-018, CHRD-011, CHRD-017, CHRD-009, CHRD-007, CHRD-202
chr20:20344345-20346426	7	1.95391e-05	0.0456019	-0.0650006	-0.0269507	INSM1	2339	NA
chr7:906450-906799	4	2.8899e-05	0.0324902	-0.0649831	-0.027093	GET4	14863	SUN1-011
chr15:91423337-91423574	4	1.64789e-05	0.000815984	-0.0649744	-0.0380516	FURIN	11452	FURIN-002, FURIN-004
chr17:38020344-38021651	5	2.00632e-07	1.2091e-05	-0.0649171	-0.0216481	IKZF3	0	IKZF3-008, IKZF3-004, IKZF3-001, IKZF3-007, IKZF3-005, IKZF3-003, IKZF3-011, IKZF3-009, IKZF3-014, IKZF3-012, IKZF3-010, IKZF3-015, IKZF3-002, IKZF3-006, IKZF3-013
chr22:22307482-22307684	3	7.11681e-05	0.00523466	-0.0648485	-0.00666341	PPM1F	232	PPM1F-001, PPM1F-003, PPM1F-009
chr11:66626563-66629022	12	3.52304e-15	2.2921e-08	-0.0648066	0.0091923	LRFN4	1687	LRFN4-001, LRFN4-002, PC-010
chr1:11822116-11822362	4	2.46643e-07	0.0415731	-0.0647879	-0.0265593	AGTRAP	25974	C1orf167-201
chr21:47421947-47422537	3	7.39052e-06	0.000306941	-0.0647325	-0.0484267	COL6A1	836	COL6A1-006, COL6A1-003, COL6A1-002
chr2:127950633-127951465	6	1.71044e-07	0.00015798	-0.0647232	-0.0451499	CYP27C1	26189	NA
chr18:55888395-55888832	4	2.20623e-05	0.00319147	-0.0646889	-0.0162427	NEDD4L	0	NEDD4L-014, NEDD4L-015, NEDD4L-024, NEDD4L-016
chr1:2407304-2407718	3	1.27553e-05	0.0405185	-0.0646777	-0.0181914	PLCH2	36	PLCH2-201, PLCH2-202, PLCH2-203, PLCH2-009
chr2:191207609-191208694	7	3.07983e-09	0.000262975	-0.0646735	-0.0265162	INPP1	0	INPP1-001, INPP1-201, HIBCH-002, INPP1-006, INPP1-004, INPP1-008, INPP1-009, INPP1-005, INPP1-007, INPP1-002, INPP1-010, INPP1-003, INPP1-202
chr11:616879-617778	7	4.34708e-07	0.0491871	-0.0645177	-0.0312309	CDHR5	7391	IRF7-001, IRF7-005, IRF7-201, IRF7-202, IRF7-203, IRF7-002, IRF7-004, IRF7-006, IRF7-010, IRF7-011, IRF7-012, IRF7-008, IRF7-007, IRF7-015
chr6:30537886-30538620	6	1.86116e-05	0.016727	-0.0644914	-0.0238952	ABCF1	550	ABCF1-001, ABCF1-002, ABCF1-201, ABCF1-003, ABCF1-006
chr3:53880717-53880872	4	3.17554e-06	0.000147931	-0.0644468	-0.0508928	IL17RB	140	IL17RB-001, CHDH-001, CHDH-002, IL17RB-002, IL17RB-004
chr16:66583237-66585210	7	3.95881e-10	0.000117327	-0.0644313	0.00496261	TK2	0	CKLF-001, TK2-201, CKLF-003, CKLF-002, CKLF-004, Y_RNA.807-201, CKLF-005, TK2-005, TK2-001, TK2-003, CKLF-007, TK2-004, CKLF-CMTM1-002, TK2-002, CKLF-CMTM1-001, CKLF-CMTM1-004, CKLF-006, TK2-202, TK2-008, TK2-017, Y_RNA.807-001, TK2-009, TK2-016, TK2-014, TK2-010, TK2-007, TK2-006
chr1:6694331-6694826	4	2.02618e-09	0.000110658	-0.0644236	-0.0310395	THAP3	9121	NA
chr1:154528842-154529936	3	5.48837e-05	0.000325544	-0.0643768	-0.0532521	UBE2Q1	1184	UBE2Q1-001, UBE2Q1-002
chr15:66996361-66996626	3	2.8251e-07	0.000312517	-0.0642199	-0.0415056	SMAD6	1687	SMAD6-001, SMAD6-202, SMAD6-002
chr8:19170080-19170890	4	1.63644e-07	0.00987782	-0.0641791	-0.0288238	SH2D4A	191	SH2D4A-001, SH2D4A-002, SH2D4A-003
chr6:28092239-28092420	7	8.97303e-05	0.00193173	-0.0641555	-0.0576818	ZSCAN16	0	ZSCAN16-001
chr12:123451280-123451874	4	0.000173345	0.00854444	-0.0640771	-0.0271947	ABCB9	7878	ABCB9-004, ABCB9-006, ABCB9-201, ABCB9-005, ABCB9-008, ABCB9-003
chr17:6946059-6946527	3	8.96584e-07	0.000532288	-0.0640163	-0.0500486	SLC16A11	715	SLC16A11-001, SLC16A11-201, SLC16A11-002, SLC16A11-003
chr1:17381800-17382130	4	1.32895e-05	0.0122965	-0.0639984	-0.0359807	SDHB	1135	SDHB-001, SDHB-005, SDHB-003
chr21:43816086-43816355	3	3.11117e-05	0.00212359	-0.0639418	-0.0477356	TMPRSS3	600	TMPRSS3-001, TMPRSS3-201, TMPRSS3-003, TMPRSS3-004, TMPRSS3-002
chr11:70211301-70211531	3	6.59242e-06	0.00518088	-0.0639212	-0.0405494	PPFIA1	3100	AP000487.6-001, PPFIA1-006
chr3:77087832-77089518	8	2.29027e-06	0.0051302	-0.0639141	-0.0294942	ROBO2	0	ROBO2-003, ROBO2-002, ROBO2-006
chr5:50218876-50219227	3	0.000172001	0.00233003	-0.0638291	-0.0537367	PARP8	257143	NA
chr4:54975250-54976184	7	2.76746e-06	0.0024388	-0.0638269	-0.0290892	PDGFRA	731430	NA
chr19:2607726-2608495	5	1.09137e-07	0.000113805	-0.063814	-0.0351143	GNG7	94251	NA
chr5:73978496-73980039	3	0.00010165	0.00921944	-0.063794	-0.000229995	HEXB	42648	HEXB-001, HEXB-003, HEXB-005
chr19:50412816-50413083	7	3.33805e-05	0.011112	-0.0637795	-0.0305625	IL4I1	19905	NA
chr6:88031886-88032210	7	3.76453e-05	0.0135405	-0.0636566	-0.0255942	GJB7	6786	SMIM8-001, GJB7-201, SMIM8-201, RP1-102H19.8-001, SMIM8-002, SMIM8-004, SMIM8-003
chr12:133146337-133149635	10	8.9898e-13	7.59369e-06	-0.0636262	-0.0170289	FBRSL1	79180	FBRSL1-007, FBRSL1-009, FBRSL1-008, FBRSL1-006
chr1:156095157-156095914	3	0.000108436	0.00020593	-0.063434	0.0100461	LMNA	10653	LMNA-007, LMNA-203, LMNA-017, LMNA-006, LMNA-028, LMNA-027
chr19:49552038-49552529	3	1.05256e-07	7.80746e-06	-0.0633243	-0.0437033	CGB8	7323	CGB8-201, CGB1-201, CGB8-001, CTB-60B18.15-001
chr1:1356565-1357361	5	6.57511e-07	0.00341648	-0.0631534	-0.0346665	ANKRD65	0	ANKRD65-001, RP4-758J18.7-001, ANKRD65-003, ANKRD65-002, ANKRD65-004, ANKRD65-005, ANKRD65-201
chr17:17716852-17717967	12	3.39463e-08	0.0106274	-0.062951	-0.0211748	MIR33B	0	MIR33B-201, SREBF1-012, SREBF1-015, SREBF1-016, SREBF1-014, SREBF1-013, SREBF1-026, SREBF1-020, SREBF1-023
chr15:34502580-34502993	3	6.40204e-06	0.195827	-0.0629342	-0.0220151	KATNBL1	283	KATNBL1-001, KATNBL1-003, KATNBL1-017, KATNBL1-005, KATNBL1-006, KATNBL1-007, KATNBL1-002, KATNBL1-004, KATNBL1-015
chr7:100181701-100182085	3	3.8965e-06	0.000220507	-0.0628438	-0.0219612	LRCH4	1691	FBXO24-001, LRCH4-001, FBXO24-201, FBXO24-008, LRCH4-008, FBXO24-002, LRCH4-007, FBXO24-003, LRCH4-002, FBXO24-007
chr15:42130650-42130735	3	5.32254e-08	8.53636e-06	-0.062785	-0.0439617	JMJD7-PLA2G4B	10367	PLA2G4B-001, PLA2G4B-201, PLA2G4B-002, JMJD7-PLA2G4B-006
chr11:57093322-57093618	3	3.52235e-06	0.000754486	-0.0626774	-0.0426965	SSRP1	9733	TNKS1BP1-001, TNKS1BP1-002, RP11-872D17.4-001
chr8:91658185-91659356	4	3.52374e-06	0.000501836	-0.062555	-0.00553567	TMEM64	144503	TMEM64-201, TMEM64-002, TMEM64-001, RP11-68L18.1-001, RP11-68L18.1-003, RP11-68L18.1-002
chr6:170373755-170374383	6	4.58819e-06	0.00240881	-0.0625463	-0.0348165	LINC00574	183586	NA
chr5:1879525-1880310	6	2.83717e-05	0.0124608	-0.062529	-0.0183076	IRX4	6983	IRX4-006
chr17:77997453-77997997	6	0.000102108	0.0818508	-0.0623627	-0.0360304	TBC1D16	11660	CTD-2529O21.2-002, CTD-2529O21.2-001
chr6:170564839-170565151	4	1.89835e-05	0.0235685	-0.0623143	-0.0298049	LOC154449	6506	NA
chr5:59783035-59784544	6	1.43478e-10	3.2879e-05	-0.0622309	-0.0390943	PDE4D	0	PDE4D-003, PART1-003, PDE4D-009, PART1-002, PDE4D-004, PDE4D-007, PART1-001, PDE4D-010
chr11:67219498-67220318	7	4.22741e-07	0.0984558	-0.0622281	-0.0252503	CABP4	0	GPR152-001, CABP4-002, CABP4-004, CABP4-005, CABP4-007, CABP4-003
chr7:139929429-139930256	6	3.10874e-07	0.0169455	-0.0622018	-0.0243847	JHDM1D-AS1	52368	NA
chr17:47048981-47049956	3	0.000159535	0.337735	-0.0621714	-0.0159192	GIP	3026	NA
chr14:105236538-105236654	3	1.88409e-06	0.00796726	-0.0620454	-0.0353517	AKT1	25426	RP11-982M15.2-001
chr2:20425649-20426146	4	6.35331e-07	0.704406	-0.0620231	-0.0223308	SDC1	455	SDC1-001, SDC1-201, SDC1-002, SDC1-005, SDC1-004
chr6:36165382-36165635	3	9.82551e-05	0.0326454	-0.0619933	-0.0345472	BRPF3	832	BRPF3-003, BRPF3-001, BRPF3-006, BRPF3-009, BRPF3-007, RP1-179N16.6-001, RP1-179N16.6-002, BRPF3-008
chr12:65562903-65563034	4	0.000131957	0.000752184	-0.0619625	-0.0417317	LEMD3	317	LEMD3-001, LEMD3-002
chr16:89642413-89642613	3	0.000148971	0.0490105	-0.0619292	-0.0241808	CPNE7	237	CPNE7-002, CPNE7-001, CPNE7-003
chr19:13249050-13249201	3	1.4921e-06	0.00433791	-0.061898	-0.0347961	NACC1	19948	NACC1-002
chr16:30106682-30106897	3	1.70303e-05	0.0014049	-0.0618859	-0.0476261	YPEL3	624	YPEL3-002, YPEL3-001, RP11-455F5.3-001, YPEL3-003, YPEL3-008, YPEL3-009, YPEL3-011, YPEL3-010, YPEL3-006, YPEL3-007, YPEL3-005, YPEL3-004, YPEL3-012
chr17:48242070-48243383	5	1.11862e-08	0.163261	-0.0618763	-0.00582769	SGCA	0	SGCA-001, SGCA-002, SGCA-201, SGCA-004, SGCA-008, SGCA-010, SGCA-003, SGCA-005, SGCA-006, SGCA-202, RP11-893F2.14-001
chr1:201084119-201084466	3	1.00761e-05	0.00027891	-0.0618608	-0.0546947	ASCL5	34	ASCL5-201
chr8:95962352-95962463	5	8.9721e-05	0.00578378	-0.0617343	-0.0387846	TP53INP1	737	TP53INP1-001, TP53INP1-002, RP11-347C18.3-002, RP11-347C18.3-001
chr4:7045720-7046407	4	4.85218e-07	0.000912907	-0.0615746	-0.0389168	TADA2B	455	TADA2B-001, CCDC96-001, RP11-367J11.2-001, TADA2B-002
chr16:86953019-86953383	3	4.23496e-05	0.00133951	-0.0614664	-0.0535943	FOXL1	340904	NA
chr3:51989369-51989764	3	8.333e-05	0.00239899	-0.0614129	-0.0468531	GPR62	39	GPR62-001
chr2:43451308-43451559	3	0.00020732	0.0114627	-0.0613616	-0.0610933	ZFP36L2	2186	NA
chr7:101558400-101560291	18	5.02982e-10	0.0030235	-0.0612964	0.00147021	CUX1	97518	NA
chr10:124248943-124249010	3	6.15533e-05	0.00084259	-0.0611661	-0.0572524	HTRA1	27902	NA
chr5:176930263-176931111	5	0.000109326	0.0879209	-0.0610953	-0.0276488	DOK3	5747	NA
chr20:33147017-33147743	4	6.59025e-09	4.11722e-06	-0.0610301	-0.0488196	MAP1LC3A	516	MAP1LC3A-002, MAP1LC3A-003, MAP1LC3A-004
chr2:20527635-20527833	3	5.52717e-06	0.000231145	-0.0610221	-0.0495462	PUM2	22630	PUM2-201, PUM2-001, PUM2-202
chr11:67417958-67418405	13	3.42519e-08	0.005631	-0.0609659	-0.0251892	ACY3	0	ACY3-001
chr22:20019674-20019887	3	0.000135946	0.0145458	-0.0609648	-0.04241	TANGO2	11041	MIR185-201
chr14:104164402-104165475	6	3.39423e-08	6.57003e-06	-0.0609134	-0.0315546	XRCC3	16348	KLC1-019, RP11-73M18.8-001
chr6:29910994-29911339	7	7.1084e-05	0.0766821	-0.0608795	-0.0311051	HLA-J	53889	HLA-A-003, HLA-A-002, HLA-A-201, HLA-A-001, HCG4P5-001, HLA-A-007, HLA-A-006, HLA-A-005, HLA-A-004
chr16:2647662-2648276	5	8.32764e-08	0.00324614	-0.0608591	-0.0132959	PDPK1	59497	PDPK1-017, CTD-3126B10.1-001, PDPK1-018
chr11:624457-625147	8	0.000175872	0.096242	-0.0608273	-0.034977	CDHR5	931	SCT-001, CDHR5-002, CDHR5-001, CDHR5-201, CDHR5-008, CDHR5-010, CDHR5-006, CDHR5-004, CDHR5-005, CDHR5-007
chr11:6192419-6192943	3	1.89197e-05	0.000465925	-0.0608247	-0.0462827	OR52B2	863	OR52B2-001
chr11:2211741-2212225	5	1.85684e-07	0.000392207	-0.0607924	-0.0406544	MIR4686	17448	NA
chr7:157072649-157073436	5	6.95325e-10	6.88102e-05	-0.0607362	-0.0463856	UBE3C	140994	RP5-1142J19.1-001
chr12:132329240-132330505	7	5.83891e-05	0.00900489	-0.0606832	-0.0301282	MMP17	6639	MMP17-010, MMP17-007, MMP17-008
chr17:74557104-74557703	4	3.66627e-05	0.0010599	-0.0604721	-0.0478395	SNORD1B	0	SNORD1B-201, SNHG16-202
chr12:670520-671027	4	1.53845e-06	0.00424179	-0.0604236	-0.0329707	B4GALNT3	8821	NA
chr11:112037969-112038475	5	2.46393e-06	0.00736164	-0.060299	0.00459446	TEX12	0	TEX12-001, SDHD-003, TEX12-002
chr8:37698620-37698900	3	5.00097e-05	0.0159417	-0.0602491	-0.0345768	ADGRA2	44219	NA
chr5:136983354-136983373	3	1.88804e-05	0.000774129	-0.0602128	-0.0462843	KLHL3	88406	MIR874-201
chr11:61159602-61160490	11	6.98427e-06	0.00114979	-0.0600727	-0.035067	TMEM216	0	TMEM216-201, TMEM216-004, TMEM216-001, TMEM216-002, TMEM216-003
chr17:80870107-80873120	11	8.33047e-06	0.0294834	-0.0600003	-0.0143571	TBCD	16406	NA
chr4:1807287-1808586	9	1.25288e-09	0.00171144	-0.0599724	-0.026002	FGFR3	11727	FGFR3-005
chr5:1938296-1938619	4	2.85789e-06	0.000497238	-0.0598867	-0.0363954	IRX4	51003	RP11-259O2.1-002
chr7:1518428-1519443	5	3.28612e-07	0.00266054	-0.0598463	-0.0203507	INTS1	24575	NA
chr1:25256939-25257191	6	0.000140703	0.0352946	-0.0598087	-0.0388827	RUNX3	34421	RUNX3-001, RUNX3-004, RUNX3-202
chr8:11839138-11839844	4	0.000189038	0.0186648	-0.0597775	-0.0193421	DEFB135	0	DEFB135-001
chr11:44335005-44335843	3	0.000147128	0.00305052	-0.0597737	-0.0249705	ALX4	3289	NA
chr11:1001652-1002310	4	8.73615e-06	0.246543	-0.0595966	-0.0145426	AP2A2	75843	AP2A2-010, AP2A2-025, AP2A2-024
chr5:132083532-132084068	4	9.56567e-06	0.000632892	-0.0593434	-0.0540769	CCNI2	395	CCNI2-001, CCNI2-002
chr22:22011917-22012657	5	8.37266e-07	0.00194854	-0.059316	-0.00853524	MIR130B	4324	NA
chr6:32909282-32909781	6	3.25379e-05	0.0129479	-0.0592995	-0.0338872	HLA-DMB	435	HLA-DMB-213, HLA-DMB-001, HLA-DMB-003
chr2:233286639-233286870	4	8.73571e-05	0.00344106	-0.05922	-0.0317651	ALPPL2	15087	AC068134.6-001
chr2:25141532-25142523	11	3.53103e-09	0.0100157	-0.0591701	-0.0231932	ADCY3	0	ADCY3-001, ADCY3-002, ADCY3-004
chr5:138897583-138898624	4	5.97432e-07	0.0262579	-0.0591558	-0.0118949	TMEM173	35240	NA
chr6:169631760-169632788	5	7.05977e-13	2.77758e-06	-0.0590857	-0.0455765	THBS2	21349	NA
chr6:31370412-31371967	44	2.07113e-10	0.00436442	-0.059076	-0.0128142	MICA	0	Y_RNA.22-201, HCP5-001, MICA-005, MICA-001
chr3:193789265-193789466	4	5.68849e-05	0.0401857	-0.0590413	-0.0214802	HES1	64465	RP11-407B7.1-001, RP11-407B7.1-002, RP11-407B7.1-003
chr17:76226735-76228626	12	2.29914e-06	0.0198191	-0.0589769	-0.0153672	TMEM235	0	TMEM235-201, TMEM235-202, TMEM235-001, TMEM235-003, TMEM235-002, TMEM235-004
chr1:156631235-156631248	3	7.83112e-07	9.18545e-05	-0.0589679	-0.0452341	BCAN	19495	RP11-284F21.7-001
chr1:19990624-19990783	3	6.43507e-05	0.0183511	-0.0589673	-0.0261927	HTR6	997	HTR6-001
chr1:3549532-3550008	4	9.00996e-05	0.109588	-0.0589252	-0.016727	WRAP73	16663	WRAP73-008
chr22:36850894-36851107	3	8.47092e-05	0.422741	-0.0588844	-0.0195603	TXN2	26580	RP5-1119A7.14-001
chr5:150399781-150400531	8	0.00010352	0.00446495	-0.0588469	-0.0469584	GPX3	0	GPX3-001, GPX3-010, GPX3-006, GPX3-004, GPX3-009
chr7:934895-935557	4	4.82663e-06	0.00444476	-0.0587349	-0.00657864	GET4	18704	NA
chr18:20713474-20714496	8	6.15416e-09	0.00513971	-0.0587049	-0.0247428	CABLES1	32	CABLES1-001, CABLES1-003, AC105247.1-201, CABLES1-010, CABLES1-004, CABLES1-009, CABLES1-008, CABLES1-007
chr11:134025433-134025732	3	2.12907e-06	0.0354845	-0.0585082	-0.0161434	NCAPD3	68694	NCAPD3-016
chr16:67223733-67226033	13	1.66679e-06	0.000627018	-0.0584831	0.00953903	EXOC3L1	0	EXOC3L1-001, E2F4-001, EXOC3L1-002, E2F4-013, EXOC3L1-006, E2F4-007, EXOC3L1-003, EXOC3L1-004, EXOC3L1-005, E2F4-011, E2F4-010, E2F4-012, E2F4-002, E2F4-009, E2F4-003, E2F4-006, E2F4-008
chr6:31913759-31914305	8	3.62123e-05	0.0280648	-0.0584472	-0.0325154	CFB	38	CFB-001, CFB-003, CFB-005, CFB-006, CFB-008, CFB-004, CFB-002, CFB-014, CFB-007
chr4:7768162-7768660	4	7.53186e-05	0.0296609	-0.05835	-0.0261908	AFAP1-AS1	12345	NA
chr6:31798731-31800200	6	1.98441e-05	0.000277206	-0.0583479	-0.0383784	HSPA1B	3219	NA
chr19:49259215-49259284	3	0.000247435	0.0212872	-0.0583398	-0.0330067	FGF21	67	FGF21-201, FUT1-001, FGF21-001, FUT1-002, FUT1-003
chr11:1031856-1032316	5	2.75716e-05	0.0165032	-0.0583246	-0.035814	MUC6	4390	MUC6-002
chr16:72829368-72830284	7	7.50098e-07	0.0594086	-0.0583242	-0.0206371	ZFHX3	262250	NA
chr17:44076415-44076726	3	6.75328e-06	0.0213636	-0.0583008	-0.0366256	MAPT	104667	STH-001
chr14:77292399-77292733	3	2.63676e-05	0.000794862	-0.0582196	-0.050921	LRRC74A	0	C14orf166B-001, C14orf166B-201, C14orf166B-004, C14orf166B-202, C14orf166B-003, C14orf166B-002, C14orf166B-007, C14orf166B-008, ANGEL1-004
chr1:9427650-9428106	4	4.76697e-11	0.0182609	-0.0581678	-0.00970455	SPSB1	11884	NA
chr9:124261807-124262699	6	7.3695e-06	0.0836442	-0.058167	-0.00977415	GGTA1P	0	GGTA1P-004, GGTA1P-002, GGTA1P-005, GGTA1P-003
chr4:956607-957817	4	7.20085e-10	3.16713e-07	-0.0581214	-0.0485383	DGKQ	9531	DGKQ-005
chr14:24640947-24641852	12	1.25267e-05	0.00533056	-0.0580477	-0.0395217	REC8	0	REC8-001, REC8-011, REC8-003, REC8-010, REC8-002, REC8-004, REC8-012
chr6:12718370-12718530	3	1.22845e-05	0.0617606	-0.0579379	-0.00491136	PHACTR1	629	PHACTR1-201, PHACTR1-010, PHACTR1-001
chr10:72141375-72141924	5	5.89806e-05	0.0108093	-0.0578737	-0.0365211	LRRC20	482	LRRC20-004, LRRC20-005, LRRC20-002, LRRC20-001, LRRC20-201, LRRC20-202, LRRC20-003
chr1:27710155-27710270	3	8.70099e-05	0.0226342	-0.0577152	-0.0155247	CD164L2	350	CD164L2-002, CD164L2-003, CD164L2-001
chr11:69949263-69949774	5	5.61799e-06	0.00201145	-0.0576569	0.00675992	ANO1	17743	ANO1-010, ANO1-007
chr3:48593395-48594400	8	6.00743e-05	0.0322899	-0.0575423	-0.0265815	PFKFB4	0	PFKFB4-001, PFKFB4-005, PFKFB4-010, PFKFB4-002, PFKFB4-003, PFKFB4-004, PFKFB4-006, PFKFB4-202, PFKFB4-203
chr16:19194989-19195208	3	1.30046e-05	0.00542786	-0.0574304	-0.00768629	SYT17	11310	SYT17-008
chr16:88909766-88910841	4	3.37879e-07	0.0248405	-0.0574145	-0.00150073	GALNS	12533	GALNS-004, GALNS-007
chr4:6955660-6955953	3	5.91082e-06	0.000309291	-0.0570373	-0.0422772	TBC1D14	44165	TBC1D14-002, AC092463.1-201
chr6:31747053-31749338	18	2.88306e-08	0.0246327	-0.0570247	-0.00403738	VARS	14374	Y_RNA.294-201, VWA7-201, VWA7-001, VARS-006, VWA7-202, VARS-012, VARS-009, VARS-013, VARS-014, VARS-005, VARS-011, VARS-010, VARS-007
chr5:176784318-176784965	7	0.000208993	0.0636118	-0.0568882	-0.016887	RGS14	0	RGS14-001
chr6:32804628-32806182	22	2.61224e-16	0.063606	-0.0567913	-0.016551	TAP2	365	TAP2-001, TAP2-002, TAP2-001
chr6:31845413-31845879	6	2.5457e-05	0.0375522	-0.0566632	-0.0270589	SLC44A4	944	SLC44A4-001, SLC44A4-201, SLC44A4-004, SLC44A4-003, SLC44A4-002, SLC44A4-202
chr16:87378824-87380193	5	4.76418e-06	0.106405	-0.0566406	-0.00667296	FBXO31	45515	NA
chr6:31560441-31561732	7	0.000165144	0.427737	-0.0565266	-0.00962625	NCR3	0	NCR3-001, NCR3-004, NCR3-003, NCR3-002, NCR3-006, NCR3-007
chr1:32664981-32665584	4	5.41469e-06	0.00463762	-0.0565144	-0.0360815	CCDC28B	618	CCDC28B-002, CCDC28B-001, CCDC28B-005, CCDC28B-003, CCDC28B-004
chr6:30879515-30880557	17	1.20263e-07	0.367724	-0.0565071	-0.00310569	GTF2H4	3538	VARS2-001, VARS2-201, VARS2-008, VARS2-006, VARS2-007, GTF2H4-005, GTF2H4-006, VARS2-202, VARS2-203
chr17:79680718-79681052	3	9.52148e-06	0.000669106	-0.0565014	-0.046173	SLC25A10	246	SLC25A10-001, SLC25A10-002, SLC25A10-202, SLC25A10-005, SLC25A10-003, SLC25A10-007, SLC25A10-004, SLC25A10-006
chr6:31138611-31138982	4	0.000126339	0.046792	-0.0562871	-0.0366858	POU5F1	160	POU5F1-001, POU5F1-003
chr2:20068384-20069134	6	1.09856e-07	0.000924578	-0.0562703	-0.0426167	LINC00954	0	LINC00954-002, LINC00954-001, LINC00954-004, LINC00954-005
chr2:85637116-85638053	6	4.58119e-06	0.000578409	-0.0561812	-0.0386914	CAPG	3144	CAPG-001, CAPG-004, CAPG-005, CAPG-011, CAPG-007
chr6:33560953-33561449	9	6.00301e-06	0.0017549	-0.0561324	-0.0288743	LINC00336	0	LINC00336-001
chr6:32118811-32119041	3	1.02255e-05	0.00985512	-0.0561312	-0.0366547	PRRT1	1819	PRRT1-002, PRRT1-001, PRRT1-201, PRRT1-007, PRRT1-006, PRRT1-003
chr4:959998-960520	4	2.81751e-07	0.00230535	-0.055937	-0.0282509	DGKQ	6828	DGKQ-004
chr6:168785895-168785970	3	6.3878e-05	0.00165728	-0.0558839	-0.0525005	SMOC2	55861	NA
chr20:2516592-2517613	6	1.22924e-06	0.00113187	-0.0558629	0.00182659	TMC2	0	TMC2-001
chr7:129007902-129008407	5	5.96405e-05	0.0014207	-0.0558496	-0.0492641	AHCYL2	0	AHCYL2-201, AHCYL2-006, AHCYL2-001
chr15:74426925-74427499	5	1.89429e-05	0.00316794	-0.0558387	-0.0410769	ISLR2	4182	NA
chr20:17674195-17674250	3	6.20272e-05	0.00116348	-0.0558211	-0.038343	BANF2	70	BANF2-005
chr1:14924535-14924712	3	3.50097e-05	0.00595082	-0.055678	-0.0367176	KAZN	501	KAZN-001, KAZN-202, KAZN-002, KAZN-006
chr14:105635706-105635769	4	2.78153e-05	0.00181877	-0.0556315	-0.0354493	JAG2	545	JAG2-001, JAG2-002
chr12:130952936-130954715	10	2.59035e-12	3.59997e-05	-0.0556286	-0.0366623	RIMBP2	246111	NA
chr2:242480918-242481817	4	3.93157e-06	0.000169456	-0.0556221	-0.0462664	BOK-AS1	16741	NA
chr10:123738073-123738373	3	6.51601e-05	0.0106295	-0.0555928	-0.0384751	NSMCE4A	3330	NA
chr7:128482287-128482976	5	2.58312e-05	0.000737906	-0.0554417	-0.0503068	FLNC	11804	FLNC-003
chr7:2551513-2551598	3	0.000192294	0.0532324	-0.055432	-0.0016819	LFNG	565	LFNG-003
chr20:18567975-18568595	10	1.83868e-05	0.0424095	-0.0554132	-0.0160868	DTD1	0	DTD1-001, DTD1-002
chr17:39913753-39914156	5	4.04383e-08	0.001475	-0.0553247	-0.0227046	JUP	28808	NA
chr19:13029375-13030150	5	1.17796e-05	0.0625654	-0.0553065	-0.0127914	SYCE2	0	SYCE2-001, MIR5695-201
chr1:941382-943064	12	2.67876e-09	0.000128916	-0.0552743	-0.0289638	ISG15	5783	RP11-54O7.10-001
chr1:20141662-20141781	3	1.00118e-05	0.000603615	-0.0552434	-0.0516567	RNF186	0	RNF186-001, RP11-91K11.2-001
chr1:3347146-3347577	3	0.00012682	0.00138898	-0.0550534	0.0144959	PRDM16	361404	NA
chr1:185013658-185014530	7	6.03534e-11	6.37543e-05	-0.0549707	-0.0247259	RNF2	21	RNF2-002, RNF2-001, RNF2-003, RNF2-004
chr1:991533-991708	3	1.07332e-05	0.000983003	-0.0548827	-0.046724	AGRN	36030	RP11-54O7.14-001
chr9:129677782-129678298	3	3.07124e-06	0.0589934	-0.0546797	-0.020036	RALGPS1	729	RALGPS1-001, RALGPS1-009, RALGPS1-007, RALGPS1-008, RALGPS1-012, RALGPS1-006, RALGPS1-201, RALGPS1-010, RALGPS1-013
chr17:80788710-80791077	10	2.33871e-08	0.00011312	-0.0546614	-0.0329443	ZNF750	6854	NA
chr17:43971177-43971471	3	0.00021811	0.011708	-0.054552	-0.0322852	MAPT-AS1	1408	MAPT-201, MAPT-001, MAPT-202, MAPT-203, MAPT-204, MAPT-205, MAPT-002, MAPT-206, MAPT-013, MAPT-011, MAPT-AS1-002, MAPT-AS1-001
chr2:241069144-241069399	5	5.65342e-05	0.199549	-0.054527	-0.012976	MYEOV2	6365	NA
chr5:169532686-169533372	10	8.59716e-06	0.00719273	-0.054471	-0.031543	FOXI1	0	FOXI1-001, FOXI1-002
chr21:46957444-46957834	3	1.20284e-09	0.000281843	-0.0543729	-0.0396513	SLC19A1	4551	SLC19A1-008
chr10:134119936-134120448	4	2.37782e-05	0.0385775	-0.0543518	-0.0135903	STK32C	25615	STK32C-002, STK32C-001
chr8:21961713-21961788	3	2.55575e-08	1.19337e-05	-0.0542341	-0.0434354	FAM160B2	2762	AC091171.1-201, FAM160B2-012
chr17:48047123-48047608	3	4.26937e-05	0.0132297	-0.05423	-0.0195706	DLX4	561	DLX4-001, DLX4-002, DLX4-004, DLX4-005
chr3:128225824-128226649	6	4.50542e-07	0.00115992	-0.05414	-0.0370462	LOC90246	29	NA
chr1:17765625-17766995	15	3.52678e-06	0.187714	-0.0541299	-0.00583526	RCC2	0	RCC2-002, RCC2-001
chr6:31495960-31496071	3	6.90279e-05	0.0284348	-0.0540833	-0.00330708	MCCD1	668	MCCD1-001, RPL15P4-001
chr4:3510409-3510935	4	7.26433e-07	0.0110627	-0.0539336	-0.0269424	LRPAP1	23289	AL590235.1-201
chr6:32140544-32140799	3	3.61249e-05	0.00673165	-0.0537722	-0.026719	AGPAT1	3117	AGPAT1-008
chr19:807147-807355	4	1.48111e-05	0.136634	-0.0536225	-0.0188745	PTBP1	9755	PTBP1-019, PTBP1-007, PTBP1-020, PTBP1-009
chr8:1764878-1765820	14	0.000109112	0.0364612	-0.053577	-0.0308354	MIR596	0	MIR596-201
chr7:1533502-1534200	3	1.10502e-05	0.103331	-0.053576	-0.0244659	INTS1	0	INTS1-003, INTS1-009
chr1:26880547-26881328	6	4.83725e-06	0.0778853	-0.0535309	-0.000806313	RPS6KA1	8204	MIR1976-201, RPS6KA1-005
chr17:76182433-76183357	5	2.87614e-07	0.0737941	-0.0534611	-0.00798741	TK1	0	TK1-001, AFMID-001, TK1-201, AFMID-005, AFMID-007, TK1-004, AFMID-015, AFMID-010, TK1-002, AFMID-004, AFMID-008, AFMID-002, TK1-005, TK1-006, AFMID-006, AFMID-009, TK1-003, AFMID-003
chr18:77675229-77676213	7	1.69313e-06	0.00553036	-0.0534338	-0.0198784	PQLC1	35440	PQLC1-014
chr2:11605539-11607042	11	9.86399e-06	0.00126538	-0.0534169	-0.0129984	E2F6	0	E2F6-201, E2F6-202, E2F6-001, E2F6-006, E2F6-010, E2F6-004, E2F6-002, E2F6-003, E2F6-009, E2F6-005, E2F6-203, E2F6-204, AC099344.1-201
chr5:1475732-1476608	4	3.71438e-05	0.0760798	-0.0533719	-0.0269584	LPCAT1	47468	NA
chr6:33279563-33280052	4	5.26566e-05	0.0565768	-0.0533388	-0.0277978	TAPBP	2112	TAPBP-008, TAPBP-003, TAPBP-010, TAPBP-007, TAPBP-004, TAPBP-002, TAPBP-006
chr15:40659816-40660718	3	1.21163e-05	0.000224815	-0.0533318	-0.0453451	DISP2	9382	RP11-64K12.4-001, DISP2-003
chr6:30690213-30691914	18	1.61727e-10	0.213723	-0.0532975	-0.0159405	TUBB	790	TUBB-002, TUBB-004, TUBB-003, XXbac-BPG252P9.9-001
chr19:6007842-6008127	4	3.01361e-05	0.00117895	-0.0532109	-0.0419119	RFX2	102537	RFX2-019
chr8:22223465-22224568	8	1.2409e-06	0.00131219	-0.053177	-0.00202368	SLC39A14	194	SLC39A14-003, SLC39A14-004, SLC39A14-001, SLC39A14-002, SLC39A14-005, SLC39A14-006
chr3:47889960-47890815	5	1.66881e-05	0.0414427	-0.0530499	-0.0170172	DHX30	45561	MIR1226-201, DHX30-015
chr12:132862024-132862800	5	3.20051e-07	0.000533691	-0.0530318	-0.0422829	GALNT9	43105	GALNT9-007
chr8:56791576-56792373	11	9.0544e-09	0.0149575	-0.0529203	-0.0238386	LYN	13	LYN-002, LYN-003
chr20:19866743-19866810	3	6.92071e-05	0.000608877	-0.0528981	-0.0425305	RIN2	355	RIN2-003
chr5:126409372-126409573	4	0.000148236	0.233799	-0.0528946	-0.0193808	C5orf63	188	C5orf63-201, C5orf63-002, C5orf63-006, C5orf63-003, C5orf63-202, C5orf63-001
chr12:4380025-4382878	39	1.78938e-08	0.0640749	-0.0528924	-0.0139127	CCND2	24	CCND2-001, CCND2-AS2-001
chr11:46298891-46299550	7	7.98964e-06	0.00923058	-0.0528597	-0.0222088	CREB3L1	0	CREB3L1-201, CREB3L1-001
chr6:30594037-30594186	3	0.000128032	0.266992	-0.0527635	-0.0206617	MRPS18B	8551	ATAT1-001, ATAT1-005, ATAT1-006, ATAT1-004, ATAT1-201, ATAT1-003, ATAT1-002, ATAT1-010, ATAT1-012, ATAT1-007, ATAT1-008
chr2:220282165-220282281	3	5.7188e-05	0.00245648	-0.0526581	-0.0431264	DES	818	DES-001
chr10:134925816-134926877	3	0.072352	0.731918	-0.0525598	-0.0201534	ADGRA1	24407	NA
chr20:36661448-36662390	8	5.92892e-06	0.0177538	-0.0524897	-0.0051307	TTI1	0	RPRD1B-001, TTI1-003, TTI1-001, RPRD1B-003, RPRD1B-002
chr3:3221500-3221832	7	4.61735e-05	0.0930049	-0.052446	-0.00550501	CRBN	99	CRBN-001, CRBN-005, CRBN-004, CRBN-010, CRBN-011, CRBN-003, CRBN-012
chr6:170471161-170471364	3	9.19836e-05	0.145865	-0.052378	-0.0197408	LOC154449	100293	NA
chr8:145668591-145669353	3	7.36619e-05	0.000739293	-0.0522597	-0.0444582	TONSL	459	TONSL-001, TONSL-002
chr1:228612603-228613260	10	6.79569e-05	0.0404829	-0.0519251	0.00358278	HIST3H3	0	HIST3H3-001
chr14:105359836-105360327	5	2.23753e-08	2.37209e-05	-0.0518779	-0.0345337	CEP170B	5455	CEP170B-005
chr18:47018095-47019340	13	5.33924e-07	0.107232	-0.0517701	-0.00494341	RPL17	0	RPL17-C18orf32-003, SNORD58A-201, RPL17-201, RPL17-C18orf32-002, RPL17-010, RPL17-017, RPL17-011, RPL17-018, RPL17-003, RPL17-004, RPL17-015, RPL17-001, RPL17-019, RPL17-012, RPL17-021, RPL17-002, RPL17-009, RPL17-020, RPL17-006, RPL17-013, RPL17-008, RPL17-016, RPL17-014, RPL17-C18orf32-001, SNORD58B-201
chr17:43921485-43923255	13	1.59157e-11	6.4398e-05	-0.0516897	-0.0146318	SPPL2C	0	SPPL2C-001, MAPT-AS1-003
chr1:36184400-36184863	5	1.15281e-06	0.00314387	-0.0516452	-0.0168484	C1orf216	0	C1orf216-001, C1orf216-002, C1orf216-003
chr11:1298152-1298918	6	8.11299e-07	0.00625671	-0.0516019	-0.0143943	TOLLIP	31974	NA
chr1:201475951-201476960	12	3.20472e-12	0.0458099	-0.0515064	-0.016296	CSRP1	0	CSRP1-201, CSRP1-001, RP11-134G8.7-001, CSRP1-005, CSRP1-003, CSRP1-002, CSRP1-012, CSRP1-015, CSRP1-014, CSRP1-013, CSRP1-017, CSRP1-016, CSRP1-011, CSRP1-018, CSRP1-010, CSRP1-006
chr16:57937614-57937756	3	2.89587e-06	0.000115284	-0.0514937	-0.0486227	CNGB1	67264	NA
chr5:121413797-121415023	16	1.21853e-08	0.00348575	-0.0513367	-0.0191037	LOX	0	LOX-001, LOX-003, LOX-006, LOX-002
chr17:80349836-80352319	14	7.4228e-06	0.206041	-0.0513312	0.000689923	OGFOD3	24194	OGFOD3-011, OGFOD3-004, OGFOD3-012
chr16:31118689-31119196	3	1.73794e-05	0.091744	-0.0512096	-0.00391119	BCKDK	419	BCKDK-001, BCKDK-003, BCKDK-002, BCKDK-004, BCKDK-010, AC135050.1-201, BCKDK-007, BCKDK-005, BCKDK-006, BCKDK-008
chr11:70129690-70130400	4	1.12093e-11	1.51541e-07	-0.0511082	0.00941205	PPFIA1	12884	MIR548K-201
chr17:74639731-74640078	6	8.80932e-09	1.25132e-05	-0.0510831	-0.0389487	ST6GALNAC1	0	ST6GALNAC1-001, ST6GALNAC1-002, ST6GALNAC1-005, ST6GALNAC1-006, ST6GALNAC1-003, ST6GALNAC1-007, ST6GALNAC1-004
chr2:26395155-26395556	5	2.78266e-05	0.0501918	-0.0510347	-0.0198077	GAREML	404	GAREML-001
chr11:45723330-45723650	4	9.91728e-05	0.00344589	-0.0509684	-0.0422132	LOC100507384	20208	NA
chr17:75445261-75448089	13	3.00616e-09	0.0102205	-0.050777	-0.0187426	2005-08-31	0	SEPT9-012, SEPT9-043, SEPT9-042, SEPT9-047, SEPT9-014, SEPT9-045, SEPT9-061, SEPT9-013
chr17:77075539-77076614	6	5.91549e-05	0.0110105	-0.0507644	-0.0111709	ENGASE	0	ENGASE-003, ENGASE-005, ENGASE-012
chr12:1739061-1739832	3	0.000145758	0.00133593	-0.0507582	-0.0434678	WNT5B	649	WNT5B-001, WNT5B-009, WNT5B-004, WNT5B-002
chr1:168194826-168195108	9	6.89079e-05	0.302468	-0.050619	-0.00681722	SFT2D2	147	SFT2D2-001, SFT2D2-201, SFT2D2-003, SFT2D2-002
chr20:62705081-62705807	3	1.24023e-05	0.00636211	-0.050543	-0.0294869	RGS19	5517	NA
chr10:129845375-129845766	6	5.22718e-05	0.0115	-0.0504911	-0.0192616	PTPRE	48985	PTPRE-004, PTPRE-010, PTPRE-005, PTPRE-002, PTPRE-009
chr4:891971-892055	3	0.000178336	0.00685631	-0.0504163	-0.0181364	GAK	34119	NA
chr11:118083239-118084314	4	2.7255e-05	0.00342663	-0.05029	-0.0114307	AMICA1	0	AMICA1-003, AMICA1-011, AMICA1-007, AMICA1-012, AMICA1-004
chr15:89764836-89765425	7	4.35266e-07	0.000293472	-0.0502479	-0.0294971	RLBP1	0	RLBP1-001, RLBP1-004, RLBP1-002
chr17:1627652-1627862	7	0.00011166	0.0313639	-0.0501131	-0.0119357	WDR81	0	WDR81-001, WDR81-010, WDR81-005
chr7:143059659-143060150	4	2.26508e-05	0.00678351	-0.0500089	-0.0194947	FAM131B	0	FAM131B-004, FAM131B-002, FAM131B-005, FAM131B-003, FAM131B-001, FAM131B-007, FAM131B-008, FAM131B-009, RP11-563K23.1-001
chr6:30923370-30924004	13	1.96179e-05	0.124154	-0.050008	-0.020245	DPCR1	14593	HCG21-001
chr3:50341009-50341183	3	0.000225696	0.0823705	-0.0500033	-0.036167	HYAL1	0	HYAL1-005, HYAL1-002, HYAL1-001, HYAL1-007, HYAL1-004, HYAL1-008, HYAL1-003
chr4:52917875-52918489	5	9.64557e-08	0.00516951	-0.0499928	-0.0258452	SPATA18	282	SPATA18-001, SPATA18-002, SPATA18-008, SPATA18-009, SPATA18-004, SPATA18-006, SPATA18-007, SPATA18-003, SPATA18-005
chr2:240270793-240271276	6	0.11571	0.49577	-0.0498637	-0.0285938	HDAC4	52070	NA
chr3:48700027-48700498	9	8.27183e-05	0.00566099	-0.0498174	-0.034471	CELSR3	0	CELSR3-001, RP11-148G20.1-001, CELSR3-201
chr11:840367-840487	3	1.75755e-05	0.000684486	-0.0497913	-0.0391774	POLR2L	2042	NA
chr18:21452730-21453131	7	1.0935e-10	7.50607e-07	-0.049737	-0.0394825	LAMA3	0	LAMA3-002, LAMA3-004
chr5:167689228-167689737	4	8.05685e-07	0.000255856	-0.049674	-0.0363294	TENM2	137373	NA
chr16:81476518-81478359	5	8.73265e-06	0.00745842	-0.0496592	-0.0201238	CMIP	416	CMIP-001
chr12:58012601-58013915	22	1.16312e-11	0.00103537	-0.0496486	-0.0203253	SLC26A10	0	SLC26A10-001, AC025165.8-002, SLC26A10-201, SLC26A10-003, AC025165.8-001, SLC26A10-009, SLC26A10-010, SLC26A10-008, AC025165.8-003
chr16:5079023-5079174	3	5.09719e-05	0.00100855	-0.0495378	-0.00593561	NAGPA	4768	NAGPA-006, NAGPA-016, NAGPA-013, NAGPA-015, NAGPA-018
chr3:13691504-13692343	8	2.8033e-06	0.0108671	-0.0494736	-0.0151685	LINC00620	0	LINC00620-001, LINC00620-002
chr15:44085506-44086040	4	6.24892e-07	0.000576169	-0.0494695	-0.0294802	ELL3	5295	SERF2-002, SERF2-005, SERF2-006, SERF2-007, MIR1282-201, SERF2-013, SERF2-009, SERF2-016, SERF2-014, SERF2-011, SERF2-015, SERF2-003, SERF2-010, SERF2-008, SERF2-004, SERF2-201
chr7:19155785-19156086	3	5.88099e-05	0.00154086	-0.0494591	-0.0427261	TWIST1	1209	TWIST1-001, TWIST1-003, TWIST1-002
chr6:137816475-137816901	4	5.7373e-05	0.00806651	-0.0494143	-0.0319717	OLIG3	944	OLIG3-001
chr17:21317998-21319222	5	1.22783e-08	0.00519126	-0.0493838	-0.0237959	KCNJ12	9550	NA
chr3:52478874-52479630	8	1.84796e-12	2.61269e-06	-0.0492633	-0.0324109	SEMA3G	0	SEMA3G-001, SEMA3G-003, SEMA3G-002
chr7:14029514-14029701	5	0.000110417	0.0468501	-0.0490849	-0.0308765	ETV1	1349	ETV1-201, ETV1-202, ETV1-003, ETV1-005, ETV1-004, ETV1-007, ETV1-011, ETV1-001, ETV1-012, ETV1-014, ETV1-002, ETV1-019, ETV1-016, ETV1-018, ETV1-013
chr11:1855286-1855746	8	3.15679e-05	0.00480199	-0.0489829	-0.0236745	SYT8	0	SYT8-004, SYT8-002, SYT8-008, SYT8-015, SYT8-003, SYT8-013, SYT8-006, SYT8-005, SYT8-012, SYT8-009, SYT8-014
chr12:125329150-125329811	4	2.02526e-06	0.00030813	-0.0489745	-0.0277907	SCARB1	18708	NA
chr15:70371326-70372614	5	4.82286e-07	0.000154349	-0.0487687	-0.016723	TLE3	17642	MIR629-201
chr19:12936491-12936802	5	9.74712e-05	0.00921564	-0.0487471	-0.0318026	RTBDN	9440	CTD-2265O21.3-001
chr6:31625159-31626080	6	6.5079e-06	0.0736476	-0.048696	-0.0139857	C6orf47	2469	APOM-001, C6orf47-AS1-001
chr16:85008380-85010597	13	3.84821e-10	5.19887e-05	-0.048677	-0.000170301	ZDHHC7	34544	ZDHHC7-007, ZDHHC7-006
chr3:149530133-149530380	7	1.2666e-06	0.00446924	-0.0486712	-0.0230167	RNF13	95	RNF13-003, RNF13-001, RNF13-010, RNF13-006, RNF13-008, RNF13-016, RNF13-009, RNF13-005, RNF13-014, RNF13-007
chr5:171190008-171190154	3	3.96209e-05	0.0035755	-0.0486419	-0.0454814	FBXW11	233837	NA
chr17:71281486-71282180	4	4.64542e-08	0.00153384	-0.0486115	-0.0316286	CDC42EP4	25963	NA
chr19:7985923-7986206	3	2.39451e-06	0.00158937	-0.0485588	-0.0269555	SNAPC2	56	SNAPC2-001, CTD-3193O13.1-001, SNAPC2-004, SNAPC2-003, SNAPC2-006, SNAPC2-005, SNAPC2-002
chr16:70713203-70713567	3	8.8109e-08	0.00255224	-0.0485442	-0.0256977	MTSS1L	391	MTSS1L-003, MTSS1L-004
chr16:87753704-87754207	4	0.000119523	0.0106494	-0.0484924	-0.010786	KLHDC4	41439	NA
chr19:1434903-1435565	3	0.000137779	0.000742752	-0.048457	-0.0349132	DAZAP1	27319	DAZAP1-010
chr14:103432714-103433189	5	1.58294e-05	0.0089766	-0.0484538	-0.0013675	CDC42BPB	90553	CDC42BPB-002
chr19:2255419-2255848	9	8.46471e-06	0.0490769	-0.0483216	-0.0163134	JSRP1	574	JSRP1-003, JSRP1-004
chr5:180325579-180325969	3	7.24474e-05	0.0129609	-0.0482526	-0.0402796	BTNL8	108	BTNL8-001, BTNL8-002, BTNL8-003, BTNL8-004, BTNL8-005
chr5:178017827-178018186	6	3.00561e-05	0.0321704	-0.0481814	0.00939431	COL23A1	271	COL23A1-001
chr11:618909-619819	7	1.54205e-06	0.000197559	-0.0481384	-0.038032	CDHR5	5248	CDHR5-009
chr2:239983650-239984105	5	9.56564e-07	0.000234662	-0.0478105	-0.0145884	HDAC4	338538	NA
chr17:48205411-48207662	10	7.93248e-05	0.1654	-0.0476746	0.000100605	SAMD14	0	SAMD14-001, SAMD14-002, SAMD14-006, SAMD14-007, SAMD14-005
chr6:33140934-33142006	12	1.07706e-06	0.00558903	-0.0475966	-0.00159466	COL11A2	18239	NA
chr6:31542740-31543565	9	1.35475e-05	0.00116836	-0.0475498	-0.0323432	TNF	0	TNF-001
chr3:151034009-151034669	3	1.7368e-07	8.71337e-05	-0.0473912	-0.0384176	GPR87	0	GPR87-001, MED12L-008
chr5:180661257-180661535	3	1.10339e-05	0.000647457	-0.0473666	-0.0335865	TRIM41	866	TRIM41-010, TRIM41-011
chr1:153413641-153413940	4	0.000112298	0.0012126	-0.0470522	-0.0423415	S100A7L2	1138	S100A7L2-001
chr19:6768010-6768251	4	2.19592e-06	0.00124797	-0.0470101	-0.0267341	SH2D3A	487	SH2D3A-001, SH2D3A-004, SH2D3A-002, SH2D3A-005, SH2D3A-007
chr7:42267269-42268109	9	1.99996e-06	0.000882298	-0.0469376	-0.0272546	GLI3	8509	GLI3-005
chr17:79981754-79981962	3	3.46246e-09	0.0138494	-0.0464377	-0.0199294	LRRC45	474	LRRC45-001, STRA13-001, STRA13-002, STRA13-010, LRRC45-003, STRA13-004, STRA13-007, STRA13-003, LRRC45-002, STRA13-009, STRA13-006, STRA13-011, STRA13-008, STRA13-005
chr9:140342917-140343854	4	7.125e-09	2.6628e-05	-0.0464313	-0.0331239	NSMF	9932	NA
chr5:177031208-177031502	5	1.05597e-08	0.00196571	-0.0463822	-0.0211563	B4GALT7	347	B4GALT7-004, B4GALT7-008
chr19:16178091-16178426	7	2.30775e-05	0.0340351	-0.0461922	-0.0200952	TPM4	0	TPM4-001, TPM4-201, CTD-2231E14.4-001, TPM4-008, TPM4-007
chr2:239008679-239009345	9	0.000109976	0.00522115	-0.045907	-0.0258439	ESPNL	0	ESPNL-001, ESPNL-002
chr20:48598378-48600203	12	3.0028e-10	0.000407984	-0.0458072	-0.0165052	SNAI1	0	SNAI1-001
chr12:124856376-124856981	5	1.66411e-07	7.48836e-05	-0.0457181	-0.0214693	NCOR2	195029	NA
chr20:60883827-60884601	3	8.82792e-05	0.0116634	-0.0455822	-0.0327798	LAMA5	57767	LAMA5-013, LAMA5-014
chr16:67979063-67979792	7	4.79777e-07	0.00925182	-0.0455585	-0.00311504	SLC12A4	1546	LCAT-001, SLC12A4-020, LCAT-004, LCAT-003, SLC12A4-014, CTC-479C5.17-001
chr2:74644567-74644965	3	0.000131505	0.0178402	-0.0454399	-0.0328308	C2orf81	0	C2orf81-201, HMGA1P8-001, C2orf81-002, C2orf81-003, C2orf81-004
chr19:7688301-7688694	3	8.25037e-10	5.39722e-06	-0.0453445	-0.0363918	XAB2	5745	XAB2-003
chr1:36930317-36930382	3	0.000203147	0.134241	-0.0452645	-0.0239107	MRPS15	277	MRPS15-001, MRPS15-002
chr17:17124521-17124969	6	5.0667e-06	0.0048626	-0.0452131	-0.0249805	PLD6	15533	FLCN-005
chr1:39956204-39956807	5	8.60034e-06	0.00868514	-0.0452122	-0.0157843	BMP8A	511	BMP8A-001
chr16:31366118-31366536	5	8.34854e-06	0.00273294	-0.0451443	-0.0203547	ITGAX	0	ITGAX-001, ITGAX-004, ITGAX-003, ITGAX-008, ITGAX-002
chr15:41149780-41150573	3	0.0480925	0.807647	-0.0451406	-0.0131312	SPINT1	13092	SPINT1-012
chr17:48351608-48352008	3	5.7844e-05	0.00393445	-0.0451262	-0.031987	TMEM92	0	TMEM92-002, TMEM92-003
chr14:94856984-94857275	4	7.63238e-06	0.00184833	-0.0449948	-0.0245597	SERPINA1	0	SERPINA1-201, SERPINA1-004, SERPINA1-002, SERPINA1-003, SERPINA1-202, SERPINA1-001, SERPINA1-203, SERPINA1-008, SERPINA1-015, SERPINA1-016, SERPINA1-014, SERPINA1-011, SERPINA1-012, SERPINA1-010, SERPINA1-013, SERPINA1-007
chr1:44443853-44444603	5	2.88521e-05	0.0106687	-0.0448822	-0.0278597	ATP6V0B	3210	B4GALT2-201, B4GALT2-001, B4GALT2-202, B4GALT2-002, B4GALT2-005, B4GALT2-004, B4GALT2-003
chr7:1595602-1596260	7	1.49127e-06	0.217948	-0.044871	-0.0194667	TMEM184A	0	TMEM184A-001, TMEM184A-009, TMEM184A-002, TMEM184A-005, TMEM184A-004, TMEM184A-007
chr11:69933927-69934128	5	9.29473e-06	0.00536766	-0.0448555	-0.00251556	ANO1	2407	NA
chr11:1945564-1945918	4	3.99195e-06	0.0327451	-0.0448313	-0.0196087	TNNT3	1477	TNNT3-010, TNNT3-014, TNNT3-015, TNNT3-009
chr11:67205739-67206434	6	1.42298e-05	0.0239585	-0.0447941	-0.0250888	CORO1B	4858	PTPRCAP-001, CORO1B-007, CORO1B-005
chr15:63132689-63133069	3	0.00012182	0.00217638	-0.0447831	0.00179109	TLN2	20004	NA
chr10:43866364-43867155	9	6.32038e-08	0.000410747	-0.0447608	-0.0226121	FXYD4	0	FXYD4-001, FXYD4-002
chr6:31657467-31658176	5	1.91609e-07	0.00184181	-0.044633	-0.00913779	ABHD16A	23666	ABHD16A-010, ABHD16A-008, ABHD16A-012, ABHD16A-009, ABHD16A-007, ABHD16A-011, ABHD16A-006
chr16:85699435-85700212	8	4.16926e-13	0.000833552	-0.0445553	-0.0130294	GSE1	2485	GSE1-008, GSE1-012
chr15:69754609-69754714	3	4.34438e-05	0.00704875	-0.0443199	-0.0345689	DRAIC	732	RP11-279F6.1-001, RP11-279F6.1-005, RP11-253M7.4-001, RP11-279F6.1-002
chr17:4835627-4836171	3	0.000142418	0.0194383	-0.044297	-0.033897	GP1BA	35	GP1BA-001
chr12:124908601-124908653	3	0.00013303	0.00265182	-0.0442868	-0.0331925	NCOR2	94187	NA
chr1:35321316-35321550	4	3.05953e-05	0.0218637	-0.0440647	-0.0138354	SMIM12	3867	NA
chr3:13460618-13461144	4	1.50334e-08	0.00289232	-0.0437976	-0.0242125	NUP210	665	NUP210-001, NUP210-002
chr9:139779897-139781630	7	2.63254e-07	0.0884321	-0.0435439	-0.00340884	TRAF2	0	TRAF2-007, TRAF2-201, TRAF2-002, MIR4479-201
chr1:36643743-36644235	5	6.69101e-05	0.00505074	-0.0435409	-0.037262	MAP7D1	673	MAP7D1-003, MAP7D1-006, MAP7D1-013, MAP7D1-015, MAP7D1-014
chr9:139402542-139403827	5	3.60225e-05	0.00818477	-0.0432879	-0.0166122	NOTCH1	4176	NA
chr11:71196591-71196653	3	5.78255e-06	0.000481301	-0.0432783	-0.0142681	NADSYN1	6251	NA
chr1:151030968-151031679	7	3.09736e-06	0.0261391	-0.0430865	-0.00555684	CDC42SE1	446	CDC42SE1-201, MLLT11-001, CDC42SE1-004, CDC42SE1-002, CDC42SE1-005, CDC42SE1-003, CDC42SE1-202
chr1:155162752-155163013	4	2.45519e-05	0.190252	-0.0430788	-0.0162637	MUC1	46	MUC1-007, MUC1-201, MUC1-009, MUC1-008, MUC1-005, MUC1-014, MUC1-002, MUC1-020, MUC1-001, MUC1-006, MUC1-013, MUC1-003, MUC1-202, MUC1-004, MUC1-017, MUC1-015, MUC1-011, MUC1-012, MUC1-016, MUC1-010, MIR92B-201
chr11:18415641-18416224	11	9.00288e-08	0.0086812	-0.0430767	-0.00764485	LDHA	0	LDHA-003, LDHA-005, LDHA-002, LDHA-001, LDHA-010, LDHA-006, LDHA-009, LDHA-007, LDHA-004, LDHA-014, LDHA-021, LDHA-016, LDHA-201, LDHA-019, LDHA-020, LDHA-013, LDHA-015, LDHA-011, LDHA-018
chr6:31847633-31848534	8	1.59913e-07	0.142892	-0.0428536	-0.0100979	EHMT2	16930	SLC44A4-001, SLC44A4-201, SLC44A4-004, SLC44A4-003, SLC44A4-002
chr1:27189270-27190639	11	2.35979e-10	0.000152361	-0.0427632	-0.020568	SFN	0	SFN-001
chr2:28114016-28114462	8	9.34733e-05	0.0149841	-0.04272	-0.00528752	BRE	534	RBKS-001, BRE-004, BRE-001, BRE-005, BRE-003, BRE-002, BRE-006, RBKS-201, RBKS-002, RBKS-003, BRE-007, BRE-008, BRE-010
chr9:139701581-139702200	4	2.82179e-05	0.00464043	-0.0426163	-0.0215471	CCDC183	10791	RABL6-009, RABL6-005, RABL6-201, RABL6-202, CCDC183-AS1-001, RP11-216L13.19-002, RABL6-007, CCDC183-001, CCDC183-010
chr11:120080945-120081259	4	2.12923e-05	0.00111225	-0.0425885	-0.0308957	OAF	488	OAF-001, OAF-002
chr3:122043799-122044172	4	5.04762e-08	1.3659e-05	-0.0424799	-0.0338588	CSTA	0	CSTA-001, CSTA-002
chr10:3158494-3158994	4	0.000163031	0.0181299	-0.0423577	-0.0281359	PFKP	2930	NA
chr19:48244319-48244519	3	0.000107321	0.0349324	-0.0422864	-0.0223055	EHD2	27718	NA
chr6:31701736-31701944	3	1.04745e-05	0.00273391	-0.0422395	-0.0267287	CLIC1	2397	NA
chr13:113464041-113465038	9	2.21701e-06	0.00958129	-0.042233	0.00627572	ATP11A	24592	NA
chr21:43161624-43162018	3	2.09467e-05	0.0192195	-0.0421718	-0.0116731	RIPK4	25231	NA
chr6:168378559-168379113	8	4.42509e-06	0.0685135	-0.0420309	-0.0191167	HGC6.3	940	RP3-470B24.5-001, RP3-470B24.5-201
chr17:73780035-73780663	9	0.000124542	0.161429	-0.04203	-0.00870677	MIR4738	25	UNK-201, MIR4738-201, UNK-002, H3F3B-003, UNK-003, UNK-001, UNK-004, H3F3B-013, UNK-006
chr17:80205093-80206216	5	1.34795e-05	0.0182931	-0.0419769	-0.0112296	CSNK1D	25378	AC132872.1-201, CSNK1D-028, CSNK1D-025, CSNK1D-024, CSNK1D-026, CSNK1D-027
chr22:50636443-50637945	5	4.76436e-05	0.14913	-0.0419554	-0.0013774	TRABD	12083	SELO-001, TRABD-006, RP3-402G11.26-001
chr18:77286052-77286260	3	4.59886e-06	0.000385447	-0.0418877	-0.0341031	NFATC1	125726	NFATC1-013
chr1:3551675-3551978	3	3.14821e-05	0.00483395	-0.0418095	-0.00490667	WRAP73	14693	WRAP73-009, WRAP73-008, WRAP73-007
chr6:30850405-30851638	16	7.11676e-09	0.0119008	-0.0418085	-0.0162132	DDR1	0	DDR1-005, DDR1-002, DDR1-003, DDR1-204, DDR1-205, DDR1-013, DDR1-031, DDR1-012, DDR1-016, DDR1-014, DDR1-021, DDR1-036, DDR1-206, DDR1-207, DDR1-001, DDR1-010, DDR1-011, DDR1-004, DDR1-025, DDR1-027, DDR1-046, DDR1-042, DDR1-037, DDR1-026, DDR1-047, DDR1-024, DDR1-033, DDR1-034, DDR1-032, DDR1-020, DDR1-028, DDR1-030, DDR1-035, DDR1-048, DDR1-039, DDR1-049, DDR1-038, DDR1-043, DDR1-045, DDR1-044,…
chr7:75703703-75704037	3	1.21451e-05	0.00220829	-0.041737	-0.0185783	MDH2	26310	AC005077.14-001
chr6:33171106-33172572	21	4.02503e-11	0.0455796	-0.0417323	-0.00793655	HSD17B8	0	HSD17B8-001, SLC39A7-005, HSD17B8-002
chr16:89351893-89352529	3	2.88132e-05	0.0134187	-0.0417257	-0.00739937	ANKRD11	5656	ANKRD11-012
chr6:32825360-32826281	9	5.08357e-08	0.0513573	-0.0417137	-0.0225917	PSMB9	3422	PSMB9-004
chr16:89439288-89441654	14	1.16934e-05	0.24038	-0.0415229	-0.00176811	ANKRD11	115315	NA
chr4:8126591-8126658	3	0.000139529	0.0133011	-0.041487	-0.0283786	ABLIM2	2731	NA
chr19:2799621-2799973	4	3.7511e-07	0.000225103	-0.0411727	-0.00785978	THOP1	3605	NA
chr17:61511069-61512571	5	4.46162e-06	3.87993e-05	-0.0411586	0.011901	CYB561	11151	CYB561-015, CYB561-016, RP11-269G24.4-001, CYB561-017
chr6:31599520-31602599	38	1.15072e-08	0.0172908	-0.0411193	-0.00257958	PRRC2A	11070	PRRC2A-006, PRRC2A-011, PRRC2A-008, PRRC2A-007, PRRC2A-014, PRRC2A-009, PRRC2A-010
chr12:123470623-123471183	5	5.03195e-05	0.282588	-0.0409034	-0.0127462	PITPNM2	164102	NA
chr16:68056774-68058281	15	5.1079e-06	0.0131538	-0.0407582	-0.00373594	DDX28	0	DDX28-001, DUS2-003, DUS2-002, DUS2-007, DUS2-009, DUS2-001, DUS2-005, DUS2-012, DUS2-006
chr7:101556171-101556907	5	5.40135e-06	0.000752495	-0.0407232	0.0116486	CUX1	95289	CUX1-019
chr3:9027157-9027576	4	1.25619e-05	0.0370468	-0.0406954	-0.0205804	SRGAP3	263793	NA
chr4:515567-515734	3	1.09438e-05	0.00324391	-0.0406348	-0.0245109	PIGG	22489	PIGG-014, PIGG-017, PIGG-023, PIGG-018, PIGG-015
chr1:79085586-79086197	4	1.00103e-05	0.000333769	-0.0405868	-0.0246508	IFI44L	0	IFI44L-201, IFI44L-001, IFI44L-010, IFI44L-003, IFI44L-005, IFI44L-004
chr1:109792854-109793466	3	3.21354e-05	0.000795549	-0.0405434	-0.0367398	CELSR2	213	CELSR2-001
chr5:6755235-6755843	6	4.12714e-05	0.0135864	-0.0405238	-0.0264948	PAPD7	9134	NA
chr1:27849102-27849295	3	8.06422e-06	0.000167459	-0.0403423	-0.0336984	AHDC1	80848	NA
chr17:709242-709765	5	6.00296e-06	0.0393603	-0.0401745	-0.021121	NXN	173233	NXN-008
chr13:21140222-21141330	10	2.73385e-09	0.0433744	-0.0401644	-0.0146726	IFT88	0	IFT88-002, IFT88-001, IFT88-201, IFT88-007, IFT88-202
chr19:10047726-10047924	3	7.54111e-05	0.00291155	-0.0401588	-0.0315671	OLFM2	656	OLFM2-001, OLFM2-004
chr6:31863179-31865274	16	5.05327e-13	0.000562092	-0.0401529	-0.0105869	EHMT2	190	EHMT2-009, EHMT2-007, EHMT2-001, EHMT2-008, EHMT2-002, C2-017, EHMT2-003, C2-004
chr5:151328029-151329120	3	5.74728e-06	0.0118228	-0.0401117	-0.0236431	GLRA1	23632	CTB-12O2.1-001
chr4:2819393-2819770	4	6.94261e-05	0.238136	-0.0399702	-0.00471722	SH3BP2	5447	SH3BP2-007, SH3BP2-203, SH3BP2-028, SH3BP2-006, SH3BP2-003
chr20:62184207-62184397	4	0.000139823	0.00737156	-0.0397531	-0.0233394	C20orf195	0	C20orf195-002, C20orf195-001
chr16:683852-684669	5	3.90842e-08	7.08212e-05	-0.0396654	-0.0146462	C16orf13	1678	C16orf13-002, C16orf13-003, C16orf13-012, C16orf13-004, C16orf13-001, C16orf13-008, C16orf13-011, C16orf13-010, C16orf13-006, C16orf13-007, C16orf13-013, C16orf13-009, C16orf13-005
chr4:7052403-7052788	4	5.58683e-05	0.00370668	-0.0396598	0.00147773	TADA2B	7138	TADA2B-003
chr1:209825672-209825943	7	0.000122681	0.0297667	-0.0393337	-0.0172192	LAMB3	0	LAMB3-001, LAMB3-002, LAMB3-201, LAMB3-003
chr17:78635363-78635634	3	0.000124664	0.00866724	-0.0389357	-0.0223933	RPTOR	116738	NA
chr19:4652104-4652549	4	0.000106106	0.00735545	-0.0388837	-0.00886867	TNFAIP8L1	12075	NA
chr2:202121863-202122832	10	5.52156e-05	0.0723337	-0.0388579	-0.0126362	CASP8	0	CASP8-007, CASP8-002, CASP8-023, CASP8-001, CASP8-010, CASP8-011
chr6:31850795-31851155	6	4.98099e-06	0.00625495	-0.0388131	-0.0160678	EHMT2	14309	EHMT2-AS1-001, EHMT2-006, EHMT2-005
chr7:139415867-139416554	6	2.63418e-05	0.00319979	-0.0388069	-0.011239	HIPK2	61139	NA
chr11:64612395-64612847	3	1.36524e-05	0.0171268	-0.0386092	-0.0155848	CDC42BPG	354	CDC42BPG-001
chr18:59221320-59222050	5	0.323003	0.985092	-0.0385457	-0.0136177	CDH20	63685	NA
chr6:157521999-157522398	3	1.95318e-05	0.000985866	-0.0384896	0.00377973	ARID1B	422935	NA
chr17:64961440-64961914	5	9.07381e-05	0.00785402	-0.0384456	-0.028591	CACNG4	460	CACNG4-001
chr10:35484533-35484972	6	7.53092e-05	0.00397652	-0.0380304	-0.0225392	CREM	0	CREM-008, CREM-006, CREM-054, CREM-011, CREM-003, CREM-007, CREM-026, CREM-004, CREM-009, CREM-010
chr6:31669485-31670595	12	1.31914e-08	0.0176658	-0.037807	-0.0147819	ABHD16A	542	ABHD16A-201, ABHD16A-001, ABHD16A-005, ABHD16A-016, ABHD16A-015, ABHD16A-014, ABHD16A-003, ABHD16A-002, ABHD16A-004, ABHD16A-202, MIR4646-207
chr11:62783123-62783573	9	0.000205022	0.0341952	-0.0377758	0.0140259	SLC22A8	0	SLC22A8-004, SLC22A8-001, SLC22A8-002, SLC22A8-008, SLC22A8-007, SLC22A8-003
chr17:77984207-77984773	5	4.84395e-05	0.243681	-0.0375968	-0.0169945	TBC1D16	24884	NA
chr2:12858298-12858655	5	8.16246e-06	0.0125951	-0.0375121	-0.0189223	TRIB2	1300	TRIB2-001, TRIB2-002, TRIB2-004, TRIB2-003
chr1:161059267-161060000	7	8.72845e-07	0.0110934	-0.0373003	-0.0181688	PVRL4	0	PVRL4-001
chr12:12223661-12224246	5	5.81957e-05	0.00417793	-0.0372085	-0.0280667	BCL2L14	0	BCL2L14-003, BCL2L14-001, BCL2L14-012, BCL2L14-201, BCL2L14-006, BCL2L14-007
chr4:39367904-39368720	12	2.22076e-05	0.0994949	-0.0372016	-0.0119258	RFC1	0	RFC1-017, RFC1-001, RFC1-002, RFC1-003, RFC1-005, RFC1-004
chr4:1984950-1985528	3	1.16276e-05	0.00251582	-0.0371735	-0.010459	NELFA	25434	NA
chr16:832683-833250	10	1.35081e-06	0.00928096	-0.0371205	-0.0165765	RPUSD1	4721	MSLNL-201, MSLNL-202, MSLNL-001
chr13:114111864-114112218	6	5.67819e-11	3.65106e-05	-0.0370472	-0.00210412	DCUN1D2	32805	DCUN1D2-011
chr11:65402736-65403161	3	9.51384e-06	0.00175199	-0.0370048	-0.0118281	PCNXL3	8412	MIR4690-201
chr1:92545580-92546479	11	1.17703e-05	0.0750031	-0.0368885	-0.011361	BTBD8	0	BTBD8-002, BTBD8-001, BTBD8-201
chr6:150920223-150920533	3	0.000112656	0.0214853	-0.036884	-0.0173575	PLEKHG1	466	PLEKHG1-003, PLEKHG1-201, RP11-136K14.1-001
chr13:114192810-114193224	5	7.91308e-05	0.0696418	-0.0367549	-0.0236224	TMCO3	47502	NA
chr17:25798202-25799447	9	1.22597e-13	1.38719e-07	-0.0367272	-0.024414	KSR1	0	KSR1-201, KSR1-001, KSR1-008, KSR1-007
chr16:705777-706648	4	1.89086e-07	5.82705e-05	-0.0360628	0.00116974	WDR90	719	WDR90-007, WDR90-008, WDR90-019, WDR90-017, WDR90-018, WDR90-010, WDR90-009, LA16c-349E10.1-001
chr11:1294851-1295072	3	8.69103e-05	0.00386017	-0.0359533	0.00232458	TOLLIP	28901	AC136297.1-201
chr11:67209257-67211717	22	8.83663e-08	0.00108084	-0.0358767	0.00154907	CORO1B	0	CORO1B-001, CORO1B-201, CORO1B-003, CORO1B-006, CORO1B-004, CORO1B-007, CORO1B-005, CORO1B-002, CORO1B-008
chr15:91454691-91454823	3	2.43346e-05	0.00142859	-0.0358747	-0.00188687	MAN2A2	4152	MAN2A2-202, MAN2A2-030, MAN2A2-016, MAN2A2-023, MAN2A2-020, MAN2A2-015, MAN2A2-019, MAN2A2-017, MAN2A2-007
chr19:3960982-3962194	14	5.77386e-08	0.0605927	-0.0357919	0.00476764	MIR637	0	MIR637-201, DAPK3-008, DAPK3-004
chr11:2423043-2424015	17	9.52213e-05	0.42297	-0.0357469	-0.0037448	TSSC4	0	TSSC4-001, TSSC4-003, TSSC4-002, AC124057.5-001, TSSC4-005, TSSC4-004, TSSC4-006, TSSC4-201, TSSC4-009, TSSC4-007, TSSC4-008
chr18:74728834-74729074	8	0.000104243	0.0196418	-0.035416	-0.0139981	MBP	115700	MBP-032, MBP-001, MBP-002, MBP-007, MBP-006, MBP-011, MBP-024, MBP-019, MBP-022, MBP-023, MBP-020, MBP-018, MBP-017, MBP-025, MBP-021, MBP-015, MBP-028, MBP-033, MBP-030, MBP-031, MBP-027, MBP-026, MBP-041, MBP-037, MBP-039, MBP-046, MBP-043, MBP-040, MBP-045, MBP-038
chr1:2359658-2360074	5	1.19389e-05	0.00885189	-0.0354064	-0.0183297	PEX10	15648	NA
chr1:37940813-37941854	4	1.10381e-12	2.40968e-06	-0.0354056	-0.0214531	ZC3H12A	694	ZC3H12A-001, LINC01137-001
chr11:79148183-79148889	5	6.54704e-06	0.0102073	-0.035301	-0.0199423	TENM4	2806	TENM4-005
chr1:100111387-100111849	4	3.28969e-05	0.0062724	-0.0352012	-0.0140984	PALMD	0	PALMD-001, PALMD-003
chr6:150284518-150285088	6	7.71401e-07	0.0587183	-0.0351086	-0.0118623	ULBP1	55	ULBP1-001
chr16:2549625-2551385	4	1.82237e-06	0.00595275	-0.0351002	-0.00195393	TBC1D24	1386	TBC1D24-003, TBC1D24-006
chr1:3528355-3528682	4	8.28246e-05	0.0293759	-0.0350699	-0.0251272	MEGF6	296	MEGF6-007, MEGF6-002
chr19:49055027-49055443	6	3.82638e-05	0.00427801	-0.0348199	-0.0217665	SULT2B1	0	SULT2B1-001
chr1:82268588-82269019	5	8.88992e-06	0.010342	-0.0346906	-0.0201448	ADGRL2	2506	NA
chr1:110036141-110036571	5	4.51039e-05	0.135302	-0.0343549	-0.0150723	CYB561D1	87	CYB561D1-003, CYB561D1-009, CYB561D1-010, CYB561D1-001, CYB561D1-002, CYB561D1-004, CYB561D1-007, CYB561D1-008, CYB561D1-006
chr1:214556742-214557928	10	1.56972e-08	7.89181e-06	-0.034301	0.000265428	PTPN14	167096	NA
chr17:77961719-77962682	5	0.00619327	0.0557542	-0.0342494	-0.0241983	TBC1D16	46975	NA
chr19:50119262-50119415	3	8.19671e-05	0.00308124	-0.0341719	-0.0204637	PRR12	24350	NA
chr7:4748950-4749392	3	6.92308e-07	0.00701534	-0.0340549	-0.00096592	FOXK1	27020	NA
chr4:3387281-3387499	4	3.38675e-05	0.00123482	-0.03396	-0.0238879	RGS12	398	RGS12-019, RGS12-008, RGS12-017, RGS12-015, RGS12-018, RGS12-203
chr19:11144017-11144178	3	2.02521e-05	0.00321835	-0.0337048	-0.0248344	SMARCA4	12760	SMARCA4-006, SMARCA4-013
chr3:128840098-128840836	12	1.19315e-06	0.00243465	-0.0336477	-0.0147201	RAB43	157	RAB43-001, RAB43-002, RAB43-004, RAB43-005, RAB43-003, RAB43-006, RAB43-007, RP11-434H6.6-001
chr5:176900447-176901453	7	1.06073e-05	0.00249642	-0.0336467	-0.0161114	DBN1	0	DBN1-002, DBN1-001, DBN1-004, DBN1-003, DBN1-009, DBN1-010, DBN1-011, DBN1-008
chr15:96873184-96874702	11	6.78081e-06	0.170601	-0.0330843	-0.0154227	NR2F2	0	NR2F2-001, NR2F2-201, MIR1469-201, NR2F2-003, NR2F2-004
chr19:36103192-36103803	9	1.10377e-05	0.0203193	-0.0329347	-0.00756489	HAUS5	0	HAUS5-005, HAUS5-201, HAUS5-003, HAUS5-002, HAUS5-009, HAUS5-006, HAUS5-007, AC002115.9-001, HAUS5-008
chr8:17103891-17105487	10	6.83076e-05	0.274042	-0.0328977	-0.00521696	CNOT7	0	VPS37A-201, VPS37A-001, CNOT7-001, VPS37A-002, CNOT7-005, VPS37A-005, CNOT7-009, VPS37A-007, CNOT7-011, CNOT7-006, CNOT7-003, VPS37A-004, CNOT7-008, VPS37A-006, VPS37A-003, CNOT7-004, CNOT7-002, CNOT7-007
chr4:1334485-1334868	6	2.67579e-05	0.0979446	-0.0328147	0.00284929	MAEA	50813	NA
chr7:1946397-1947452	6	9.39338e-05	0.342177	-0.0326761	0.00216952	MAD1L1	325131	NA
chr6:33286692-33287941	10	1.27245e-05	0.109117	-0.0326665	-0.0133363	DAXX	2852	ZBTB22-204, ZBTB22-001, ZBTB22-002, DAXX-010, DAXX-008
chr1:1462754-1462973	3	7.81877e-08	2.50172e-05	-0.0325779	-0.0261203	ATAD3A	14844	NA
chr5:142149390-142149600	3	3.43445e-05	0.0188969	-0.0324072	-0.00843462	ARHGAP26	692	ARHGAP26-001, ARHGAP26-008
chr12:56474175-56475064	5	2.99766e-07	0.00266255	-0.032403	-0.0054056	ERBB3	224	ERBB3-001, ERBB3-006, ERBB3-201, ERBB3-022, ERBB3-011, ERBB3-010, ERBB3-014, ERBB3-023, ERBB3-003
chr2:201170790-201171404	11	1.96766e-05	0.0755145	-0.0323699	-0.0140543	SPATS2L	0	SPATS2L-001, SPATS2L-008, SPATS2L-005, SPATS2L-003, SPATS2L-023, SPATS2L-002, SPATS2L-004, SPATS2L-016, SPATS2L-017, SPATS2L-011, SPATS2L-012, SPATS2L-013, SPATS2L-014, SPATS2L-020, SPATS2L-015, SPATS2L-006, SPATS2L-018, SPATS2L-009
chr13:99127090-99127343	3	3.1264e-05	0.0255143	-0.0322639	-0.00755255	STK24	102053	NA
chr2:234383403-234384950	7	4.05161e-12	3.90027e-05	-0.0318526	-0.0104081	USP40	89286	NA
chr2:237032579-237033023	4	9.00765e-05	0.136362	-0.0318445	-0.012928	AGAP1	629846	NA
chr6:134212483-134212969	4	0.155176	0.482961	-0.0317845	-0.0208845	TCF21	2224	RP3-323P13.2-003
chr1:3731507-3731959	7	1.06197e-05	0.123828	-0.0317562	-0.00537106	CEP104	41838	CEP104-009
chr1:24469564-24470228	5	6.28713e-05	0.152142	-0.0317049	-0.000155548	IL22RA1	0	IL22RA1-001
chr19:17448937-17449202	3	1.74432e-05	0.00365385	-0.0317016	-0.0192272	GTPBP3	611	GTPBP3-004, GTPBP3-006, GTPBP3-025, GTPBP3-022, GTPBP3-013, GTPBP3-028, GTPBP3-012, GTPBP3-014, GTPBP3-021, GTPBP3-030, GTPBP3-019, GTPBP3-016, GTPBP3-017, GTPBP3-002, GTPBP3-007, GTPBP3-023, GTPBP3-018, GTPBP3-009, GTPBP3-005, GTPBP3-015, GTPBP3-024, GTPBP3-026, GTPBP3-027, GTPBP3-020
chr3:12800802-12801112	4	6.15448e-08	2.68801e-05	-0.0315994	-0.0269709	TMEM40	9844	TMEM40-001, TMEM40-003, TMEM40-002
chr3:195634844-195637027	8	0.00015692	0.0401556	-0.0312259	-0.00785098	TNK2	1789	TNK2-002, AC124944.3-001, AC124944.3-002, TNK2-AS1-001, TNK2-003
chr12:125438446-125438540	3	4.5027e-06	0.0100458	-0.0311363	-0.00306487	DHX37	35127	DHX37-003
chr13:113622633-113622750	6	0.000210476	0.0392713	-0.0310621	-0.0127513	MCF2L-AS1	202	MCF2L-202, MCF2L-002, MCF2L-AS1-001, MCF2L-005
chr17:78856246-78857238	8	2.53479e-08	1.30752e-05	-0.0309689	-0.0112328	RPTOR	337621	NA
chr17:7405015-7405314	5	5.62912e-06	0.0238845	-0.0308573	-0.0117594	POLR2A	17317	POLR2A-011, POLR2A-008, POLR2A-007
chr16:29789103-29789904	3	0.309397	0.718433	-0.0308434	-0.00600729	ZG16	0	ZG16-001
chr18:53255063-53255894	5	9.17844e-08	0.000789105	-0.0307976	-0.00948274	TCF4	47294	TCF4-201, TCF4-002, TCF4-003, TCF4-007, TCF4-029, TCF4-025, TCF4-019, TCF4-006, TCF4-001, TCF4-024, TCF4-045, TCF4-041, TCF4-046, TCF4-026, TCF4-008, TCF4-005
chr10:89265323-89265755	4	0.000136977	0.0249179	-0.0305664	-0.00393108	MINPP1	1100	MINPP1-002, MINPP1-001, MINPP1-201
chr8:141540481-141540670	3	0.000141636	0.241049	-0.0305139	-0.00914429	AGO2	104976	CASC7-001
chr10:25305002-25305418	11	1.2014e-05	0.0194501	-0.0304103	-0.0125053	ENKUR	45790	ENKUR-002, THNSL1-001, ENKUR-004, ENKUR-003, ENKUR-001, THNSL1-002
chr6:159238463-159238744	3	2.47031e-06	0.000155127	-0.0303266	-0.0254024	EZR	1712	EZR-002, EZR-001, EZR-201, EZR-AS1-001, EZR-003
chr16:88061006-88061714	5	3.86233e-05	0.00139115	-0.0302768	-0.00833228	BANP	57382	NA
chr7:100291848-100292329	5	5.79448e-07	0.00644007	-0.0301692	-0.00765861	GIGYF1	4978	NA
chr6:32145071-32146099	29	1.26789e-07	0.0118086	-0.0298998	-0.0120986	AGPAT1	0	AGPAT1-001, RNF5-001, AGPAT1-003, AGPAT1-004, AGPAT1-005, AGPAT1-006, AGPAT1-201, RNF5-201, AGPAT1-007, RNF5-002, AGPAT1-002
chr1:16259191-16259499	4	9.61034e-05	0.012296	-0.0296306	-0.0161743	SPEN	58581	NA
chr1:1182418-1182658	3	4.60033e-05	0.00139425	-0.0295992	-0.0256054	FAM132A	316	FAM132A-001
chr13:20734544-20734889	4	2.94207e-06	0.0043205	-0.0294174	-0.0134147	GJA3	294	GJA3-001
chr6:33248239-33248546	4	4.67734e-05	0.144231	-0.029412	-0.018921	WDR46	8758	WDR46-007, WDR46-002, B3GALT4-002
chr17:4081428-4082271	4	2.19918e-07	0.000432976	-0.0293936	-0.00951959	ANKFY1	85003	ANKFY1-014
chr3:20226964-20227670	8	8.1675e-07	0.0017222	-0.0293401	-0.00765845	SGOL1	54	SGOL1-009, SGOL1-001, SGOL1-201, SGOL1-202, SGOL1-002, SGOL1-004, SGOL1-005, SGOL1-010, SGOL1-006, SGOL1-203, SGOL1-003, SGOL1-012, SGOL1-007, SGOL1-015, SGOL1-018
chr20:60982408-60982814	8	3.68542e-07	0.0784734	-0.029316	-0.00769864	CABLES2	69	CABLES2-001
chr9:5111038-5111631	3	4.32114e-05	0.00179297	-0.0292653	-0.00380524	JAK2	125793	RP11-39K24.7-001, MTND5P14-001, IGHEP2-001
chr6:31466174-31466187	3	0.000218688	0.00294572	-0.0292164	-0.0267067	MICB	319	MICB-001, Y_RNA.312-201, MICB-002, MICB-201
chr19:42584651-42585195	6	0.000153412	0.204066	-0.0289233	-0.000313332	ZNF574	4361	CTB-59C6.3-001
chr6:56297169-56297393	3	1.70065e-08	0.00035926	-0.0287558	-0.00627777	DST	31721	RCC2P7-001, AL137008.1-201
chr9:95087334-95088023	5	3.25326e-05	0.00845702	-0.0286773	-0.00708875	NOL8	0	NOL8-201, NOL8-003, CENPP-003, NOL8-020, NOL8-007, NOL8-004, NOL8-013, NOL8-005, NOL8-006, NOL8-028, NOL8-002, NOL8-010, NOL8-023, NOL8-018, NOL8-016, NOL8-019, NOL8-022, NOL8-008, NOL8-025, NOL8-027, NOL8-026, NOL8-024, NOL8-021, NOL8-017, NOL8-012, NOL8-015
chr3:79067085-79067920	4	2.34985e-06	0.059735	-0.0285001	-0.0116744	ROBO1	749139	ROBO1-201, ROBO1-005, ROBO1-003
chr1:65885702-65886635	9	3.0027e-06	0.0156517	-0.0283881	-0.0116841	LEPROT	0	LEPR-201, LEPR-001, LEPR-003, LEPR-002, LEPROT-001, LEPR-202, LEPROT-003, LEPROT-005, LEPROT-002, LEPROT-004
chr16:85214676-85215660	6	0.414934	0.938273	-0.0283729	-0.0117459	LOC400548	43920	NA
chr6:31591343-31592247	17	2.9535e-05	0.135894	-0.0282644	-0.00317521	PRRC2A	2893	SNORA38-201, PRRC2A-013, PRRC2A-004
chr13:41238501-41239125	4	0.000101495	0.00263664	-0.0282393	-0.0130002	FOXO1	1609	FOXO1-001
chr18:8783975-8784363	3	1.46686e-06	0.00077112	-0.0281872	-0.00764396	MTCL1	447	SOGA2-005, SOGA2-004, SOGA2-010, SOGA2-009
chr16:89945340-89945578	3	5.18017e-06	0.00068039	-0.028088	0.00556672	TCF25	5346	NA
chr2:85804476-85804732	4	7.35385e-06	0.000881809	-0.0279739	-0.0190877	VAMP8	0	VAMP8-001, VAMP8-003
chr13:30101112-30101162	3	0.000151241	0.0140257	-0.0275836	-0.0216532	SLC7A1	68663	NA
chr3:143692006-143692785	8	5.28894e-07	0.0145538	-0.0275784	-0.00928246	C3orf58	0	C3orf58-001, C3orf58-003, C3orf58-005, C3orf58-004, C3orf58-006, C3orf58-009, C3orf58-002
chr1:10754891-10755341	3	7.82253e-06	0.0170334	-0.0274071	-0.0189235	CASZ1	101392	CASZ1-006, CASZ1-007
chr7:98580976-98581413	6	3.22103e-06	0.00421895	-0.0273999	0.00312616	TRRAP	82729	NA
chr14:104191140-104191469	3	8.0875e-06	0.000617231	-0.0267948	-0.00717934	ZFYVE21	9059	Y_RNA.806-201, ZFYVE21-003
chr16:58567256-58567278	3	0.000194484	0.00178228	-0.0266703	-0.025443	CNOT1	96512	CNOT1-004
chr8:23082420-23082961	11	1.20692e-05	0.0923048	-0.0264727	-0.0100527	TNFRSF10A	0	TNFRSF10A-001, RP11-1149O23.3-002, RP11-1149O23.3-001, RP11-1149O23.3-003, TNFRSF10A-002
chr11:118901039-118902351	15	8.75378e-09	0.0147266	-0.0262953	0.000147985	SLC37A4	0	SLC37A4-201, SLC37A4-202, SLC37A4-008, SLC37A4-004, SLC37A4-009, SLC37A4-006, SLC37A4-014, SLC37A4-010, SLC37A4-015, SLC37A4-001, SLC37A4-016, SLC37A4-012, SLC37A4-007, SLC37A4-005, SLC37A4-013, SLC37A4-203, SLC37A4-204
chr19:4483319-4483577	3	0.00011748	0.00386799	-0.0262437	-0.00451792	HDGFRP2	7877	NA
chr19:39970821-39971137	3	0.000110607	0.126422	-0.0259062	-0.00233204	TIMM50	0	TIMM50-001, TIMM50-201, TIMM50-017, TIMM50-013, TIMM50-010, TIMM50-014, TIMM50-009, TIMM50-015, TIMM50-008, TIMM50-002, TIMM50-011, TIMM50-012, TIMM50-016, TIMM50-021
chr3:120460879-120461794	15	8.14332e-16	3.80184e-06	-0.0258895	-0.00636926	GTF2E1	0	RABL3-001, GTF2E1-001, RABL3-007, GTF2E1-006, RABL3-002, RABL3-008, RABL3-006, GTF2E1-002, RABL3-003, RABL3-004, GTF2E1-003, GTF2E1-005
chr19:15783503-15783848	4	0.000262233	0.12333	-0.0257976	-0.0122163	CYP4F12	0	CYP4F12-006, CYP4F12-002, CYP4F12-003, CYP4F12-004, CYP4F12-005, CYP4F12-016, CYP4F12-009, CYP4F12-010, CYP4F12-012, CYP4F12-015, CYP4F12-013, CYP4F12-014, CYP4F12-017, CYP4F12-001, CYP4F12-018
chr8:145661886-145662334	6	1.50796e-05	0.00348427	-0.0257731	0.00714993	TONSL	7478	AC084125.4-001, AC084125.4-201
chr5:137667989-137668198	3	4.23054e-05	0.02426	-0.0255662	-0.0118602	CDC25C	5846	CDC25C-001, CDC25C-201, CDC25C-202, CDC25C-203, CDC25C-002, CDC25C-005, FAM53C-009, FAM53C-003, FAM53C-006, CDC25C-004
chr3:121949083-121949308	3	0.54657	0.869856	-0.0253323	-0.0114514	CASR	45902	NA
chr14:104175555-104176381	5	0.0743066	0.535058	-0.0252427	-0.00150746	XRCC3	5442	AL049840.1-201, XRCC3-015, XRCC3-006
chr1:63988419-63988831	5	3.18207e-08	0.00135452	-0.0249951	-0.0121546	ITGB3BP	0	ITGB3BP-017, ITGB3BP-201, EFCAB7-001, ITGB3BP-008, ITGB3BP-015, ITGB3BP-011, ITGB3BP-010, ITGB3BP-007, EFCAB7-003, ITGB3BP-014, ITGB3BP-006
chr3:111392915-111393604	13	4.37912e-07	0.195065	-0.0245708	-0.00156903	PLCXD2	0	PLCXD2-001, PLCXD2-002
chr3:49568630-49569379	4	2.92429e-06	0.000455465	-0.024519	-0.0155762	DAG1	61065	NA
chr5:52856402-52856869	10	3.65052e-05	0.028416	-0.0244496	-0.00870384	NDUFS4	0	NDUFS4-001, NDUFS4-002, NDUFS4-005, NDUFS4-004, NDUFS4-003
chr1:16539013-16539119	3	4.11551e-05	0.00104667	-0.0244249	-0.00990469	ARHGEF19	0	ARHGEF19-001
chr12:65153459-65153561	3	0.000209139	0.00198167	-0.024084	-0.0158938	GNS	233	GNS-001, RP11-629N8.3-001, snoU13.151-201, GNS-006, GNS-002
chr13:114281582-114281749	4	6.6881e-05	0.034935	-0.0240042	0.00348376	TFDP1	41493	NA
chr3:47164794-47164921	3	5.05625e-05	0.0158815	-0.0238368	-0.0145026	SETD2	40546	SETD2-003, SETD2-004, SETD2-002
chr2:101666894-101667004	3	0.00013386	0.00965014	-0.0237279	0.00203927	TBC1D8	100842	NA
chr16:88071736-88072570	3	4.39045e-07	4.57923e-05	-0.0236741	-0.0187658	BANP	68112	BANP-025
chr16:89437361-89437518	3	1.207e-05	0.00835242	-0.023415	-0.00904974	ANKRD11	119451	NA
chr19:50708619-50708921	3	0.544665	0.903966	-0.023122	-0.0095225	MYH14	1734	MYH14-202, MYH14-203, MYH14-204, MYH14-007, MYH14-001
chr11:16626910-16628335	14	2.49303e-06	0.014157	-0.0231005	-0.00774577	SOX6	0	SOX6-017, SOX6-006
chr1:100231682-100232077	4	5.37542e-05	0.000863992	-0.0230859	-0.0139278	FRRS1	333	FRRS1-001, FRRS1-004, FRRS1-201
chr11:6494706-6495553	11	1.37767e-05	0.174265	-0.0221633	0.000292835	TRIM3	0	TRIM3-001, TRIM3-201, TRIM3-002, TRIM3-006, TRIM3-007, TRIM3-005, TRIM3-202, TRIM3-203
chr22:45636890-45637132	3	0.000180303	0.0255971	-0.0218781	-0.0114401	KIAA0930	240	KIAA0930-001, KIAA0930-006
chr2:86564885-86565390	9	2.85734e-07	0.000943244	-0.0217412	0.000578253	REEP1	0	REEP1-001, REEP1-004, REEP1-005, REEP1-008, REEP1-002, REEP1-009, REEP1-201, REEP1-202, REEP1-203, REEP1-204
chr1:111681818-111683051	14	2.61273e-08	0.00167123	-0.020998	-0.00787535	DRAM2	0	DRAM2-001, CEPT1-001, CEPT1-008, DRAM2-002, DRAM2-007, CEPT1-007, CEPT1-003, DRAM2-010, DRAM2-003, DRAM2-004, DRAM2-006, CEPT1-004, DRAM2-201, CEPT1-201
chr16:67282407-67283054	6	6.79122e-05	0.0354792	-0.0207922	0.00555662	SLC9A5	0	FHOD1-001, SLC9A5-001, SLC9A5-009, FHOD1-003, SLC9A5-003, SLC9A5-004, SLC9A5-008, SLC9A5-007, FHOD1-002
chr9:14322108-14322984	5	2.22155e-06	0.00553985	-0.0205873	-0.0107065	NFIB	75998	NFIB-009
chr21:37528663-37528768	3	0.000198462	0.00576905	-0.0205241	-0.0152486	CBR3-AS1	57	DOPEY2-003, CBR3-AS1-002, CBR3-AS1-003, CBR3-AS1-001, CBR3-AS1-008, CBR3-AS1-011, CBR3-AS1-009, CBR3-AS1-012
chr7:931812-931987	4	9.4032e-05	0.0130388	-0.020369	5.90077e-06	GET4	15621	GET4-005
chr17:20920717-20920818	3	6.49508e-05	0.0106106	-0.0203246	-0.00778986	USP22	26255	USP22-010, USP22-011
chr9:33473681-33474169	3	1.38437e-07	0.000131751	-0.0201315	-0.00213641	NOL6	0	NOL6-004, NOL6-006, NOL6-005, NOL6-201, NOL6-001, NOL6-003
chr16:565493-566043	4	6.39342e-05	0.015629	-0.0198311	-2.5393e-05	RAB11FIP3	32968	NA
chr18:51884330-51885093	9	1.86964e-06	0.000949153	-0.0197431	-0.00843243	C18orf54	42	C18orf54-001, C18orf54-002, STARD6-003, C18orf54-005, STARD6-001, STARD6-004
chr6:30711796-30712680	26	1.28284e-06	0.0458444	-0.0195266	-0.00779148	IER3	0	IER3-001, IER3-002, FLOT1-001, FLOT1-008, FLOT1-010, FLOT1-007, FLOT1-006, FLOT1-009, FLOT1-005, FLOT1-201, FLOT1-002, FLOT1-003, FLOT1-004, XXbac-BPG252P9.10-001
chr1:2517947-2518505	11	4.93987e-06	0.0130011	-0.019095	-0.00612713	FAM213B	0	FAM213B-002, FAM213B-201, FAM213B-003, FAM213B-001, FAM213B-202, FAM213B-009, FAM213B-011, FAM213B-007, FAM213B-005, FAM213B-013, FAM213B-012, FAM213B-004, FAM213B-006, FAM213B-010, FAM213B-203
chr17:72744131-72745057	8	1.0131e-16	0.103983	-0.0189989	-0.000700164	SLC9A3R1	0	SLC9A3R1-001, MIR3615-201, SLC9A3R1-006, MIR3615-001
chr17:47093489-47094252	4	0.220758	0.968365	-0.018969	-0.00668537	IGF2BP1	18715	NA
chr11:13298675-13299410	6	1.32168e-05	0.0163504	-0.0188559	-0.00415321	ARNTL	0	ARNTL-201, ARNTL-001, ARNTL-202, ARNTL-203, ARNTL-003, ARNTL-004, ARNTL-002, ARNTL-009, ARNTL-008, ARNTL-019, ARNTL-016, ARNTL-022, ARNTL-017, ARNTL-018, ARNTL-020, ARNTL-015
chr7:44646805-44647081	3	3.90507e-08	0.00462362	-0.0188462	-0.00458838	OGDH	684	OGDH-001, OGDH-008, OGDH-005, OGDH-007, OGDH-006, OGDH-003, OGDH-002
chr20:62168579-62168764	4	0.000251792	0.188726	-0.0188396	-0.0128272	PTK6	0	PTK6-001, PTK6-201
chr9:139760589-139760673	3	0.000127721	0.00203694	-0.0175935	-0.0042469	EDF1	65	EDF1-001, EDF1-002, EDF1-003
chr12:125122782-125122912	3	0.344464	0.554463	-0.0175397	-0.008937	NCOR2	70772	NA
chr1:109584868-109585390	9	5.7031e-05	0.0567609	-0.0170779	-0.00714779	WDR47	18	WDR47-201, WDR47-003, WDR47-002, WDR47-001, WDR47-004, WDR47-008, WDR47-006, WDR47-005, WDR47-007
chr6:83073619-83073964	8	7.53942e-05	0.0208006	-0.0169697	-0.000419167	TPBG	0	TPBG-001, TPBG-201, TPBG-202
[truncated: 45 more rows]
