# Supplementary material for: Unique DNA methylation signature in HPV-positive head and neck squamous cell carcinomas
Source: Genome Med. 2017 Apr 5;9:33. doi: 10.1186/s13073-017-0419-z (PMC5382363; doi:10.1186/s13073-017-0419-z)
Supplement: Supplementary file 5 — Hypermethylated regions. (XLSX 620 kb) [file 13073_2017_419_MOESM5_ESM.xlsx]

## Sheet: hypermethylated DMRs (min3CpGs)
coord	no.cpgs	minfdr	Stouffer	maxbetafc	meanbetafc	name	distance	overlapping_promoters
chr19:50553242-50554510	11	1.12645e-72	2.90172e-47	0.319353	0.206061	FLJ26850	0	CTD-2126E3.1-001, CTD-2126E3.3-002, CTD-2126E3.3-001
chr19:58520847-58521273	5	3.88407e-54	1.5965e-39	0.277266	0.225981	LOC100128398	6585	NA
chr4:118005533-118007342	13	3.85843e-48	6.06154e-22	0.255609	0.128492	TRAM1L1	0	TRAM1L1-001
chr19:30015782-30020886	18	3.08454e-28	2.24185e-30	0.2548	0.117633	VSTM2B	0	VSTM2B-001, CTC-525D6.1-002, CTC-525D6.2-001, CTC-525D6.1-001
chr20:21492558-21497429	21	5.19901e-18	5.04746e-10	0.248711	0.0773537	NKX2-2	0	NKX2-2-001, NKX2-2-AS1-001
chr8:67025213-67026896	12	7.25653e-52	1.20572e-47	0.248666	0.127566	TRIM55	12382	AC084082.3-001, AC084082.3-002
chr12:103889042-103890789	15	1.3653e-107	1.18084e-53	0.243731	0.141459	C12orf42	0	C12orf42-201, C12orf42-202, C12orf42-006, C12orf42-004, C12orf42-003, C12orf42-005, C12orf42-008, C12orf42-001, C12orf42-009, C12orf42-002, C12orf42-007
chr16:62067937-62071193	17	1.06907e-90	5.44167e-63	0.240521	0.167252	CDH8	0	CDH8-013, CDH8-001, CDH8-006, CDH8-011, CDH8-003, CDH8-002, CDH8-014
chr3:154796701-154798079	17	1.25673e-78	8.63957e-47	0.23913	0.155997	MME	0	MME-006, MME-003, MME-001, MME-004, MME-010, MME-008, MME-009, MME-002, MME-005
chr2:50201413-50201511	4	1.28746e-38	1.5513e-28	0.237359	0.180705	NRXN1	1058163	NRXN1-016, NRXN1-011
chr5:100236199-100240223	24	4.36905e-136	6.19547e-95	0.236409	0.136439	ST8SIA4	0	ST8SIA4-001, ST8SIA4-002, ST8SIA4-003
chr3:115231438-115231576	3	1.10625e-19	2.12604e-14	0.236344	0.152476	GAP43	110575	NA
chr5:11903145-11904912	14	1.21492e-49	8.60835e-36	0.236329	0.138079	CTNND2	0	CTNND2-001, CTNND2-201, CTNND2-202, CTNND2-009, CTNND2-003, CTNND2-008, CTNND2-013, CTNND2-010, CTNND2-002
chr10:23982350-23985722	17	7.80558e-27	3.37703e-09	0.230788	0.0783477	KIAA1217	0	KIAA1217-002, KIAA1217-009
chr19:11804727-11805966	6	2.61638e-94	1.6971e-70	0.230605	0.189618	ZNF833P	54136	NA
chr18:74960629-74963364	32	2.82318e-94	1.32372e-44	0.228722	0.109523	GALR1	0	GALR1-001
chr19:58010210-58011582	10	5.7711e-80	4.31013e-43	0.228602	0.11683	ZNF773	0	ZNF773-001, ZNF773-005, ZNF773-004, ZNF773-002, ZNF773-003
chr19:2462042-2462961	5	1.08176e-58	2.34397e-42	0.223776	0.15274	LMNB2	5076	AC005624.2-001
chr6:166510882-166511914	8	1.44768e-15	7.42087e-06	0.2237	0.0594819	T	69451	SNORD45.4-201, SNORD45.4-001
chr6:26183508-26184037	10	2.16847e-38	1.17532e-24	0.223442	0.154921	HIST1H2BE	0	HIST1H2BE-001
chr17:61933428-61934523	5	7.23241e-26	1.93613e-10	0.222812	0.0747653	TCAM1P	0	TCAM1P-005, TCAM1P-002, TCAM1P-007, TCAM1P-001
chr19:11959497-11960208	4	8.76384e-23	1.3537e-15	0.221619	0.151799	ZNF439	0	ZNF439-003, ZNF439-001, ZNF439-004, ZNF439-005
chr15:69744390-69746140	17	4.54501e-41	9.05256e-08	0.221518	0.0683329	RPLP1	0	RPLP1-001, RPLP1-002, RPLP1-003, RPLP1-004, RPLP1-006
chr3:117715495-117717026	6	3.80888e-19	2.9554e-11	0.221441	0.111547	IGSF11	1036650	RP11-384F7.2-001, LSAMP-201
chr11:109292465-109295290	18	2.76211e-65	8.84184e-27	0.219855	0.0843664	C11orf87	0	C11orf87-001
chr19:12202386-12203644	7	5.09121e-25	3.63891e-15	0.218455	0.147125	ZNF788	0	ZNF788-201, ZNF788-002, ZNF788-001, ZNF788-004, ZNF788-003, ZNF788-005, ZNF788-006
chr12:5018229-5020693	19	9.84472e-51	1.54838e-32	0.218081	0.101773	KCNA1	0	KCNA1-001, KCNA1-002, KCNA1-003
chr14:65637286-65637810	3	1.47228e-08	3.80069e-05	0.217188	0.133083	MAX	67873	NA
chr6:70875859-70876494	4	3.18097e-29	1.98369e-14	0.216651	0.124895	COL19A1	238058	NA
chr12:97856995-97857511	3	2.91537e-09	0.00319127	0.215986	0.0944831	RMST	1288	RMST-001
chr8:125462982-125464547	8	2.8898e-52	3.72448e-33	0.215779	0.130984	TRMT12	0	TRMT12-001, TRMT12-003, TRMT12-002
chr14:36993517-36995009	8	1.07447e-33	7.90449e-17	0.214959	0.126451	NKX2-1	4087	NA
chr6:27482641-27483069	4	2.59992e-14	1.28945e-09	0.214305	0.124679	ZNF184	41744	XXbac-BPGBPG34I8.1-001
chr19:11908503-11910049	10	1.57964e-40	6.30003e-23	0.21384	0.115686	ZNF491	0	ZNF491-001, ZNF491-003, ZNF491-002, ZNF491-004, CTC-499B15.7-001
chr12:75728104-75728752	8	1.4161e-56	1.62576e-29	0.213438	0.096454	CAPS2	55950	GLIPR1L1-001, GLIPR1L1-002
chr1:65730339-65731432	8	1.67544e-34	6.17358e-13	0.213366	0.100123	DNAJC6	0	DNAJC6-201, DNAJC6-001, DNAJC6-005
chr20:21083685-21085073	6	1.40491e-11	6.80911e-06	0.213055	0.0807131	KIZ	21551	LINC00237-002, LINC00237-003, LINC00237-004
chr6:168533375-168534096	6	2.23736e-13	2.86752e-08	0.21299	0.0925663	FRMD1	53518	NA
chr19:19321881-19323330	10	5.13535e-11	4.36882e-06	0.212706	0.0800766	NCAN	0	NCAN-001
chr5:140344745-140347293	17	1.23931e-46	9.99558e-24	0.212508	0.11008	PCDHA9	117388	PCDHAC2-001
chr19:2702863-2703086	10	7.27034e-20	2.75994e-07	0.212076	0.0412916	GNG7	117	GNG7-001
chr3:195946851-195947062	3	9.71409e-16	4.29551e-11	0.211248	0.138225	SLC51A	3468	NA
chr1:240774736-240776316	11	2.59599e-51	3.7328e-24	0.210985	0.120483	GREM2	0	GREM2-001
chr12:110172208-110172346	3	1.03362e-22	8.02072e-17	0.210511	0.166595	FAM222A-AS1	38946	FAM222A-002, FAM222A-AS1-004
chr3:154145810-154146871	8	6.88571e-43	5.39991e-29	0.209218	0.151485	GPR149	633	GPR149-001
chr11:133994642-133995787	6	1.93542e-18	5.42827e-12	0.207224	0.126831	JAM3	55822	JAM3-006, PTP4A2P2-001
chr7:5111488-5112654	14	5.75183e-30	1.07411e-15	0.207187	0.105383	RBAKDN	0	RBAKDN-001
chr5:44388596-44390215	13	1.76644e-51	2.83442e-33	0.207157	0.136703	FGF10	0	FGF10-001, FGF10-AS1-001, FGF10-002
chr1:158149705-158151363	11	4.69467e-39	2.50411e-22	0.207091	0.0854652	CD1D	0	CD1D-001
chr5:170739541-170740937	10	7.04759e-21	5.08861e-12	0.206785	0.114186	TLX3	3253	NA
chr7:37487352-37489651	19	2.21958e-84	2.03006e-52	0.205879	0.133312	ELMO1	0	ELMO1-001, ELMO1-005, ELMO1-003, ELMO1-006, ELMO1-009, ELMO1-004
chr13:28534152-28535559	6	2.47346e-28	7.15568e-13	0.205861	0.0871522	CDX2	7946	NA
chr14:21098715-21101750	13	9.60753e-25	8.1294e-17	0.205745	0.100765	OR6S1	8100	NA
chr1:121260116-121261602	11	1.42205e-30	1.03848e-15	0.20551	0.119234	EMBP1	0	EMBP1-001, RP11-344P13.6-001
chr16:10133433-10133501	3	2.23642e-15	1.49194e-11	0.20279	0.185761	GRIN2A	142423	NA
chr19:57988497-57989974	11	9.75643e-55	3.47189e-29	0.202547	0.124406	ZNF772	0	ZNF772-001, ZNF772-003, AC004076.9-002, ZNF772-004, ZNF772-002, ZNF772-006, AC003005.2-002, AC003005.2-001, AC004076.9-001, ZNF772-008, ZNF772-009
chr5:158526263-158528040	14	2.89727e-25	1.67618e-13	0.202398	0.0855117	EBF1	0	EBF1-001, EBF1-002, RP11-175K6.1-001, RP11-175K6.1-002, EBF1-006, EBF1-010, RP11-175K6.1-003, EBF1-004
chr3:130063469-130064935	7	4.14703e-27	4.03983e-22	0.201787	0.12262	COL6A5	0	COL6A5-201, COL6A5-001, COL6A5-202
chr1:161368787-161369970	10	6.44274e-66	7.43919e-43	0.201585	0.113779	CFAP126	31114	RNU6-481P-201
chr3:79815639-79817333	12	6.77447e-45	1.02374e-20	0.200631	0.105597	ROBO1	0	ROBO1-001
chr12:103358619-103359836	11	1.70562e-33	1.36234e-16	0.200499	0.107258	ASCL1	7167	NA
chr6:87646462-87647644	17	5.13205e-67	5.60355e-44	0.199443	0.118289	HTR1E	0	HTR1E-002
chr14:60972853-60974525	12	3.23586e-30	5.06188e-25	0.199273	0.0996242	SIX6	1413	SIX6-001
chr19:57862242-57863210	12	3.2467e-53	1.23223e-32	0.198835	0.0835714	ZNF304	0	ZNF304-002, ZNF304-201, ZNF304-001, CTC-444N24.13-001, ZNF304-004
chr2:66807918-66809923	8	3.47823e-10	2.40633e-07	0.196907	0.0832277	MEIS1	145386	NA
chr5:140729429-140731930	14	1.58005e-13	1.1474e-08	0.196201	0.0579055	PCDHGA1	19177	PCDHGB1-001
chr11:123300839-123302579	12	6.0939e-26	1.89738e-13	0.196108	0.0966188	MIR4493	48619	AP000783.1-001
chr1:38229476-38231542	12	4.87397e-28	2.22943e-10	0.194726	0.0644721	EPHA10	0	EPHA10-001, EPHA10-003, EPHA10-202
chr6:28553390-28558113	64	5.67188e-66	1.50493e-59	0.193954	0.0941266	ZBED9	0	SCAND3-001, RP5-1186N24.3-001, SCAND3-003, SCAND3-004
chr7:150863969-150865930	14	2.24992e-29	1.32843e-16	0.19312	0.0751798	GBX1	0	GBX1-001
chr19:44763334-44764603	7	1.74815e-72	7.34003e-43	0.192961	0.141756	ZNF235	44575	ZNF233-001, ZNF233-005, ZNF233-004, ZNF233-002
chr1:156626749-156627572	7	4.02355e-29	6.29634e-13	0.192932	0.0998091	BCAN	15009	BCAN-003
chr15:89913423-89915212	7	2.92246e-25	3.43376e-16	0.192612	0.117485	LINC00925	2093	LINC00925-005
chr5:19988018-19989519	15	9.36028e-75	1.84095e-41	0.192275	0.124763	CDH18	586463	CDH18-001, CDH18-003, CDH18-009, CDH18-002, CDH18-008
chr20:62405935-62407352	7	6.0202e-24	1.18443e-08	0.192101	0.0943156	ZBTB46	55245	ZBTB46-003
chr6:85478207-85478807	4	8.83554e-10	5.67028e-07	0.191443	0.116989	TBX18	4253	NA
chr16:24266347-24267559	7	2.96539e-18	2.21879e-09	0.191246	0.0856507	CACNG3	0	CACNG3-001
chr6:26043546-26046579	19	1.01703e-52	1.14092e-46	0.191162	0.131062	HIST1H3C	0	HIST1H2BB-001, U91328.2-001, HIST1H3C-001
chr19:57682795-57683885	6	1.61172e-18	6.93352e-12	0.190926	0.142902	DUXA	3939	NA
chr5:174150286-174155022	19	1.6524e-84	4.32049e-45	0.190365	0.0925926	MSX2	0	MSX2-001, MSX2-002
chr2:19558059-19561709	15	2.09992e-12	3.50379e-05	0.189878	0.00194513	OSR1	0	OSR1-001, OSR1-002, OSR1-003, OSR1-201
chr17:38935846-38936092	4	1.15494e-07	4.06143e-05	0.189741	0.121057	KRT27	2694	KRT27-002
chr14:45431297-45432516	12	9.75031e-37	1.01209e-07	0.187729	0.0551767	FAM179B	0	KLHL28-001, FAM179B-002, FAM179B-001, FAM179B-201, KLHL28-002, FAM179B-004, FAM179B-005, KLHL28-003, FAM179B-003, KLHL28-004, KLHL28-008
chr6:26330553-26332501	11	5.54844e-30	3.59753e-25	0.187509	0.144902	BTN3A2	32897	NA
chr6:125855124-125855421	4	1.19932e-08	4.19734e-06	0.187404	0.124619	LOC643623	140078	NA
chr12:52317302-52317475	3	3.05633e-51	2.96135e-38	0.187051	0.16398	ACVRL1	16100	ACVRL1-009
chr4:82135607-82136940	8	2.00649e-28	7.06124e-17	0.187024	0.121886	PRKG2	0	PRKG2-001, PRKG2-202
chr19:30716182-30720025	16	5.41443e-20	5.00148e-17	0.18688	0.0924653	ZNF536	143303	ZNF536-003, AC005597.1-001, ZNF536-001, ZNF536-002
chr8:95246514-95246814	3	1.60825e-11	1.18154e-08	0.186787	0.168956	GEM	27733	NA
chr3:21792248-21793557	9	9.51252e-24	1.88333e-13	0.18599	0.0965207	ZNF385D	620566	ZNF385D-001, ZNF385D-004
chr1:108022767-108023482	6	7.21075e-26	6.81017e-16	0.185829	0.136836	NTNG1	84991	NA
chr3:192444985-192445594	12	4.18544e-18	2.14362e-10	0.185671	0.106851	FGF12	0	FGF12-201, RNU1-20P-201, FGF12-005, FGF12-006, FGF12-002, FGF12-007, FGF12-004, FGF12-003
chr4:122301573-122302680	14	1.1164e-16	5.47883e-07	0.185327	0.0927651	QRFPR	0	QRFPR-003, QRFPR-001, QRFPR-004, QRFPR-002
chr1:165413323-165415805	14	2.32358e-47	1.73695e-19	0.18495	0.080298	RXRG	0	RXRG-001, RXRG-003
chr1:91190005-91193193	24	1.75973e-45	5.48114e-24	0.184638	0.0751761	BARHL2	7211	NA
chr18:13824002-13824396	4	3.86056e-19	3.93715e-12	0.184583	0.130393	MC5R	1147	MC5R-001, AP001525.1-201, MC5R-002
chr4:165876955-165878742	11	1.12544e-14	1.03915e-09	0.184129	0.0885698	TRIM61	20076	FAM218A-001
chr11:32454216-32461240	43	2.76021e-36	1.44471e-30	0.183978	0.0726351	WT1	0	WT1-001, WT1-005, WT1-002, WT1-AS-001, WT1-AS-201, WT1-AS-005, WT1-009, WT1-004, WT1-AS-003, WT1-AS-004, WT1-AS-002, WT1-AS-006, WT1-003
chr5:140855463-140858107	20	2.53615e-34	3.81952e-15	0.183918	0.063922	PCDHGA8	83980	PCDHGC3-001, RN7SL68P-201
chr17:6678929-6679781	13	2.38249e-31	1.13319e-18	0.183742	0.116777	XAF1	19773	FBXO39-001
chr14:52734156-52735485	12	2.66062e-10	3.96083e-06	0.183716	0.0857359	PTGDR	0	PTGDR-001, PTGDR-002
chr16:29796122-29796798	6	1.25273e-13	1.51878e-08	0.183711	0.11019	BOLA2	408829	NA
chr4:46994748-46996264	12	6.47273e-22	3.3909e-13	0.183697	0.0754269	GABRA4	160	GABRA4-001, GABRA4-005, GABRA4-004, GABRA4-002, GABRA4-003, GABRB1-005
chr4:1148456-1148569	3	4.37653e-21	1.09344e-15	0.183597	0.157455	SPON2	18088	TMED11P-001
chr6:86158972-86160468	11	1.06249e-22	1.92084e-16	0.183543	0.0853332	NT5E	0	NT5E-001, NT5E-002, NT5E-201
chr7:87228749-87230344	11	5.54848e-13	2.87859e-06	0.182716	0.0786115	ABCB1	112295	ABCB1-201
chr3:150804313-150805388	6	1.95439e-15	1.42969e-06	0.182594	0.0669571	MED12L	0	MED12L-005, MED12L-002, MED12L-004, MED12L-006, MED12L-001
chr1:66797481-66798063	4	1.97414e-12	3.57822e-06	0.182592	0.0922757	PDE4B	0	PDE4B-007, PDE4B-011, PDE4B-009, PDE4B-010
chr7:93519220-93521196	26	2.13096e-19	2.06119e-06	0.182288	0.0631756	TFPI2	0	TFPI2-001, AC002076.10-001, TFPI2-003, TFPI2-002, TFPI2-201
chr20:62052156-62053155	3	2.13331e-19	1.31822e-14	0.182056	0.130166	KCNQ2	50838	NA
chr10:63212496-63213784	11	1.99123e-21	5.69559e-08	0.182015	0.0716937	TMEM26	0	RP11-809M12.1-001, TMEM26-201, TMEM26-001, TMEM26-003, TMEM26-004
chr1:114695695-114697707	15	1.15774e-33	6.66112e-21	0.181676	0.0910332	SYT6	0	SYT6-201, SYT6-202, SYT6-001, SYT6-006, SYT6-008, SYT6-007, SYT6-005, SYT6-002, SYT6-003, SYT6-004
chr17:47091038-47092272	8	6.38469e-24	1.82675e-11	0.181588	0.0914984	IGF2BP1	16264	IGF2BP1-005, RP11-501C14.6-001
chr19:55141366-55142181	5	2.18906e-26	8.85742e-14	0.181538	0.0848925	LILRB1	0	LILRB1-201, LILRB1-005, LILRB1-004, LILRB1-001, LILRB1-003, LILRB1-006, LILRB1-007, LILRB1-204, LILRB1-009, AC009892.1-201
chr7:93203695-93205295	24	2.50103e-105	5.42334e-67	0.180979	0.0975146	CALCR	0	CALCR-201, CALCR-202, CALCR-001, CALCR-005
chr13:105791890-105792346	3	1.1743e-29	3.88234e-20	0.180893	0.140779	DAOA-AS1	365684	NA
chr7:71217124-71217765	5	1.29886e-15	1.29598e-10	0.180707	0.127284	CALN1	584443	NA
chr20:62693102-62695174	14	8.86959e-41	1.92581e-18	0.180611	0.0542839	TCEA2	0	TCEA2-003, TCEA2-001, TCEA2-201, TCEA2-009, TCEA2-004, TCEA2-005, TCEA2-012, TCEA2-007, TCEA2-011
chr2:105460715-105462313	9	1.08783e-20	8.29041e-09	0.180419	0.0857717	LINC01158	5621	NA
chr6:28641622-28642394	15	5.53845e-51	5.60342e-31	0.179647	0.125648	ZBED9	86510	NA
chr10:35195138-35195758	4	4.76381e-17	1.55409e-08	0.179421	0.114636	PARD3	90885	NA
chr16:3220475-3222180	8	1.91681e-43	3.18731e-22	0.179322	0.115507	ZNF213	35418	NA
chr17:46619555-46621297	9	9.40173e-18	3.24951e-09	0.179244	0.0945132	HOXB2	1096	HOXB-AS1-001, HOXB2-003, HOXB-AS1-002, HOXB-AS1-003, HOXB2-002, HOXB2-004
chr11:32354742-32355509	7	2.29092e-17	1.2187e-11	0.179239	0.112329	WT1	96854	NA
chr6:28784461-28784980	7	7.98716e-16	2.56281e-10	0.178453	0.0962651	LOC401242	46474	NA
chr4:164264520-164265822	11	1.55811e-32	8.62501e-20	0.178334	0.110318	NPY5R	0	NPY5R-003, NPY1R-008, NPY5R-001
chr2:38892309-38894198	11	1.43886e-25	4.81942e-12	0.177964	0.0894327	GALM	0	GALM-001, GALM-003, GALM-004, GALM-002
chr12:81471311-81472177	13	6.76505e-28	3.02454e-15	0.177907	0.102111	ACSS3	0	ACSS3-002, ACSS3-001
chr12:94070475-94071654	9	3.9067e-23	0.000303672	0.177572	0.0337613	CRADD	0	CRADD-001, CRADD-201, CRADD-002, CRADD-003, CRADD-008, CRADD-004, CRADD-005, CRADD-007
chr2:154727485-154730326	18	3.13585e-28	3.76167e-19	0.176785	0.0967863	GALNT13	0	GALNT13-001, GALNT13-002
chr1:91194674-91196488	11	4.46594e-12	8.61021e-07	0.176748	0.0770475	BARHL2	11880	NA
chr20:9818397-9820740	13	9.01881e-48	1.05029e-21	0.17643	0.0920141	PAK7	0	PAK7-002, PAK7-003, PAK7-001
chr2:176968744-176970508	9	5.94214e-11	9.16832e-06	0.175781	0.0782189	HOXD11	0	HOXD11-001, HOXD11-003
chr18:58038568-58040213	6	5.12099e-17	7.5534e-08	0.175725	0.084002	MC4R	0	MC4R-001
chr18:67067261-67068730	7	1.38117e-16	1.0537e-09	0.175101	0.0955386	DOK6	0	DOK6-001
chr2:2617199-2617432	3	9.26893e-11	8.14976e-08	0.175089	0.137758	MYT1L	282154	NA
chr7:155164762-155167844	18	1.6345e-25	1.07541e-16	0.174912	0.0882333	INSIG1	75276	NA
chr10:729001-729956	9	5.43437e-38	1.15588e-24	0.174763	0.106759	DIP2C	5652	NA
chr2:150444370-150444834	6	3.64812e-15	0.0110342	0.174589	0.0461167	MMADHC	40	MMADHC-006, MMADHC-004, MMADHC-001, AC144449.1-001, MMADHC-005
chr2:5506170-5506547	3	1.73141e-14	6.21196e-10	0.174301	0.140888	SOX11	326252	NA
chr16:71264282-71265020	8	3.19345e-17	3.63549e-11	0.174025	0.117592	HYDIN	0	HYDIN-005, HYDIN-002, HYDIN-201, HYDIN-001, HYDIN-202, HYDIN-203, HYDIN-003, HYDIN-015, HYDIN-004, HYDIN-014
chr7:87974722-87975315	4	9.27906e-11	1.96414e-06	0.173814	0.125282	STEAP4	38494	NA
chr8:11141365-11142829	14	1.88745e-16	0.0145166	0.17377	0.0322943	MTMR9	0	MTMR9-001, CTC-493P15.2-001, MTMR9-002, MTMR9-003
chr3:113932855-113933175	3	3.16303e-17	2.23743e-12	0.173519	0.116621	DRD3	14601	RP11-553L6.2-001, RP11-553L6.2-002
chr6:28761989-28762552	5	4.17971e-10	4.63229e-06	0.173494	0.118418	LOC401242	68902	AL662890.3-201
chr1:163038703-163039184	4	9.80148e-17	6.17171e-07	0.173491	0.104592	RGS4	0	RGS4-003, RGS4-001, RGS4-005, RGS4-004, RGS4-006, RGS4-007, RGS4-010, RGS4-008
chr7:37959966-37960974	8	1.10377e-11	5.39123e-05	0.173385	0.096862	EPDR1	0	EPDR1-001, EPDR1-004, EPDR1-002, EPDR1-201
chr19:30941858-30942750	4	5.53893e-19	8.2691e-08	0.173256	0.0988299	ZNF536	78530	NA
chr5:137071523-137072504	5	4.91103e-22	6.94407e-13	0.173202	0.095285	MYOT	49113	KLHL3-001, KLHL3-201, KLHL3-002, KLHL3-010
chr11:58735304-58736104	4	1.45283e-14	1.59781e-09	0.173067	0.0967288	LOC283194	89821	RP11-142C4.4-001
chr5:137474700-137475532	9	3.12397e-29	7.00361e-18	0.173038	0.0943487	NME5	0	NME5-001, NME5-003, NME5-002
chr17:77174120-77175465	8	1.46047e-15	1.39706e-07	0.173036	0.0738022	RBFOX3	303215	NA
chr3:185080218-185081403	9	9.8129e-39	9.44566e-09	0.172863	0.0582124	MAP3K13	0	MAP3K13-001, MAP3K13-002
chr3:178253651-178254242	3	3.96206e-11	9.91212e-05	0.172842	0.113488	KCNMB2	0	KCNMB2-004, KCNMB2-001, KCNMB2-011
chr9:104499700-104501030	7	5.93736e-17	1.58041e-11	0.172754	0.114485	GRIN3A	0	GRIN3A-001
chr6:117591433-117592358	6	3.47651e-17	2.8694e-12	0.172574	0.100397	VGLL2	4712	NA
chr2:127782651-127783370	6	1.25545e-22	7.73509e-16	0.172355	0.130672	BIN1	56271	RP11-521O16.2-001, RP11-521O16.1-001
chr12:114846162-114847641	16	5.17237e-27	5.78307e-09	0.172088	0.0719991	TBX5	0	TBX5-001, TBX5-003, TBX5-AS1-001, TBX5-AS1-003, TBX5-AS1-002, TBX5-AS1-004, TBX5-AS1-201
chr4:139162808-139163535	4	1.33288e-21	5.19159e-05	0.171898	0.047358	SLC7A11	0	SLC7A11-001
chr10:118030848-118034357	30	1.19425e-37	7.79272e-30	0.171429	0.096281	GFRA1	0	GFRA1-002, GFRA1-003, GFRA1-001, GFRA1-201, GFRA1-004
chr6:28910953-28912166	14	7.99597e-50	6.69003e-28	0.17115	0.10873	TRIM27	19185	C6orf100-001
chr6:27301083-27301172	3	6.09591e-12	7.87914e-09	0.171144	0.145442	VN1R10P	8543	NA
chr12:114840854-114844265	18	1.78848e-20	4.86023e-14	0.170801	0.0656814	TBX5	0	TBX5-001, TBX5-003, TBX5-005, TBX5-002, TBX5-AS1-003, TBX5-AS1-002, TBX5-AS1-004, TBX5-006
chr12:103355123-103356060	5	7.31415e-11	9.72158e-07	0.170648	0.101944	ASCL1	3671	NA
chr1:76079833-76081408	10	3.18963e-25	4.5866e-12	0.170428	0.0795712	SLC44A5	62202	NA
chr7:32109831-32111453	14	4.44362e-22	4.42288e-08	0.170228	0.072134	PDE1C	0	PDE1C-002, PDE1C-007, PDE1C-003, PDE1C-004, PDE1C-006, PDE1C-005
chr18:44336399-44338147	8	1.42533e-15	4.56208e-11	0.170138	0.0979527	ST8SIA5	0	ST8SIA5-001, ST8SIA5-002, ST8SIA5-004, ST8SIA5-003, ST8SIA5-007, ST8SIA5-006, RP11-742D12.2-001, RP11-742D12.2-002
chr5:140430569-140431882	10	3.16314e-40	1.38541e-21	0.170128	0.104341	PCDHB1	0	PCDHB1-001
chr19:12750806-12751278	5	1.21492e-19	3.22462e-12	0.170017	0.115276	MAN2B1	26313	ZNF490-004
chr9:136114300-136114344	3	9.25988e-16	1.1507e-11	0.16969	0.153592	ABO	36286	NA
chr2:48982509-48983679	8	9.9346e-14	2.02877e-05	0.169269	0.0789892	LHCGR	0	LHCGR-001, LHCGR-201, LHCGR-006, LHCGR-004, LHCGR-003, LHCGR-007, LHCGR-009
chr11:15094364-15096495	13	9.89706e-40	4.79667e-26	0.169255	0.106466	CALCB	0	CALCB-002, CALCB-003
chr8:110986371-110989116	16	7.25104e-42	6.39738e-23	0.169016	0.106971	KCNV1	0	KCNV1-201, KCNV1-001, RP11-696P8.2-001
chr19:58110744-58111769	11	3.52766e-16	2.06913e-07	0.167983	0.0546371	ZNF530	0	ZNF530-001, ZNF530-004, ZNF530-005, ZNF530-002
chr14:62583388-62584600	13	1.3678e-32	1.12909e-13	0.167581	0.0925386	LINC00643	0	LINC00643-201, RP11-355I22.2-001, LINC00643-004, LINC00643-003
chr1:190446756-190448126	8	5.66326e-19	7.26055e-08	0.167304	0.0921996	BRINP3	0	BRINP3-001, RP11-161I10.1-001, RP11-547I7.2-001, RP11-547I7.2-002, BRINP3-201
chr1:180123222-180124071	8	1.58791e-27	0.0103979	0.167169	0.0398126	QSOX1	0	QSOX1-003, QSOX1-001, QSOX1-002
chr13:93878969-93881110	13	1.54717e-31	1.65135e-33	0.166985	0.129918	GPC6	0	GPC6-001
chr7:25934722-25935223	3	8.04477e-13	2.27892e-09	0.166797	0.112522	RNU6-16P	54092	NA
chr19:35068221-35069269	6	3.38975e-13	9.5136e-06	0.166665	0.0653577	SCGB1B2P	0	SCGB1B2P-001, SCGB1B2P-002
chr2:210635618-210637094	10	7.88092e-24	1.42081e-12	0.166363	0.108913	UNC80	0	UNC80-007, UNC80-201, UNC80-001
chr4:184961220-184961374	3	1.80258e-14	1.26891e-10	0.166351	0.146439	STOX2	134711	NA
chr11:22213803-22215407	11	5.67829e-16	7.56776e-10	0.166213	0.098057	ANO5	0	ANO5-001
chr16:86112008-86112085	3	1.50206e-14	6.34384e-08	0.166198	0.0990322	IRF8	179234	NA
chr5:63801834-63802993	13	4.70614e-36	9.46336e-24	0.165991	0.109462	RGS7BP	60	RGS7BP-001, RGS7BP-002
chr3:2139690-2142391	15	2.81387e-21	7.98909e-15	0.165837	0.0693004	CNTN4	0	CNTN4-009, CNTN4-004, CNTN4-003, CNTN4-005, CNTN4-007
chr1:177139876-177140812	10	8.68928e-34	1.20724e-18	0.165693	0.110412	BRINP2	0	BRINP2-001
chr11:94965364-94965610	4	1.82332e-16	1.328e-10	0.165654	0.140557	SESN3	95	SESN3-003, SESN3-201, SESN3-002, SESN3-001, SESN3-005, RP11-712B9.2-005, SESN3-004, RP11-712B9.2-008, RP11-712B9.2-006
chr13:88323358-88326918	19	2.13754e-16	8.31676e-14	0.165222	0.0839479	SLITRK5	0	SLITRK5-001, SLITRK5-201, MIR4500HG-001, MIR4500HG-002, MIR4500HG-003, MIR4500HG-004
chr4:72635202-72636217	3	1.28301e-16	2.9534e-09	0.165149	0.101526	GC	35020	GC-005, GC-008
chr3:175338261-175338932	6	4.04146e-20	1.02088e-12	0.165097	0.123855	NAALADL2	496065	NA
chr4:104640197-104641548	13	2.18092e-22	2.305e-13	0.164811	0.08139	TACR3	0	TACR3-001
chr12:8994648-8995808	6	1.9084e-12	1.80428e-06	0.164745	0.0664206	A2ML1	0	A2ML1-008, A2ML1-004, A2ML1-003
chr17:50234775-50237844	20	1.13431e-13	1.62191e-11	0.16443	0.0792699	CA10	0	CA10-003, CA10-201, CA10-001, CA10-006, CA10-002, CA10-011, CA10-008, CA10-004
chr11:2160540-2162783	52	1.14095e-31	0.000513033	0.1644	0.0364321	INS-IGF2	19656	IGF2-AS-001, IGF2-AS-003, IGF2-009, IGF2-002, IGF2-001, IGF2-007, IGF2-AS-002
chr6:134498979-134499794	7	1.2263e-24	1.02697e-15	0.164266	0.120925	SGK1	139402	SGK1-010, SGK1-006, SGK1-017, SGK1-024
chr14:60976285-60978275	10	1.93914e-33	8.09682e-21	0.164263	0.0977769	SIX6	347	SIX6-001
chr22:29866414-29867475	3	2.17153e-25	2.15102e-12	0.164019	0.0907288	NEFH	8706	NA
chr13:78491982-78494462	50	1.47754e-69	1.22402e-35	0.163973	0.0809692	EDNRB	55202	EDNRB-003, EDNRB-001, EDNRB-201, EDNRB-002, RNF219-AS1-013
chr13:37004536-37006748	37	4.38918e-40	1.30195e-26	0.16395	0.0953286	CCNA1	0	CCNA1-001, CCNA1-201, CCNA1-202, CCNA1-203, CCNA1-002
chr8:27850175-27850772	10	2.5387e-16	2.36162e-09	0.16387	0.0996988	SCARA5	0	SCARA5-201, SCARA5-001, SCARA5-003, SCARA5-004
chr13:28554471-28555387	5	3.33537e-06	0.000832193	0.163704	0.0910919	URAD	7387	NA
chr7:31232532-31233100	7	2.59677e-16	1.02394e-09	0.163624	0.086993	ADCYAP1R1	140456	NA
chr6:166579974-166583226	19	7.67042e-21	1.407e-16	0.163553	0.0781395	T	0	T-001, T-002, T-003, T-004
chr4:46390832-46392972	22	4.29759e-44	5.28563e-27	0.163319	0.100887	GABRA2	0	GABRA2-002, GABRA2-001, RP11-436F23.1-001, GABRA2-008, GABRA2-007, GABRA2-013, GABRA2-003, GABRA2-009, GABRA2-010, GABRA2-014, GABRA2-011, GABRA2-006, GABRA2-004, GABRA2-201
chr12:113916338-113917994	14	1.5274e-22	8.4086e-11	0.163179	0.072639	LHX5	6461	NA
chr19:50733985-50734287	3	7.48904e-19	3.90601e-11	0.163057	0.0952077	MYH14	27100	NA
chr1:34631613-34632118	3	2.81399e-05	0.0103568	0.162879	0.092018	CSMD2	170	CSMD2-001, C1orf94-001, CSMD2-201
chr2:171678251-171680337	9	3.45025e-19	8.47931e-15	0.162822	0.100932	GAD1	5051	GAD1-011, GAD1-015
chr19:12074907-12076549	13	4.87552e-26	8.87686e-17	0.161929	0.0890461	ZNF763	0	ZNF763-001, ZNF763-002, ZNF763-202, ZNF763-005, ZNF763-006
chr5:71014409-71015523	11	2.1682e-26	1.69645e-12	0.161922	0.0727115	CARTPT	0	CARTPT-001, CARTPT-002
chr5:87955366-87957260	11	5.31287e-18	2.61817e-12	0.161871	0.0818113	LINC00461	23360	LINC00461-011
chr1:158147446-158147849	3	2.52881e-08	1.01781e-05	0.161683	0.125771	CD1D	1888	CD1D-001, ELL2P1-001
chr11:43601969-43605269	24	8.46525e-12	8.93316e-07	0.161581	0.0532199	MIR129-2	0	MIR129-2-201, HSD17B12-009, HSD17B12-010
chr17:11500910-11502254	13	1.21784e-46	2.32994e-29	0.161465	0.0935384	DNAH9	0	DNAH9-001, DNAH9-003, DNAH9-005, DNAH9-004
chr6:121655896-121656542	4	2.17448e-14	0.0622435	0.161461	0.0477318	TBC1D32	252	TBC1D32-003, TBC1D32-005, TBC1D32-004, TBC1D32-002
chr6:130182053-130182967	9	1.04065e-24	1.00215e-10	0.161436	0.0879443	ARHGAP18	0	TMEM244-001, TMEM244-201
chr1:22351256-22352348	11	5.65738e-24	1.81815e-08	0.160671	0.0531786	LINC00339	0	LINC00339-201, LINC00339-001, LINC00339-003, LINC00339-004, RP1-224A6.3-001
chr1:239549577-239551249	15	1.02672e-19	3.91806e-11	0.160544	0.102625	CHRM3	0	CHRM3-004, CHRM3-006
chr6:52858459-52859766	7	2.17232e-21	2.47584e-05	0.160521	0.0740748	GSTA4	412	RN7SK-201, GSTA4-003, GSTA4-004, GSTA4-001, GSTA4-005, GSTA4-002, GSTA4-201
chr8:94766196-94766944	5	3.78249e-11	0.00239102	0.160464	0.0751287	TMEM67	128	TMEM67-007, TMEM67-002, TMEM67-003, TMEM67-001, TMEM67-012, TMEM67-009, TMEM67-006, TMEM67-005, TMEM67-004, TMEM67-008, TMEM67-015, TMEM67-017, TMEM67-016, TMEM67-018
chr3:141516232-141516705	6	1.67105e-24	1.52443e-17	0.16042	0.122624	GRK7	19189	NA
chr2:25193821-25194373	4	6.25621e-22	9.89745e-06	0.160406	0.0821587	DNAJC27	590	DNAJC27-001, SNORD14.1-201, DNAJC27-002, DNAJC27-AS1-003, DNAJC27-AS1-001, DNAJC27-AS1-002, DNAJC27-AS1-005, DNAJC27-AS1-004, DNAJC27-AS1-006, DNAJC27-AS1-007, AC013267.1-001, DNAJC27-003, DNAJC27-004, DNAJC27-007, DNAJC27-005, DNAJC27-201
chr7:120967900-120969666	11	2.60394e-27	5.50228e-13	0.160272	0.0875602	WNT16	0	WNT16-001
chr16:23846279-23848439	11	2.56444e-16	3.29377e-10	0.160163	0.0960958	PRKCB	0	PRKCB-002, PRKCB-001, PRKCB-003, PRKCB-004
chr16:54407943-54408014	3	1.94954e-21	2.0297e-15	0.159893	0.140271	IRX3	87565	NA
chr10:3536341-3537285	6	1.7674e-20	4.02416e-14	0.159885	0.114623	KLF6	290188	NA
chr4:174442543-174444307	10	2.0811e-16	3.24366e-07	0.159794	0.0661721	HAND2	6223	NA
chr4:41867178-41868203	7	3.23277e-13	4.56111e-09	0.159759	0.106985	TMEM33	68934	NA
chr12:47219626-47221046	13	7.72979e-37	2.27354e-22	0.15964	0.113127	SLC38A4	0	SLC38A4-002, SLC38A4-001, SLC38A4-004
chr13:28365587-28367741	15	5.70376e-29	8.46903e-11	0.159438	0.0657955	GSX1	0	GSX1-001
chr10:661009-661730	7	7.68173e-28	1.2979e-09	0.159351	0.0600976	DIP2C	73878	NA
chr5:87975798-87976902	9	7.45686e-21	8.98377e-10	0.159262	0.10271	LINC00461	3718	LINC00461-010, LINC00461-009, LINC00461-008
chr4:147557774-147558544	6	2.79511e-27	3.04781e-13	0.159196	0.103342	POU4F2	1501	POU4F2-001, AC093887.1-201
chr2:64836235-64837018	4	1.73355e-10	6.15056e-08	0.159103	0.128199	LOC339807	1789	AC007365.1-002
chr10:48438614-48439452	8	2.2354e-05	0.00109776	0.158979	0.0655737	GDF10	0	GDF10-001
chr3:193587264-193587939	5	5.81165e-12	1.27524e-07	0.158582	0.0970586	LOC647323	133509	NA
chr22:50623165-50623692	3	5.92549e-06	0.000137178	0.158501	0.123372	TRABD	667	TRABD-001, TRABD-003, TRABD-002
chr4:940614-941966	5	1.13687e-15	7.62985e-09	0.158394	0.0994651	TMEM175	14352	TMEM175-017
chr9:103790013-103792172	6	5.02961e-19	7.31474e-17	0.158365	0.0826313	LPPR1	0	LPPR1-002
chr4:163084858-163085697	11	1.55628e-22	7.23475e-13	0.1583	0.108667	FSTL5	0	FSTL5-001, FSTL5-003, FSTL5-002
chr19:45996372-45998201	11	3.12147e-07	3.1116e-06	0.158297	0.0729324	RTN2	2112	RTN2-006, RTN2-010, RTN2-007, RTN2-011, RTN2-008
chr17:11142733-11145218	10	3.77243e-28	2.33999e-18	0.158161	0.0948718	SHISA6	0	SHISA6-004, SHISA6-002, SHISA6-003, SHISA6-001
chr8:89339080-89341103	13	3.23964e-24	2.9277e-15	0.158096	0.0991565	MMP16	0	MMP16-001, MMP16-005, RP11-586K2.1-002, RP11-586K2.1-001, MMP16-004, RP11-586K2.1-003, MMP16-003
chr3:194705841-194706168	4	3.70115e-29	2.07887e-21	0.158077	0.145878	XXYLT1	136756	NA
chr5:142814827-142815469	4	6.72431e-09	0.00145776	0.15799	0.0648443	NR3C1	0	NR3C1-201, NR3C1-011, NR3C1-010, NR3C1-012
chr11:58672702-58673615	8	1.89884e-14	8.12434e-09	0.157974	0.0923928	GLYATL1	21487	AP001652.1-201, GLYATL1-009, GLYATL2-002, GLYATL1-007
chr8:114444356-114451137	33	3.82355e-22	1.49823e-21	0.157912	0.0696199	CSMD3	0	CSMD3-001, CSMD3-201, CSMD3-002, CSMD3-005, CSMD3-003
chr1:72747802-72750671	17	2.37653e-64	3.83551e-45	0.157876	0.0936793	NEGR1	0	NEGR1-001, NEGR1-201
chr16:21294947-21295413	3	3.57105e-07	1.40594e-05	0.157815	0.127169	CRYM	18991	CRYM-005, CRYM-009
chr1:247578552-247581417	10	1.35618e-41	3.53114e-18	0.157768	0.0705226	NLRP3	0	NLRP3-001, NLRP3-002, NLRP3-007, NLRP3-201, NLRP3-004, NLRP3-003, NLRP3-005
chr10:56560945-56561543	6	1.37319e-18	3.38267e-09	0.157757	0.0840087	PCDH15	0	PCDH15-001, PCDH15-011, PCDH15-002, PCDH15-021, PCDH15-008, PCDH15-012, PCDH15-201, PCDH15-013, PCDH15-017, PCDH15-016, PCDH15-015, PCDH15-007, PCDH15-014, PCDH15-018, PCDH15-006, PCDH15-202, PCDH15-203, PCDH15-020, PCDH15-009
chr14:36288987-36289250	4	2.87293e-06	0.000132031	0.157465	0.103077	BRMS1L	6347	NUTF2P2-001
chr5:57878188-57879443	20	9.1237e-47	2.22215e-23	0.157431	0.0909935	RAB3C	0	RAB3C-001, RAB3C-002
chr12:115134594-115136308	45	3.84597e-60	9.53654e-21	0.157419	0.0648759	TBX3	12625	NA
chr19:32715259-32715740	5	1.80541e-10	1.37506e-07	0.157191	0.113583	ZNF507	120774	NA
chr11:104034058-104035942	13	6.51425e-21	4.02494e-13	0.157183	0.0951626	PDGFD	0	PDGFD-002, PDGFD-001
chr20:4202151-4202764	3	1.87867e-08	1.91794e-05	0.157076	0.105426	ADRA1D	26895	NA
chr3:111717793-111718565	9	1.58131e-13	0.00945045	0.157061	0.0429872	TAGLN3	0	TAGLN3-001, TAGLN3-201, TAGLN3-003, TAGLN3-004, TAGLN3-002, TAGLN3-006, TAGLN3-005
chr12:103349994-103353183	19	2.21052e-21	1.29647e-18	0.156992	0.0782816	ASCL1	0	ASCL1-001, PAH-004, PAH-005
chr15:26107410-26109614	33	6.86216e-56	9.55539e-18	0.156643	0.0669425	ATP10A	703	ATP10A-001, ATP10A-003, ATP10A-006, ATP10A-002, RP11-2C7.1-001
chr2:165811816-165812297	6	7.22024e-16	2.63448e-11	0.156514	0.119848	SLC38A11	0	SLC38A11-001, SLC38A11-002, SLC38A11-003, SLC38A11-009
chr1:78956268-78957682	10	1.78893e-18	3.53209e-13	0.156398	0.100897	PTGFR	0	PTGFR-003, PTGFR-001, PTGFR-004
chr6:28602543-28603779	36	3.49198e-65	4.73517e-35	0.156299	0.0967012	ZBED9	47431	RP11-373N24.2-001
chr3:12045449-12047002	10	1.96562e-19	4.63239e-13	0.156221	0.0988322	SYN2	0	SYN2-001, SYN2-002
chr13:97873877-97874638	8	4.41674e-27	7.905e-12	0.155956	0.0699142	MBNL2	0	MBNL2-201, MBNL2-001, MBNL2-202, MBNL2-004, MBNL2-002
chr20:708630-709392	5	1.10736e-30	4.35813e-23	0.15587	0.121182	SLC52A3	39836	NA
chr20:4229231-4230822	7	1.96558e-17	1.23529e-09	0.155735	0.0763929	ADRA1D	0	ADRA1D-001
chr2:168103475-168104087	3	2.72553e-16	6.77364e-11	0.155595	0.111827	XIRP2	59682	NA
chr1:217308276-217310918	13	1.15292e-13	9.47009e-06	0.155522	0.057996	ESRRG	179	ESRRG-003, ESRRG-010
chr2:86263224-86263895	3	3.91569e-13	1.67605e-07	0.155507	0.113724	POLR1A	7638	POLR1A-010
chr6:39901897-39903199	12	1.60952e-30	7.774e-19	0.155468	0.101449	MOCS1	0	MOCS1-201, MOCS1-005, MOCS1-004, MOCS1-008, MOCS1-002, MOCS1-009, MOCS1-007
chr2:60797006-60797213	3	2.38896e-10	1.16226e-07	0.155433	0.13577	BCL11A	16373	NA
chr8:91094422-91095906	8	3.08633e-15	1.08864e-09	0.155429	0.103409	CALB1	11781	CALB1-001, CALB1-004, CALB1-005, CALB1-003, CALB1-008
chr3:173302142-173303347	7	2.15917e-15	4.07804e-09	0.155397	0.0959521	NLGN1	0	NLGN1-002, NLGN1-003
chr10:118924620-118928131	16	1.82225e-18	4.65881e-12	0.155202	0.0661753	MIR3663	0	RP11-501J20.2-001, MIR3663-201
chr3:147086945-147087702	5	5.30938e-11	3.43153e-05	0.155131	0.0834037	ZIC4	22515	RP11-649A16.1-001
chr4:3794737-3795405	3	1.16836e-10	5.533e-06	0.155006	0.0589716	ADRA2C	26441	NA
chr19:57149436-57149813	5	3.61495e-16	2.526e-10	0.154834	0.109842	SMIM17	4714	NA
chr19:17942025-17943313	6	2.91766e-24	2.42113e-12	0.154757	0.0887993	JAK3	15528	NA
chr1:37498025-37501164	15	3.01449e-30	1.14626e-20	0.154757	0.0912225	GRIK3	0	GRIK3-001, GRIK3-002
chr5:42949542-42950785	7	7.05946e-07	0.00374985	0.15472	0.108401	LOC648987	68128	NA
chr1:111506021-111507160	19	7.27567e-20	2.83215e-12	0.154599	0.0667263	LRIF1	0	LRIF1-001, LRIF1-003, RP11-96K19.5-001
chr6:49681178-49681774	9	2.08902e-31	1.58614e-18	0.154302	0.0997664	CRISP2	0	CRISP2-001
chr4:47032678-47035074	16	6.58415e-20	2.67819e-10	0.154279	0.077525	GABRB1	0	GABRB1-001, GABRB1-002, GABRB1-004, GABRB1-003, GABRB1-201
chr3:195488493-195490309	12	4.76149e-09	0.0033429	0.153868	0.0490803	MUC4	48535	NA
chr8:25868045-25868109	3	9.30049e-12	9.40702e-09	0.153541	0.137332	EBF2	34531	NA
chr10:1453818-1454848	7	4.5798e-17	0.00601787	0.153532	0.0538962	ADARB2	324822	NA
chr8:25904511-25909599	26	8.13258e-12	5.88973e-11	0.153458	0.0514808	PPP2R2A	674436	EBF2-003, EBF2-001
chr7:96625586-96626151	3	3.05006e-07	0.0127539	0.153424	0.0767705	DLX6-AS1	15210	NA
chr5:3197320-3198175	4	3.87378e-19	1.3292e-11	0.153239	0.109607	LINC01019	338033	NA
chr8:144437314-144437914	6	3.07627e-17	1.73351e-10	0.152888	0.0950137	TOP1MT	4233	TOP1MT-020
chr18:56931575-56932993	7	2.11806e-13	1.75819e-08	0.152844	0.0767392	RAX	7632	NA
chr4:5894691-5895913	6	1.47634e-16	5.84313e-08	0.152807	0.0860614	CRMP1	0	CRMP1-001
chr18:56886915-56887785	13	5.3962e-25	1.0047e-12	0.152692	0.083382	GRP	0	GRP-001, GRP-002, GRP-003
chr5:55775841-55776899	6	7.00808e-20	2.53996e-08	0.152594	0.0727456	ANKRD55	246655	CTC-236F12.4-002, CTC-236F12.4-001
chr13:58203618-58206058	15	2.19456e-16	7.90461e-08	0.152558	0.0739797	PCDH17	0	PCDH17-001, PCDH17-002
chr11:115373119-115376699	19	3.27582e-40	7.1243e-26	0.152353	0.0841366	CADM1	0	CADM1-003, CADM1-001, CADM1-006, CADM1-012, CADM1-005, CADM1-004, CADM1-021, CADM1-007, CADM1-002, CADM1-010, CADM1-008
chr17:46810540-46811527	8	4.63022e-19	3.21668e-14	0.152302	0.105868	HOXB13	4429	CTD-2377D24.4-001
chr18:13801010-13801271	4	1.18368e-13	6.16833e-10	0.152299	0.118233	MC5R	24272	NA
chr5:87979005-87983620	16	2.93555e-23	7.41986e-25	0.152129	0.0950269	LINC00461	0	LINC00461-013, LINC00461-016, LINC00461-014, LINC00461-015, LINC00461-001, LINC00461-007
chr2:5835853-5837929	12	1.71453e-16	4.48931e-13	0.152057	0.0925493	SOX11	3054	AC010729.1-001
chr11:24518149-24518776	11	1.0416e-42	1.74071e-29	0.151894	0.118841	LUZP2	0	LUZP2-004, LUZP2-002, LUZP2-005, LUZP2-006, LUZP2-003, LUZP2-001
chr2:152830189-152831214	8	9.62671e-38	3.8689e-17	0.151892	0.0786147	CACNB4	0	CACNB4-201, CACNB4-002, CACNB4-009, CACNB4-007, CACNB4-008, CACNB4-003
chr20:22564325-22567454	16	2.79644e-28	9.46282e-13	0.15177	0.0636372	FOXA2	0	FOXA2-001, FOXA2-002
chr7:67319320-67319485	3	2.01768e-16	1.66706e-11	0.151712	0.107348	STAG3L4	551695	NA
chr5:83677872-83681955	21	2.85758e-74	8.05278e-54	0.15155	0.0796411	EDIL3	0	EDIL3-001, EDIL3-003, CTD-2269F5.1-002, CTD-2269F5.1-001, CTD-2269F5.1-004, CTD-2269F5.1-003, CTD-2269F5.1-005
chr12:105477526-105478590	13	7.67328e-18	1.39553e-06	0.151535	0.0452557	ALDH1L2	0	ALDH1L2-001, ALDH1L2-201, ALDH1L2-002, ALDH1L2-004
chr13:28493316-28495173	13	1.40909e-15	6.55352e-07	0.151368	0.0639197	PDX1	0	PDX1-001, PDX1-AS1-001
chr1:108506812-108508548	10	8.23127e-14	5.13295e-10	0.151236	0.0855414	VAV3	0	VAV3-001, VAV3-201, VAV3-AS1-001, VAV3-003, VAV3-006, VAV3-007, VAV3-010
chr14:42073791-42075554	7	8.34902e-18	4.98169e-08	0.151232	0.0761242	LRFN5	1210	LRFN5-001, LRFN5-005, CTD-2298J14.2-001
chr7:138817676-138818551	9	5.26265e-12	0.059464	0.151069	0.0243003	TTC26	0	TTC26-002, TTC26-201, TTC26-001, TTC26-009, TTC26-006, TTC26-003, TTC26-005, TTC26-008, TTC26-007, TTC26-004
chr5:87973439-87974547	12	7.76213e-19	5.12758e-11	0.151061	0.068865	LINC00461	0	LINC00461-010, LINC00461-002, LINC00461-009, CTC-467M3.1-001, LINC00461-008
chr8:65488839-65491938	24	2.56186e-67	2.49284e-32	0.151016	0.0885194	LOC401463	2507	BHLHE22-001, RP11-21C4.1-002
chr6:27635802-27638381	10	3.5641e-21	6.13658e-10	0.150987	0.0838995	LINC01012	23433	NA
chr2:155553986-155555414	12	2.08685e-24	3.47903e-15	0.150982	0.0911026	KCNJ3	0	KCNJ3-001, AC061961.2-001, KCNJ3-201
chr8:24799414-24800041	4	9.71247e-09	7.31656e-06	0.150718	0.103831	NEFL	14342	NA
chr20:36793373-36794002	13	1.9007e-23	4.39233e-14	0.150676	0.0908569	TGM2	0	TGM2-002, TGM2-004, TGM2-003, TGM2-006, TGM2-001, TGM2-201, TGM2-202
chr5:76928406-76929064	4	5.54717e-21	2.79711e-12	0.150599	0.112285	OTP	5458	NA
chr7:11871535-11872073	9	4.20565e-26	5.47623e-16	0.150571	0.102468	THSD7A	0	THSD7A-001
chr21:32128696-32128800	3	1.04841e-15	3.0428e-09	0.150397	0.0946669	KRTAP21-1	1000	KRTAP21-1-001
chr4:134067789-134072237	23	7.76266e-10	1.00509e-08	0.150347	0.0866584	PCDH10	0	PCDH10-001, RP11-9G1.3-001, RP11-9G1.3-003
chr20:52276760-52277572	4	2.3517e-11	9.09646e-08	0.150251	0.0992767	ZNF217	65959	NA
chr5:174147915-174148519	5	2.18601e-21	8.61745e-14	0.150199	0.105267	MSX2	3056	NA
chr1:237205098-237206643	9	5.90569e-09	1.46005e-05	0.14992	0.0690062	RYR2	0	RYR2-001
chr4:6223463-6224780	5	1.87287e-11	1.05886e-07	0.149912	0.0863058	LOC285484	21003	NA
chr4:146841472-146842191	3	8.76842e-11	4.2494e-06	0.149897	0.101544	ZNF827	17416	NA
chr13:28542287-28543520	11	1.34173e-09	9.11105e-05	0.149629	0.0748595	CDX2	0	CDX2-001, CDX2-002
chr3:125690774-125691192	4	2.22024e-15	1.26954e-08	0.149548	0.0936434	ROPN1B	2746	NA
chr8:81805752-81806286	5	3.20068e-14	2.80793e-08	0.149465	0.104552	ZNF704	18736	NA
chr19:48048129-48049233	4	2.36771e-29	1.1395e-20	0.149216	0.118751	ZNF541	9880	ZNF541-002, ZNF541-004
chr10:94450056-94452554	9	9.72459e-15	6.34478e-09	0.149049	0.0281022	HHEX	375	HHEX-002, HHEX-003, HHEX-004
chr14:61655727-61655919	4	2.97106e-18	5.79824e-13	0.149043	0.132184	PRKCH	1440	PRKCH-014, PRKCH-028, PRKCH-027
chr5:87987991-87990591	12	6.94104e-25	1.73904e-12	0.149004	0.0804048	LINC00461	7371	CTC-467M3.3-001, CTC-467M3.2-001, LINC00461-006
chr4:164253006-164254508	13	9.41707e-19	2.53038e-12	0.148991	0.0772816	NPY1R	0	NPY1R-001, NPY1R-007, NPY1R-004, NPY1R-003, NPY1R-006, NPY1R-005
chr5:180541184-180542623	12	2.75962e-19	8.56778e-05	0.148973	0.0281173	OR2V1	9681	CTB-14A14.2-001
chr12:3599355-3602937	21	4.20122e-21	4.74364e-17	0.148867	0.0663259	PRMT8	0	PRMT8-001, PRMT8-004
chr1:204328377-204330069	12	2.3003e-66	7.06412e-36	0.148695	0.0775356	PLEKHA6	0	PLEKHA6-001, PLEKHA6-002
chr5:140186484-140187240	7	1.01036e-09	3.08104e-05	0.148432	0.0791808	PCDHA1	20608	PCDHA4-201, PCDHA4-002, PCDHA4-001
chr6:391114-392555	12	2.26015e-12	1.35061e-05	0.148307	0.0698231	IRF4	0	IRF4-001, IRF4-003, IRF4-004, IRF4-005, IRF4-002
chr5:63461216-63462187	11	2.19861e-19	1.45403e-12	0.148258	0.0860396	RNF180	0	RNF180-002, RNF180-201, RNF180-001, RNF180-003
chr6:134213992-134217795	14	1.91123e-20	2.35138e-17	0.148112	0.0843381	TCF21	3733	RP3-323P13.2-003
chr2:1507694-1507832	3	1.06661e-18	2.44461e-12	0.147946	0.10947	TPO	19326	TPO-009
chr4:155253864-155254602	6	6.08894e-25	3.22775e-18	0.147907	0.12893	DCHS2	158328	NA
chr19:43099482-43099845	3	1.51623e-22	4.58868e-13	0.147894	0.0929486	LIPE-AS1	171575	CEACAM8-001, CEACAM8-002
chr9:17906113-17906561	3	6.49852e-07	0.00452534	0.147846	0.0895046	SH3GL2	327160	NA
chr19:44860658-44861241	5	5.6657e-15	2.42496e-07	0.147751	0.0710115	ZNF112	44536	ZNF112-004, ZNF112-001, ZNF112-005, ZNF112-006
chr4:186877497-186877778	5	1.82678e-26	2.32326e-18	0.147745	0.122946	SORBS2	92	SORBS2-001, SORBS2-003, SORBS2-015, SORBS2-048, SORBS2-041, SORBS2-047, SORBS2-002, SORBS2-032
chr5:54397821-54398555	3	3.38555e-08	0.000412565	0.14759	0.0835666	GZMA	0	GZMA-001
chr3:138170552-138170939	4	2.23161e-07	0.000105507	0.147547	0.0893741	ESYT3	17137	NA
chr10:15902292-15902887	9	2.78635e-09	0.156788	0.147505	0.0272944	FAM188A	0	FAM188A-001, FAM188A-002
chr1:20878361-20880663	17	1.82255e-21	6.53547e-10	0.147484	0.0342764	FAM43B	0	FAM43B-001
chr7:156832367-156833196	7	1.71942e-08	4.72233e-05	0.147306	0.0609762	MNX1-AS1	28816	NA
chr17:33288906-33289944	7	9.00821e-09	0.00171003	0.147297	0.0549346	ZNF830	357	CCT6B-001, ZNF830-001, CCT6B-003, CCT6B-002, ZNF830-002
chr13:26042598-26043578	6	1.38783e-18	4.01284e-08	0.147236	0.0839989	ATP8A2	0	ATP8A2-201, ATP8A2-004, ATP8A2-003
chr7:54955929-54957468	8	1.81507e-19	5.40132e-09	0.147177	0.0967227	SEC61G	128990	NA
chr6:25652381-25652815	10	2.07497e-27	2.26085e-15	0.147145	0.0974365	SCGN	0	SCGN-201, SCGN-001
chr11:69017394-69017579	3	1.56428e-14	4.30056e-09	0.146937	0.112608	MYEOV	44043	NA
chr1:177133536-177134454	8	2.45687e-09	0.000142624	0.146909	0.0701724	ASTN1	0	ASTN1-006, ASTN1-001, ASTN1-201, ASTN1-002, ASTN1-003
chr20:30073209-30074041	7	8.28704e-07	0.000653654	0.146899	0.0767394	LINC00028	0	LINC00028-001
chr1:37783871-37784244	4	8.17564e-09	4.73425e-06	0.146829	0.0939348	LINC01137	155800	NA
chr7:157204364-157205545	5	2.75981e-15	3.58126e-07	0.146828	0.0710524	DNAJB6	449	NA
chr10:7450355-7454759	22	2.71932e-36	6.23048e-28	0.146825	0.077303	SFMBT2	0	SFMBT2-001, SFMBT2-003, SFMBT2-002, SFMBT2-201, SFMBT2-202
chr16:15488936-15490293	5	1.79595e-10	2.10725e-05	0.146663	0.0780826	MPV17L	0	MPV17L-001, MPV17L-002, MPV17L-003, RP11-1021N1.1-003, RP11-1021N1.1-001, RP11-1021N1.1-002
chr15:79574773-79576704	12	3.82953e-09	3.00448e-06	0.146615	0.0592459	ANKRD34C-AS1	0	ANKRD34C-201, RP11-17L5.4-001, RP11-17L5.4-004, RP11-17L5.4-006, RP11-17L5.4-003, RP11-17L5.4-005, RP11-17L5.4-007, RP11-17L5.4-002, RP11-17L5.4-008
chr4:111557894-111559134	10	1.90365e-20	2.25977e-07	0.146575	0.0657349	PITX2	4145	PITX2-002, PITX2-004, PITX2-001
chr8:142183179-142185447	10	3.364e-39	1.22474e-22	0.14657	0.076775	DENND3	15685	DENND3-020, DENND3-019
chr6:28616368-28616678	4	7.98182e-16	6.80703e-11	0.146485	0.104405	ZBED9	61256	LINC00533-001, AL121932.1-201
chr11:58869823-58870494	5	5.39928e-12	2.58049e-06	0.146372	0.0930333	FAM111B	4164	NA
chr8:54569817-54571020	5	8.31639e-11	0.000380987	0.146319	0.0695732	ATP6V1H	181501	NA
chr10:52750296-52751764	10	2.07282e-24	6.20143e-11	0.146306	0.0792976	PRKG1	0	PRKG1-001, PRKG1-201
chr19:7561739-7562555	6	2.25492e-19	1.76146e-08	0.146246	0.0711319	C19orf45	0	C19orf45-001, PEX11G-002, C19orf45-008, C19orf45-003
chr4:122685641-122689817	17	6.28711e-22	1.08486e-06	0.146197	0.0533835	TMEM155	0	TMEM155-001, TMEM155-002, TMEM155-003, AC079341.1-201, TMEM155-004, TMEM155-006, TMEM155-008, TMEM155-005, TMEM155-007
chr1:22140769-22141400	7	2.11563e-10	1.78879e-06	0.146194	0.0597583	LDLRAD2	2011	LDLRAD2-201
chr4:154702461-154702806	3	5.86464e-10	0.000901744	0.146039	0.0538487	SFRP2	7422	NA
chr6:101849938-101850881	4	8.01499e-08	4.04945e-05	0.145915	0.0939515	GRIK2	3077	NA
chr15:54270557-54271167	5	4.28105e-25	1.88991e-16	0.145841	0.118545	UNC13C	33934	RP11-643A5.2-001
chr3:137487770-137491164	14	2.27257e-17	3.18044e-11	0.145751	0.0730196	SOX14	4636	RP11-2A4.3-001
chr1:102462043-102462877	10	1.48851e-28	1.25171e-16	0.14571	0.103058	OLFM3	0	OLFM3-003, OLFM3-004
chr17:35165018-35166190	6	8.8906e-15	8.61876e-09	0.145632	0.0864957	LHX1	128582	NA
chr3:64253534-64254112	7	2.07807e-17	4.95104e-11	0.145455	0.0978501	PRICKLE2	42403	PRICKLE2-002
chr12:111284228-111285754	12	4.53222e-20	5.64591e-09	0.145448	0.0755195	CCDC63	0	CCDC63-001, CCDC63-002, CCDC63-004, CCDC63-003
chr3:116163694-116164943	9	1.75803e-27	1.529e-16	0.145345	0.102101	LSAMP	0	LSAMP-002, LSAMP-001
chr19:53073285-53074012	8	1.71738e-11	6.47117e-08	0.145155	0.0913709	ZNF701	0	ZNF701-002, ZNF701-001, ZNF701-201, ZNF701-003, ZNF701-004
chr7:82580938-82581607	4	1.66857e-19	5.18623e-13	0.145047	0.104619	PCLO	210590	PCLO-003
chr13:38443104-38445267	14	1.24842e-28	1.93589e-18	0.145038	0.0936765	TRPC4	0	TRPC4-201, TRPC4-002, TRPC4-003, TRPC4-004, TRPC4-202, TRPC4-001, TRPC4-203, TRPC4-204
chr1:240254960-240256644	11	5.8528e-20	6.98882e-11	0.144849	0.0865994	FMN2	0	FMN2-001
chr3:147072597-147075221	13	1.3875e-12	6.25854e-12	0.144651	0.0810619	ZIC4	34996	NA
chr7:53286592-53287126	4	4.35685e-15	1.90035e-10	0.144321	0.101443	POM121L12	183243	NA
chr21:39047670-39047966	5	7.07133e-47	1.14242e-30	0.144315	0.117333	KCNJ6	240775	NA
chr3:195163937-195164931	6	8.92875e-21	0.100033	0.14423	0.0328109	ACAP2	120	ACAP2-001, ACAP2-005, ACAP2-004, ACAP2-002, ACAP2-013, ACAP2-003
chr11:69970464-69970618	3	7.68291e-20	8.58819e-14	0.144162	0.13779	ANO1	16005	NA
chr4:107955266-107958572	15	2.40107e-21	3.85861e-24	0.14414	0.103708	DKK2	246274	DKK2-001, DKK2-002
chr16:84251968-84252213	3	9.5956e-08	0.00354416	0.144121	0.0532657	KCNG4	21143	NA
chr8:50822168-50824749	16	3.35991e-18	3.8212e-17	0.144021	0.0775418	SNTG1	0	SNTG1-003, SNTG1-002, SNTG1-007, SNTG1-006, SNTG1-005, SNTG1-001, SNTG1-008
chr1:3276507-3277000	6	2.10965e-05	0.477225	0.143896	0.0371137	PRDM16	290765	NA
chr1:221060360-221061837	7	8.48823e-17	9.44311e-12	0.14374	0.0774103	HLX	7617	NA
chr4:20985623-20986246	5	1.27953e-11	2.66239e-05	0.143673	0.0633022	KCNIP4	964128	KCNIP4-201, KCNIP4-008
chr6:167763975-167765215	6	4.78479e-27	1.5243e-13	0.143658	0.0920344	TCP10	32783	NA
chr16:89145892-89146961	3	3.37456e-07	0.00213651	0.14353	0.0671888	ACSF3	13256	NA
chr11:22687589-22689281	10	7.95393e-18	2.9725e-08	0.143417	0.0766832	GAS2	0	GAS2-002, GAS2-001, GAS2-003, GAS2-008, GAS2-007
chr5:88178400-88180330	15	6.12896e-29	4.52478e-20	0.14337	0.0835646	MEF2C	19592	MEF2C-003, MEF2C-010, MEF2C-013, MEF2C-201, MEF2C-025, MEF2C-022, MEF2C-011, MEF2C-024, MEF2C-018, MEF2C-AS1-004, MEF2C-AS1-006, MEF2C-012, MEF2C-023, MEF2C-001, MEF2C-AS1-005
chr4:23890659-23892621	10	3.75522e-24	2.97023e-14	0.14327	0.0752265	PPARGC1A	0	PPARGC1A-001, PPARGC1A-007, PPARGC1A-004, PPARGC1A-008, PPARGC1A-015
chr10:92631135-92631648	9	8.06006e-08	0.00175287	0.143195	0.0575104	RPP30	0	RPP30-004, RPP30-001, RPP30-201, RPP30-005
chr5:11384581-11385893	8	1.07413e-21	5.5537e-14	0.143151	0.086721	CTNND2	518217	CTNND2-007, CTNND2-016, CTNND2-015, CTNND2-014
chr2:185462269-185463803	14	1.09253e-26	3.19818e-15	0.143098	0.0914906	ZNF804A	0	ZNF804A-001
chr3:44753069-44754587	14	8.39689e-25	2.08798e-14	0.143096	0.0748196	ZNF502	0	ZNF502-001, ZNF502-003, SOCS5P3-001, ZNF502-002, ZNF502-201
chr2:132152167-132152960	7	4.22554e-14	7.20652e-10	0.143094	0.0751076	LINC01120	7514	MED15P3-001
chr7:89873797-89874597	11	1.21776e-19	0.000189362	0.142898	0.0336513	CFAP69	0	C7orf63-201, C7orf63-001, C7orf63-004, C7orf63-002, C7orf63-003, C7orf63-014, C7orf63-013
chr3:44626029-44626860	11	1.04402e-14	6.32361e-07	0.142877	0.0661243	ZNF660	0	ZNF660-001, ZNF197-002, ZNF660-006, ZNF660-003
chr6:79576851-79577691	14	1.33642e-12	0.47535	0.142875	0.0353224	IRAK1BP1	0	IRAK1BP1-001, IRAK1BP1-004
chr7:51538650-51539678	8	4.44449e-19	7.54152e-10	0.142866	0.0834895	COBL	154135	NA
chr7:145812842-145814306	17	1.73434e-33	2.01469e-21	0.142527	0.0972729	CNTNAP2	0	CNTNAP2-001
chr11:115630531-115631762	14	9.63454e-12	0.000120884	0.142402	0.0702259	LINC00900	0	LINC00900-001, LINC00900-002, LINC00900-003, LINC00900-004, LINC00900-005, LINC00900-006
chr8:116660311-116661063	5	4.42287e-15	3.71788e-11	0.14235	0.112884	TRPS1	20165	NA
chr11:22453679-22454661	7	4.53828e-15	1.09953e-08	0.142325	0.0801958	SLC17A6	94012	NA
chr13:24844846-24844938	6	2.1484e-16	1.55114e-11	0.14232	0.11946	SPATA13	0	SPATA13-201, SPATA13-006, SPATA13-011, SPATA13-005, SPATA13-004
chr12:42981814-42984466	11	6.20382e-15	1.74081e-06	0.14229	0.0437474	PRICKLE1	0	PRICKLE1-001, PRICKLE1-005, PRICKLE1-002, PRICKLE1-008
chr2:61371880-61372316	9	7.15255e-13	1.16427e-08	0.1422	0.105927	C2orf74	0	KIAA1841-011, AC016747.3-004, AC016747.3-001, AC016747.3-003, C2orf74-201, AC016747.3-002, KIAA1841-010
chr13:84453665-84457340	20	1.35091e-16	2.05364e-12	0.142132	0.078689	SLITRK1	0	SLITRK1-001
chr1:2928403-2929594	6	1.95624e-09	0.000732976	0.142098	0.0520831	ACTRT2	8452	NA
chr13:102568345-102570482	10	2.81009e-08	2.65469e-05	0.142023	0.0820779	FGF14	483642	FGF14-001
chr22:39323204-39323648	4	3.91164e-13	3.44273e-09	0.141999	0.114739	APOBEC3A_B	29879	NA
chr5:2751041-2752882	14	3.02708e-18	2.53681e-11	0.141949	0.0774294	IRX2	0	IRX2-002, C5orf38-001, IRX2-001, C5orf38-007, C5orf38-003, IRX2-003, C5orf38-004, C5orf38-002, C5orf38-006, C5orf38-005
chr12:86658385-86659008	4	4.61437e-11	0.00111545	0.141877	0.0516635	MGAT4C	573673	NA
chr4:113441608-113442804	10	6.18899e-16	1.41441e-06	0.141853	0.066689	NEUROG2	4280	NA
chr3:96495129-96495966	6	9.73407e-07	0.0743128	0.141849	0.0356044	EPHA6	37459	CDV3P1-001
chr5:140864020-140865433	10	8.91407e-30	1.13817e-12	0.141729	0.0842069	PCDHGA8	92537	PCDHGC4-001
chr3:9593701-9594385	5	2.24939e-07	0.00031648	0.14165	0.0835452	LHFPL4	1101	LHFPL4-001, LHFPL4-003, LHFPL4-004
chr15:51973199-51973920	8	1.1933e-13	9.28008e-07	0.141648	0.0782655	SCG3	0	SCG3-001, SCG3-002, SCG3-003
chr8:23605543-23605601	3	4.01856e-10	1.1785e-07	0.141611	0.140421	NKX2-6	41432	NA
chr4:176986333-176987577	15	7.80375e-17	5.64857e-09	0.14158	0.0732303	WDR17	0	WDR17-001, WDR17-201, WDR17-002, WDR17-006
chr6:26233352-26234061	5	1.34617e-09	0.000109574	0.141551	0.070183	HIST1H1D	1155	HIST1H1D-001, HIST1H2APS3-001
chr3:120626135-120628544	12	4.14932e-17	7.34031e-09	0.141468	0.0845213	STXBP5L	0	STXBP5L-001, STXBP5L-003, STXBP5L-005, STXBP5L-002, STXBP5L-007, STXBP5L-006, STXBP5L-008, STXBP5L-004
chr4:174450353-174453287	25	6.65382e-22	8.83024e-13	0.141444	0.0697728	HAND2	0	HAND2-001, HAND2-AS1-016, HAND2-AS1-008, HAND2-AS1-014, HAND2-006, HAND2-AS1-015, HAND2-AS1-033, HAND2-AS1-017, HAND2-AS1-029, HAND2-AS1-022, HAND2-AS1-036, HAND2-003, HAND2-AS1-006, HAND2-AS1-023, HAND2-AS1-009, HAND2-AS1-013, HAND2-AS1-004, HAND2-AS1-007, HAND2-AS1-005, HAND2-AS1-031, HAND2-AS1-011, HAND2-AS1-035, HAND2-AS1-010, HAND2-AS1-026, HAND2-AS1-002, HAND2-AS1-028, HAND2-AS1-032, HAND2-…
chr8:70378380-70378760	6	2.77878e-12	1.08083e-07	0.141366	0.0785305	SULF1	99	SULF1-201, SULF1-001, SULF1-008, SULF1-009, SULF1-010
chr5:31193340-31194800	13	1.85134e-40	3.35823e-22	0.141335	0.0995403	CDH6	0	CDH6-001, CDH6-002, CDH6-003
chr7:104869132-104869288	3	2.71816e-07	1.26041e-05	0.141236	0.117867	SRPK2	170510	NA
chr1:114414042-114414802	5	1.24248e-21	2.27493e-09	0.141234	0.0803068	PTPN22	0	PTPN22-001, PTPN22-006, PTPN22-002, PTPN22-003, PTPN22-007, PTPN22-004, PTPN22-010, PTPN22-008, PTPN22-009, PTPN22-201
chr2:177021702-177025198	21	9.05837e-18	2.3783e-08	0.141218	0.0545006	HOXD3	3607	HOXD3-004
chr17:43025023-43026046	13	2.06856e-14	0.312018	0.140779	0.0223705	KIF18B	0	KIF18B-201, KIF18B-002, CTD-2534I21.8-001, KIF18B-001
chr5:113696517-113699683	19	1.60342e-24	1.48081e-23	0.140705	0.0898252	KCNN2	0	KCNN2-201, KCNN2-005, KCNN2-001
chr12:71314144-71315264	9	2.1511e-09	0.000151719	0.140689	0.0588558	PTPRR	0	PTPRR-001
chr4:165304259-165305815	15	1.10881e-57	9.9971e-39	0.14064	0.107632	MARCH1	0	MARCH1-002, MARCH1-008, MARCH1-007, MARCH1-001, MARCH1-010, MARCH1-003, MARCH1-009
chr19:52511065-52511900	13	1.43956e-20	4.22848e-12	0.140609	0.0662054	ZNF615	0	ZNF615-001, ZNF615-005, ZNF615-006, ZNF615-004, ZNF615-012, ZNF615-013, ZNF615-010, ZNF615-003, ZNF615-007, ZNF615-002, ZNF615-011, ZNF615-014, ZNF615-009
chr16:3230726-3231104	3	1.86349e-09	6.40492e-07	0.140546	0.0964008	OR1F1	23143	NA
chr6:28697819-28698008	3	2.82791e-05	0.000684056	0.140521	0.0928753	LOC401242	133446	RPSAP2-001
chr11:70001114-70002831	9	1.06588e-23	5.4748e-18	0.140472	0.0983952	ANO1	46655	NA
chr3:187386810-187389127	13	2.3739e-20	1.62201e-08	0.140471	0.0624537	SST	0	SST-001
chr22:44287485-44288659	11	2.86817e-20	5.54912e-12	0.140465	0.0645373	PNPLA5	0	PNPLA5-201, PNPLA5-002, PNPLA5-003, PNPLA5-202, PNPLA5-001
chr11:131630464-131630648	3	1.02883e-12	4.17086e-08	0.140441	0.0931237	NTM	390093	NA
chr10:118368634-118369423	3	8.10292e-06	0.000271848	0.140341	0.0889954	PNLIPRP1	18106	NA
chr5:140220686-140221364	8	6.78846e-10	0.000565316	0.140257	0.043626	PCDHA1	54810	PCDHA8-201, PCDHA8-001
chr20:61339804-61340885	10	1.09343e-15	1.28734e-09	0.140239	0.081162	NTSR1	0	NTSR1-001
chr4:74702075-74702728	7	1.90026e-14	2.20146e-10	0.140144	0.0897519	CXCL6	0	CXCL6-001, CXCL6-003, CXCL6-002
chr1:91172288-91173232	9	1.16664e-23	2.65473e-16	0.140122	0.0898437	BARHL2	9562	NA
chr12:1753440-1754750	4	1.59781e-22	1.14951e-08	0.140072	0.0661614	WNT5B	13462	WNT5B-010
chr4:57035948-57036403	4	6.23637e-09	6.99401e-05	0.139961	0.0774749	KIAA1211	0	KIAA1211-002
chr8:72754469-72755162	4	2.64447e-07	7.68061e-05	0.139959	0.111975	MSC	1569	MSC-001, RP11-383H13.1-003, MSC-002, RP11-383H13.1-011, RP11-383H13.1-008, MSC-003, RP11-383H13.1-001, RP11-383H13.1-004, RP11-383H13.1-201
chr12:102036140-102036563	5	2.18619e-10	1.50907e-06	0.139938	0.0767012	MYBPC1	47431	NA
chr1:75599532-75602925	19	3.88335e-29	2.34153e-18	0.139869	0.0860825	LHX8	0	LHX8-002, RP11-510C10.3-001, RP11-510C10.2-001, LHX8-003
chr2:175202397-175205852	11	6.16535e-08	0.000188777	0.139865	0.0429626	SP9	2576	AC018470.1-201
chr3:142443837-142444202	3	7.30533e-10	1.45916e-06	0.139659	0.109274	TRPC1	571	TRPC1-001, TRPC1-004, TRPC1-002
chr6:28574471-28574994	12	4.62486e-53	1.24286e-33	0.139566	0.0889412	ZBED9	19359	NA
chr4:4866800-4869172	18	6.34891e-23	2.18898e-13	0.139537	0.0795493	MSX1	5408	NA
chr12:99548329-99549023	8	1.58305e-18	4.90008e-10	0.139491	0.0818659	ANKS1B	91619	ANKS1B-202, ANKS1B-015, ANKS1B-013, ANKS1B-004, ANKS1B-005, ANKS1B-009, ANKS1B-011, ANKS1B-012, ANKS1B-007
chr5:2338565-2339100	5	9.29225e-08	0.000426413	0.139473	0.0637149	IRX2	412669	NA
chr1:222763149-222764068	11	3.37119e-08	0.0830084	0.139393	0.0175522	TAF1A	0	TAF1A-201, TAF1A-001, TAF1A-002, TAF1A-202, TAF1A-005, RP11-378J18.3-001, RP11-378J18.3-002, RP11-378J18.3-003, TAF1A-003, TAF1A-004, TAF1A-203
chr19:44952417-44953377	11	9.60546e-20	1.46275e-12	0.139381	0.0891162	ZNF229	0	ZNF229-001, CTC-512J12.4-001, ZNF229-002, ZNF229-005, ZNF229-003, ZNF229-004
chr3:137479590-137480853	6	1.69731e-17	8.13853e-13	0.139259	0.0872595	SOX14	2281	NA
chr2:66804532-66805939	8	2.32576e-10	9.34363e-07	0.139194	0.0823144	MEIS1	142000	NA
chr8:69242509-69244734	16	4.94021e-16	4.97492e-09	0.139194	0.0798834	C8orf34-AS1	0	C8orf34-003, C8orf34-008, RP11-664D7.4-001, C8orf34-001, C8orf34-005, C8orf34-201
chr19:7795192-7795988	4	1.327e-06	0.00016904	0.139175	0.0907535	CLEC4G	1069	CLEC4G-001, CLEC4G-003
chr3:172164984-172167810	17	3.16945e-18	4.19775e-14	0.139029	0.0728256	GHSR	0	GHSR-001, GHSR-002
chr4:86850721-86851425	5	1.02468e-18	1.45829e-12	0.139021	0.108941	ARHGAP24	101675	ARHGAP24-002
chr19:30864867-30866365	7	2.95955e-12	3.90387e-06	0.138871	0.0802868	ZNF536	1539	ZNF536-004
chr12:114885161-114886561	8	1.58162e-08	0.000129859	0.138816	0.0672529	TBX5-AS1	39161	NA
chr19:49223278-49224454	7	2.00793e-12	9.90812e-06	0.138685	0.0862125	RASIP1	19516	MAMSTR-001, MAMSTR-201, MAMSTR-202, MAMSTR-004
chr10:43697521-43699070	9	1.81556e-17	7.56147e-09	0.138683	0.074693	RASGEF1A	63297	RASGEF1A-005, RASGEF1A-004
chr1:247697502-247698341	4	1.1341e-08	0.000654883	0.138668	0.0614439	GCSAML	27108	OR2C3-001
chr6:33083808-33085800	27	9.92384e-30	4.39861e-11	0.138664	0.0518216	HLA-DPB2	3515	NA
chr5:66123702-66124801	9	2.0256e-49	2.81198e-24	0.138635	0.0823726	MAST4	0	MAST4-002, MAST4-020, MAST4-021, MAST4-005
chr4:72897281-72898212	8	4.92664e-13	1.32967e-06	0.138624	0.0699319	NPFFR2	0	NPFFR2-001, NPFFR2-004
chr8:93113829-93116100	14	5.80421e-24	4.14426e-15	0.138521	0.0803935	RUNX1T1	0	RUNX1T1-012, RUNX1T1-015, RUNX1T1-013, RUNX1T1-017, RUNX1T1-016, RUNX1T1-001, RUNX1T1-014
chr14:24801073-24804750	19	3.73579e-11	6.89084e-11	0.138512	0.0281093	ADCY4	0	ADCY4-001, ADCY4-201, ADCY4-006, ADCY4-008, ADCY4-002, RIPK3-009, ADCY4-007, ADCY4-010, ADCY4-005, RP11-934B9.3-001, ADCY4-003, ADCY4-004, ADCY4-018, ADCY4-017, ADCY4-019, ADCY4-016
chr1:234039761-234041456	9	1.61831e-23	5.91789e-11	0.13847	0.0902414	SLC35F3	0	SLC35F3-001
chr10:106398992-106400880	14	5.64323e-06	0.0394719	0.138462	0.0478545	SORCS3	0	SORCS3-001
chr16:88132436-88133729	4	1.98849e-10	9.51339e-08	0.138352	0.0937281	BANP	147398	RP11-863P13.4-001, RP11-863P13.4-002
chr14:73712256-73712967	6	3.87898e-11	1.05107e-07	0.138301	0.109338	PAPLN	5932	RNU6-419P-201, RP4-647C14.2-001
chr7:83277941-83278594	8	6.68115e-11	1.98042e-07	0.138213	0.0869158	SEMA3E	0	SEMA3E-001, SEMA3E-003
chr8:11557217-11558334	5	9.58754e-12	1.55034e-08	0.138059	0.0803944	GATA4	22749	NA
chr11:20690223-20692113	16	1.72317e-19	1.50587e-06	0.138012	0.0731265	NELL1	0	NELL1-002, NELL1-201, NELL1-001, RP11-701I24.3-001, NELL1-003
chr8:26722496-26724836	14	6.26262e-17	1.70959e-07	0.137949	0.0607439	ADRA1A	0	ADRA1A-003, ADRA1A-002, ADRA1A-201, ADRA1A-005, ADRA1A-008, ADRA1A-202, ADRA1A-001, ADRA1A-004, ADRA1A-203, ADRA1A-007, ADRA1A-009, ADRA1A-006
chr18:31739202-31740096	5	3.25476e-10	2.75488e-06	0.137858	0.0838761	NOL4	63419	NOL4-011
chr19:12098572-12098906	3	5.69863e-08	4.21841e-06	0.137853	0.10593	ZNF763	62689	CTD-2006C1.2-002, CTD-2006C1.2-004, CTD-2006C1.2-001, CTD-2006C1.2-003, CTD-2006C1.2-009, CTD-2006C1.2-006
chr5:36066313-36067343	6	4.11211e-16	1.46724e-09	0.13774	0.0930862	UGT3A2	0	UGT3A2-001, UGT3A2-003, UGT3A2-002, UGT3A2-005, UGT3A2-201
chr14:29227941-29229455	9	8.29862e-13	6.53682e-08	0.137678	0.089504	FOXG1	6823	NA
chr3:169383292-169384648	5	4.01006e-12	1.61301e-08	0.137656	0.0745076	MECOM	1729	MECOM-001
chr1:173445043-173445917	3	2.5533e-11	0.00404131	0.137591	0.0536751	LOC100506023	377	PRDX6-001, PRDX6-002
chr1:231471504-231472680	7	7.15405e-16	6.55066e-07	0.137557	0.0670948	EXOC8	898	SPRTN-003, SPRTN-001, EXOC8-201, EXOC8-001, SPRTN-002, SPRTN-005
chr10:14050305-14050521	4	7.01882e-11	2.73818e-07	0.137539	0.103071	FRMD4A	322345	FRMD4A-004
chr5:140105089-140106029	11	6.00807e-10	0.000698151	0.137425	0.0559153	VTRNA1-3	0	VTRNA1-3-201
chr5:155107529-155109505	10	6.74146e-28	7.78183e-25	0.137393	0.112506	SGCD	25558	NA
chr14:38676865-38680313	15	1.04613e-26	1.15883e-20	0.137355	0.0751633	SSTR1	0	SSTR1-002
chr18:67069959-67070461	6	1.38051e-07	0.00103403	0.137296	0.0686231	DOK6	1675	DOK6-001
chr1:247711595-247712591	9	1.02924e-11	6.87626e-07	0.137294	0.0610055	GCSAML	0	GCSAML-001, GCSAML-202
chr19:53496094-53497281	11	2.09456e-19	4.75691e-11	0.137246	0.0908029	ZNF702P	0	ZNF702P-001, ZNF702P-006, ZNF702P-004, ZNF702P-010, ZNF702P-007, ZNF702P-008, ZNF702P-003
chr7:154684051-154684562	5	1.84922e-07	0.0195182	0.137194	0.0532136	DPP6	681704	NA
chr19:54465596-54466724	7	1.18902e-10	0.000143725	0.137139	0.0796595	CACNG8	0	CACNG8-001
chr12:114851913-114852091	3	0.000184199	0.0220835	0.137074	0.0802155	TBX5-AS1	5913	NA
chr2:132348567-132348705	3	2.62566e-06	8.56497e-05	0.137047	0.100639	CCDC74A	63160	POTEKP-001, POTEKP-201
chr17:7036834-7037406	7	1.33453e-19	2.03427e-08	0.137047	0.0739164	ASGR2	18542	NA
chr19:52839047-52840042	9	6.41393e-12	6.27808e-06	0.137038	0.0743319	ZNF610	0	ZNF610-001, ZNF610-003, ZNF610-006, ZNF610-007, ZNF610-002
chr11:59577941-59580435	11	3.99626e-11	0.127104	0.1369	0.0279855	MRPL16	0	MRPL16-001, MRPL16-002, MRPL16-005, MRPL16-004
chr12:110156245-110156459	5	5.35582e-20	5.64812e-14	0.13689	0.115229	FAM222A	4058	NA
chr5:151303520-151306404	20	5.03606e-42	9.4225e-27	0.136885	0.0724154	GLRA1	0	GLRA1-001, GLRA1-004, GLRA1-002, GLRA1-003, GLRA1-201
chr3:180397115-180398017	13	6.51195e-26	1.9638e-14	0.136862	0.043196	CCDC39	57645	CCDC39-001, CCDC39-AS1-001
chr18:64271341-64271503	3	7.45735e-14	5.01494e-10	0.136849	0.106208	CDH19	0	CDH19-001, CDH19-005, CDH19-002, CDH19-006
chr6:33739406-33740409	5	7.56662e-13	3.12263e-09	0.136779	0.108199	LEMD2	16497	NA
chr10:106340169-106340238	3	9.57402e-12	7.01983e-09	0.136777	0.120937	SORCS3	60621	NA
chr19:44529223-44530036	12	4.5255e-38	1.35674e-23	0.13676	0.0630577	ZNF222	0	ZNF222-002, ZNF222-001, ZNF222-004, ZNF222-005, ZNF223-001, AC067968.3-001
chr1:225116995-225117817	8	3.73745e-11	6.86504e-06	0.136707	0.0643114	DNAH14	0	DNAH14-012, DNAH14-201, DNAH14-020, DNAH14-014, DNAH14-202, DNAH14-017
chr5:170742118-170744407	9	3.83324e-15	1.7969e-12	0.136619	0.0786626	TLX3	5830	NA
chr16:86327590-86327786	3	4.85521e-08	0.000266346	0.136604	0.0756298	LOC146513	7553	NA
chr8:142157104-142157867	5	1.71839e-35	4.42621e-15	0.136207	0.0784145	DENND3	10447	NA
chr4:122721721-122722220	3	1.75741e-06	0.0128059	0.136159	0.0622898	EXOSC9	252	EXOSC9-001, EXOSC9-003, EXOSC9-009, EXOSC9-008, EXOSC9-002, EXOSC9-007, EXOSC9-005, EXOSC9-004
chr12:117626777-117627897	9	5.09873e-13	0.00224478	0.136066	0.0378607	FBXO21	403	FBXO21-002, FBXO21-001, FBXO21-007, FBXO21-005, FBXO21-006
chr1:241587099-241587493	4	1.89323e-06	0.000997184	0.135962	0.100424	RGS7	66621	RP11-527D7.1-002, RP11-527D7.1-001
chr1:23495375-23496648	11	3.30106e-17	2.43139e-07	0.135923	0.0515568	LUZP1	7653	LUZP1-001, LUZP1-202, LUZP1-003
chr10:102998662-102998762	3	7.31737e-08	8.41127e-05	0.135775	0.114441	LBX1-AS1	9311	LBX1-AS1-005, LBX1-AS1-004
chr3:164911348-164915196	21	2.30607e-26	4.36155e-15	0.135748	0.0877243	SLITRK3	0	SLITRK3-001, SLITRK3-002, SLITRK3-003
chr17:8868541-8869285	10	6.59109e-10	8.70735e-05	0.135587	0.0654689	PIK3R5	0	PIK3R5-002, PIK3R5-201, PIK3R5-007, PIK3R5-003, CTB-41I6.2-001, PIK3R5-006, PIK3R5-016, CTB-41I6.1-001
chr7:41741428-41744327	8	2.22863e-13	5.73677e-14	0.135571	0.0869941	INHBA	0	INHBA-001, AC005027.3-001, INHBA-002
chr5:32584912-32585741	10	1.69288e-06	0.221102	0.135458	0.0255087	SUB1	0	SUB1-001, SUB1-007, SUB1-008, SUB1-009, SUB1-004, SUB1-010, SUB1-006
chr16:85074359-85075249	6	2.73871e-17	1.00471e-08	0.135412	0.0712058	KIAA0513	12949	NA
chr12:14926317-14928083	17	1.04739e-11	1.785e-06	0.13536	0.0548101	H2AFJ	0	H2AFJ-005, H2AFJ-002, H2AFJ-001
chr16:1078689-1079316	5	2.88424e-08	0.0693405	0.135346	0.0351186	SSTR5-AS1	49415	NA
chr21:34395093-34399361	24	3.60207e-17	6.88315e-15	0.13531	0.0704968	OLIG2	0	OLIG2-002, OLIG2-001, OLIG2-003
chr7:63767240-63768139	5	1.25001e-12	1.55244e-09	0.135291	0.120459	ZNF736	5047	ZNF736-006, ZNF736-007, ZNF736-005
chr19:58125438-58126053	11	2.98937e-42	1.92411e-29	0.13517	0.110094	ZNF134	0	ZNF134-001, ZNF134-004, ZNF134-002, ZNF134-003
chr21:31587610-31588354	3	2.22627e-06	0.0111452	0.135159	0.0622954	CLDN8	115	CLDN8-201, CLDN8-001
chr3:195622598-195623792	5	7.74036e-21	1.44991e-06	0.135145	0.069638	TNK2	15024	TNK2-201, TNK2-005, TNK2-202, TNK2-012, TNK2-014, TNK2-004, TNK2-013
chr5:125936116-125937141	10	3.12271e-13	0.000110018	0.135133	0.0341493	PHAX	0	PHAX-001, PHAX-006
chr2:50574196-50575326	12	6.03323e-14	9.53918e-06	0.13512	0.0761571	NRXN1	308226	NRXN1-012
chr16:6068831-6070292	11	1.46207e-17	1.19558e-10	0.134979	0.0806768	RBFOX1	0	RBFOX1-009, RBFOX1-010, RBFOX1-014, RBFOX1-013, RBFOX1-003, RBFOX1-004
chr14:58332116-58333164	6	5.71374e-16	2.6814e-09	0.134945	0.0949084	SLC35F4	0	SLC35F4-004
chr1:38200251-38201123	4	1.32499e-09	3.75897e-06	0.134879	0.0771172	EPHA10	29701	NA
chr5:3590482-3592526	12	1.6876e-08	1.8638e-05	0.134803	0.0530728	IRX1	3642	NA
chr7:64362320-64363590	7	6.02332e-15	0.00140505	0.134767	0.0186256	ZNF273	19449	ZNF273-201, ZNF273-007, ZNF273-001, ZNF273-003, ZNF273-202
chr12:12848516-12850082	13	1.78672e-17	5.70273e-12	0.134616	0.0958117	GPR19	0	GPR19-201, GPR19-003, GPR19-002, GPR19-004
chr8:9765583-9766800	6	2.29349e-06	0.00129045	0.134555	0.0664803	MIR124-1	4601	NA
chr1:247978690-247979157	3	3.8055e-07	0.000537481	0.134483	0.0772781	OR14A16	0	OR14A16-001
chr10:57387511-57391271	15	1.55972e-20	1.18882e-14	0.134436	0.0787034	PCDH15	0	PCDH15-019
chr5:33936171-33937673	15	1.01899e-28	7.43504e-16	0.134432	0.0826132	RXFP3	0	RXFP3-001
chr3:25469148-25469991	15	2.18094e-05	0.00833321	0.134392	0.0597115	RARB	0	RARB-001, RARB-002, RARB-008, RARB-009, RARB-007, RARB-006
chr10:102430784-102431136	3	1.4008e-07	0.000923826	0.134358	0.0717198	PAX2	74332	NA
chr2:3260005-3261367	9	1.04351e-15	1.08437e-05	0.134223	0.0462339	TSSC1	120286	TSSC1-012
chr20:36888790-36889859	11	1.4032e-16	3.43583e-08	0.134206	0.0548803	KIAA1755	0	KIAA1755-001, BPI-006, BPI-008, BPI-007, KIAA1755-005
chr11:31835534-31837144	9	2.8842e-11	2.43028e-07	0.134156	0.0933551	PAX6	2365	RCN1-011, PAX6-021, PAX6-020, RCN1-013, RCN1-001
chr5:75377755-75381070	19	9.88156e-23	8.03436e-19	0.134067	0.0823561	SV2C	0	SV2C-002, SV2C-001, CTC-235G5.3-001
chr11:102496104-102496501	4	4.75031e-22	4.05736e-13	0.134066	0.0969705	MMP20	41	MMP20-001
chr3:119182282-119182858	11	4.76337e-10	0.253436	0.133978	0.0248153	TMEM39A	0	TMEM39A-002, TMEM39A-001, TMEM39A-005, TMEM39A-004, TMEM39A-007, TMEM39A-009, TMEM39A-010, TMEM39A-008, TMEM39A-006
chr2:6072139-6072981	7	2.33273e-26	2.73348e-11	0.133861	0.0777138	LINC01105	0	LINC01105-001, LINC01105-002
chr11:45868030-45868501	5	9.31841e-11	0.127148	0.13385	0.0287588	CRY2	168	CRY2-002, CRY2-001, CRY2-004, CRY2-003, CRY2-009
chr5:59188920-59189934	12	6.34559e-29	1.99324e-14	0.133806	0.079591	PDE4D	593991	PDE4D-001, PDE4D-002
chr17:46388390-46388465	3	8.5305e-08	7.8693e-06	0.13377	0.0884383	SKAP1	119129	NA
chr11:9780844-9781826	3	3.0119e-13	5.48889e-08	0.133561	0.0709753	LOC440028	0	SBF2-AS1-001, SBF2-AS1-003, RP11-540A21.2-001, RP11-540A21.2-002, SBF2-AS1-002
chr3:36421572-36422406	9	2.83893e-11	3.36937e-06	0.133481	0.0910173	STAC	0	STAC-001, STAC-005, STAC-007, STAC-003, STAC-002, STAC-006
chr16:89022688-89025547	10	3.57876e-14	1.06596e-07	0.13341	0.0466556	CBFA2T3	17957	CBFA2T3-012
chr5:24644878-24645487	7	5.24854e-16	1.37699e-10	0.133345	0.0989276	CDH10	0	CDH10-001, CDH10-002
chr19:37742481-37742956	5	3.93496e-07	0.000113715	0.133331	0.0859318	ZNF383	33653	AC012309.5-002, AC012309.5-003, AC012309.5-001
chr6:50682340-50683782	7	7.10981e-11	6.16713e-09	0.133287	0.08871	TFAP2D	1083	TFAP2D-001, TFAP2D-002
chr5:153852554-153853798	10	4.52498e-20	1.04029e-11	0.133198	0.0756686	HAND1	4026	NA
chr10:50886878-50887934	15	1.83645e-20	1.34318e-08	0.133175	0.0724178	C10orf53	0	C10orf53-002, C10orf53-003, C10orf53-001, C10orf53-201
chr14:67655478-67656241	5	8.09999e-28	9.50223e-14	0.133174	0.0837366	FAM71D	0	FAM71D-001, FAM71D-005, FAM71D-012, FAM71D-004, FAM71D-003
chr11:59333490-59333844	3	6.8131e-11	2.27306e-07	0.133115	0.11138	OSBP	49773	AP000442.4-001
chr4:175750109-175751001	13	7.20951e-26	5.2655e-17	0.133001	0.104797	GLRA3	0	GLRA3-001, GLRA3-002, ADAM29-010, ADAM29-009
chr9:79633350-79634037	4	4.23482e-05	0.000859806	0.132877	0.0911018	FOXB2	534	FOXB2-001
chr3:139653328-139655077	11	3.35414e-24	1.82413e-12	0.132852	0.0716072	CLSTN2	0	CLSTN2-001, CLSTN2-002
chr3:121795768-121796719	6	1.85951e-13	9.20053e-07	0.132679	0.0395133	CD86	0	CD86-002, CD86-007, CD86-008
chr22:48886043-48886784	4	7.83229e-07	0.00040245	0.132598	0.0787283	FAM19A5	755	FAM19A5-002, FAM19A5-003
chr7:101688648-101688730	3	8.48617e-15	5.75339e-11	0.132542	0.120521	CUX1	227766	NA
chr1:18959268-18959891	5	5.26294e-06	0.0128048	0.132542	0.0593546	PAX7	1768	PAX7-001, PAX7-003, PAX7-002
chr11:96123557-96123810	3	1.09399e-08	0.124301	0.132539	0.0478572	JRKL	399	JRKL-001, JRKL-201, CCDC82-004, CCDC82-005, CCDC82-007, CCDC82-201, JRKL-002
chr12:102874286-102875301	5	1.6717e-08	2.39431e-05	0.13248	0.0788718	IGF1	0	IGF1-002, IGF1-001, IGF1-005, IGF1-003, IGF1-004, IGF1-201
chr1:3059051-3059820	8	1.24412e-07	0.123905	0.132471	0.0422396	PRDM16	73309	NA
chr14:29247148-29247705	6	2.20505e-10	6.3231e-05	0.132466	0.0776666	LINC01551	5238	NA
chr10:135002718-135002976	3	6.65487e-09	5.27189e-06	0.132452	0.0856274	KNDC1	22030	NA
chr19:58143829-58145084	13	4.96315e-25	1.29677e-13	0.132428	0.0676238	ZNF211	0	ZNF211-007, ZNF211-003, ZNF211-005, ZNF211-001, ZNF211-004, ZNF211-006, ZNF211-002, ZNF211-011, ZNF211-009, ZNF211-202, ZNF211-010, ZNF211-203
chr7:93113264-93113377	3	2.99938e-09	1.6909e-05	0.132391	0.0852837	CALCR	90665	MIR489-201, MIR653-201
chr1:159923525-159924541	4	3.90349e-19	4.96563e-10	0.132354	0.0696554	SLAMF9	0	SLAMF9-002, SLAMF9-001, SLAMF9-004, SLAMF9-003
chr19:58238435-58239424	9	3.71979e-08	0.000283407	0.132332	0.0726001	ZNF671	0	ZNF671-001, ZNF671-201, ZNF671-006, ZNF671-003, ZNF671-005, ZNF671-004, ZNF671-002
chr12:5542527-5543269	4	1.04234e-10	6.94801e-05	0.13231	0.0709355	NTF3	1247	NTF3-001, NTF3-003, NTF3-006
chr1:66998484-66999929	12	9.95529e-23	1.05671e-10	0.132282	0.0806822	SGIP1	0	SGIP1-002, SGIP1-201, SGIP1-202, SGIP1-001, SGIP1-003, SGIP1-006, SGIP1-007, SGIP1-005, SGIP1-008
chr12:130335340-130338646	7	1.69712e-13	8.17916e-07	0.132244	0.060054	TMEM132D	49566	RP11-572C21.1-001
chr5:63986130-63987010	6	1.11857e-08	6.44981e-06	0.13222	0.0924173	FAM159B	0	FAM159B-001, FAM159B-005, FAM159B-002, FAM159B-003, FAM159B-004
chr18:32556104-32558369	14	8.02541e-27	2.25151e-16	0.132163	0.0616014	MAPRE2	0	MAPRE2-201, MAPRE2-002, MAPRE2-008, MAPRE2-012, MAPRE2-010, MAPRE2-007, MAPRE2-006
chr10:119311459-119313075	7	2.30609e-11	5.45142e-06	0.132103	0.0667054	EMX2	9503	NA
chr2:36922916-36923828	3	1.34974e-12	6.48782e-09	0.131892	0.0881701	VIT	5	VIT-007, VIT-006, VIT-201, VIT-004, VIT-003, VIT-002, VIT-001
chr2:25600059-25600752	3	3.80138e-12	0.00349027	0.131693	0.0478722	DTNB	295764	AC012074.2-001
chr3:42304966-42307866	21	9.73411e-12	4.232e-07	0.131678	0.0054383	CCK	0	CCK-001, CCK-002, CCK-003, CCK-004
chr5:72739768-72740748	7	2.80931e-14	9.60251e-08	0.131597	0.0858349	BTF3	53502	RP11-79P5.2-001
chr4:46126066-46126448	7	4.57489e-11	1.1791e-06	0.131583	0.0832781	GABRG1	0	GABRG1-001
chr5:76936361-76937980	9	4.91473e-14	8.44352e-08	0.131557	0.0786572	OTP	1839	OTP-001
chr10:111965404-111966094	4	8.1661e-08	4.4932e-05	0.13155	0.0755688	MXI1	1269	MXI1-004, MXI1-008
chr5:1268644-1270057	10	2.04737e-19	3.60746e-09	0.131471	0.0632866	TERT	25105	NA
chr14:21093801-21094001	3	4.91873e-05	0.00803318	0.13143	0.0862771	OR6S1	15849	NA
chr3:133392794-133393656	6	7.21907e-12	1.41334e-08	0.131389	0.0792773	TOPBP1	12057	NA
chr20:982623-983354	9	6.61789e-13	3.65973e-07	0.131178	0.0749692	RSPO4	0	RSPO4-001, RSPO4-002
chr11:123814163-123815202	4	3.89104e-08	0.000363222	0.131058	0.0684924	OR6T1	0	OR6T1-001
chr1:119542475-119545275	16	2.51919e-18	1.11675e-11	0.131041	0.0668023	TBX15	10296	RP4-712E4.1-001, RP4-712E4.2-001
chr19:46476565-46477338	5	1.95686e-10	0.000419855	0.130907	0.0419336	NOVA2	0	NOVA2-001, NOVA2-002
chr8:140642584-140643434	6	1.03355e-15	2.37165e-06	0.130849	0.065302	KCNK9	71865	NA
chr7:103082905-103084288	4	2.24777e-09	4.01153e-09	0.130819	0.0968976	SLC26A5	2336	SLC26A5-201, SLC26A5-013, SLC26A5-008, CTB-107G13.1-001, SLC26A5-011, SLC26A5-005, SLC26A5-007, SLC26A5-012
chr5:2537210-2537906	9	4.10407e-28	3.67895e-14	0.130787	0.081875	IRX2	213863	NA
chr1:20511417-20512944	9	1.63605e-13	5.33168e-08	0.130776	0.0421378	UBXN10	0	UBXN10-001, UBXN10-AS1-001
chr1:240799992-240800311	3	8.90611e-07	0.00096923	0.130749	0.0623143	GREM2	24530	RP11-467I20.3-001
chr2:64455397-64455551	3	1.63564e-19	1.58248e-14	0.130694	0.123455	LINC00309	22778	AC074289.1-003, AC074289.1-004, AC074289.1-006, AC074289.1-002
chr4:16900199-16900733	4	9.5649e-08	1.31932e-05	0.13065	0.084232	LDB2	0	LDB2-001, LDB2-003, LDB2-004, LDB2-009, LDB2-010, LDB2-006, LDB2-013, LDB2-014, LDB2-007
chr2:176943914-176945122	7	3.04699e-10	2.57937e-06	0.130541	0.083712	EVX2	3568	NA
chr22:33453893-33454632	11	1.46638e-18	1.85137e-11	0.130507	0.0844417	SYN3	0	SYN3-001, SYN3-009
chr1:169429604-169429972	3	3.53779e-07	2.22275e-05	0.130491	0.0975235	CCDC181	0	RP1-206D15.3-002, RP1-206D15.3-001, CCDC181-201
chr8:11559796-11562155	24	2.22418e-06	0.00138739	0.130473	0.0575547	GATA4	0	GATA4-001, GATA4-007, GATA4-002
chr11:89867385-89867976	10	1.04975e-13	1.78254e-08	0.13031	0.0857624	NAALAD2	0	NAALAD2-002, NAALAD2-009, NAALAD2-003, NAALAD2-006, NAALAD2-008, NAALAD2-010, NAALAD2-004, NAALAD2-001
chr12:113906437-113907268	4	1.48588e-12	1.16389e-05	0.130256	0.068236	LHX5	2609	NA
chr16:51184355-51186463	26	2.83605e-13	2.31354e-05	0.130248	0.0653028	SALL1	0	SALL1-001, SALL1-201, SALL1-202, SALL1-005, SALL1-002, AC009166.5-001, SALL1-003
chr11:113576693-113577528	7	4.76283e-17	2.39948e-09	0.130234	0.0627013	TMPRSS5	0	TMPRSS5-001, TMPRSS5-006, TMPRSS5-009, TMPRSS5-010, TMPRSS5-003, TMPRSS5-011, TMPRSS5-004, TMPRSS5-005, TMPRSS5-007, TMPRSS5-002
chr11:32008659-32009163	5	1.00105e-13	1.53091e-06	0.130066	0.066101	RCN1	170545	NA
chr7:100607835-100611097	16	6.84697e-06	0.00112129	0.130065	0.0330131	MUC12	1807	MUC12-001, RP11-395B7.2-001, RP11-395B7.2-003, RP11-395B7.2-002, MUC3A-005, MUC12-201
chr8:54605566-54605788	3	1.85557e-08	2.54972e-06	0.129978	0.103073	ATP6V1H	146733	NA
chr15:24122782-24123705	6	1.40435e-09	0.000468653	0.12996	0.0660978	NDN	190332	NA
chr10:2964678-2964793	3	8.4136e-11	9.20287e-07	0.129934	0.0958923	PFKP	144919	NA
chr15:53075718-53080933	17	6.00134e-15	5.52941e-12	0.129929	0.0713995	ONECUT1	1276	ONECUT1-001, ONECUT1-005
chr14:97684259-97686001	12	5.37303e-15	3.47865e-11	0.129919	0.0757463	VRK1	420575	NA
chr3:169376298-169376618	3	4.11327e-13	1.90113e-09	0.129877	0.124822	MECOM	4945	NA
chr5:87963342-87964048	5	2.78874e-16	2.14946e-10	0.129765	0.0928397	LINC00461	10214	LINC00461-201
chr6:29323191-29325133	9	4.74903e-13	1.89324e-09	0.129695	0.0670845	OR5V1	0	OR5V1-204
chr5:115297488-115299646	14	1.14406e-11	6.65125e-07	0.129636	0.0534149	LVRN	0	AQPEP-001, AQPEP-201, AQPEP-002
chr15:35046610-35047411	10	9.86035e-11	0.00110576	0.129603	0.0597386	GJD2	0	GJD2-001, RP11-814P5.1-001, RP11-814P5.1-002
chr10:68687951-68688167	3	7.12809e-05	0.00319342	0.129552	0.0960815	LRRTM3	2159	NA
chr5:140705845-140706190	4	4.59901e-05	0.00207355	0.12952	0.0772457	PCDHGA1	4062	AC005618.6-002, AC005618.6-001
chr11:31818474-31823282	28	9.28698e-14	7.26012e-17	0.129473	0.0605628	PAX6	4728	PAX6-007, PAX6-028, PAX6-025, PAX6-027, PAX6-026
chr1:75593476-75598280	23	4.01795e-25	2.34358e-18	0.129451	0.0628713	LHX8	0	LHX8-001, RP11-510C10.3-001, RP11-510C10.2-001
chr6:133036545-133036651	3	1.3333e-26	1.29801e-18	0.129422	0.116463	VNN1	1351	VNN1-001
chr10:18688587-18689503	7	9.3916e-10	2.41355e-06	0.129348	0.0721557	CACNB2	58973	CACNB2-004
chr12:19936477-19936663	3	2.47297e-08	3.01686e-06	0.129275	0.100375	LOC100506393	230956	NA
chr10:1256339-1256651	6	9.18622e-12	7.11001e-06	0.1292	0.067439	ADARB2	523019	NA
chr19:52900469-52901639	14	1.65834e-11	2.58102e-05	0.129138	0.0662559	ZNF528	0	ZNF528-001, ZNF528-007, ZNF528-002, ZNF528-004, ZNF528-005, ZNF528-006, ZNF528-009, CTD-3018O17.3-002, CTD-3018O17.3-003, CTD-3018O17.3-001
chr3:130235479-130236522	6	5.14775e-14	4.28953e-08	0.129097	0.0867595	COL6A5	171120	NA
chr10:129533731-129535968	16	1.01696e-08	9.30069e-05	0.129072	0.0708692	FOXI2	0	AL391005.1-201, FOXI2-001
chr4:174421114-174423637	10	1.11472e-16	3.04161e-05	0.128986	0.0411315	HAND2	26893	NA
chr7:123672103-123674510	13	1.99593e-16	3.97105e-14	0.128941	0.090204	TMEM229A	0	TMEM229A-001, RP5-921G16.1-001
chr17:14200590-14203711	12	9.96348e-14	8.9467e-12	0.128921	0.0697307	HS3ST3B1	795	HS3ST3B1-001, HS3ST3B1-002, RP11-214O1.1-001
chr7:86273058-86274443	8	2.34931e-14	3.14236e-09	0.128916	0.0777587	GRM3	0	GRM3-001, GRM3-201, GRM3-002, GRM3-005, GRM3-004, GRM3-202, GRM3-203
chr7:130080426-130081239	12	2.4989e-21	3.29416e-11	0.12889	0.0536186	CEP41	0	CEP41-001, CEP41-008, CEP41-016, CEP41-006, CEP41-007, CEP41-005, CEP41-004, CEP41-002, CEP41-009, CEP41-014, CEP41-201
chr19:44644849-44646248	12	3.17126e-31	3.65217e-15	0.128748	0.0769787	ZNF234	0	ZNF234-001, ZNF234-003, ZNF234-004, ZNF234-002
chr1:220699960-220701419	6	3.41696e-10	0.000420333	0.128706	0.0407114	MARK1	149	MARK1-002, MARK1-001, MARK1-201, MARK1-004
chr14:29225754-29225892	3	0.000131696	0.0212269	0.128581	0.0534978	FOXG1	10386	NA
chr1:67217673-67218505	13	2.2669e-17	1.64713e-09	0.128574	0.068983	TCTEX1D1	0	TCTEX1D1-001, TCTEX1D1-002, TCTEX1D1-005, TCTEX1D1-004
chr3:129694156-129694683	5	1.90868e-07	0.00101341	0.128545	0.0626438	TRH	920	TRH-001, TRH-002
chr10:102976327-102979058	19	4.38538e-12	8.95455e-06	0.128511	0.0528496	LBX1	9659	NA
chr15:83239908-83241867	11	3.50937e-37	3.14277e-25	0.128447	0.0744262	CPEB1	74861	CPEB1-007, CPEB1-008, CPEB1-201, CPEB1-011, CPEB1-010, CPEB1-017, CPEB1-018, CPEB1-009
chr1:50879560-50885369	21	3.70698e-11	6.32365e-10	0.128446	0.054275	DMRTA2	3750	DMRTA2-001
chr13:108866993-108867154	4	6.54622e-09	3.49412e-05	0.128444	0.103466	LIG4	728	LIG4-001, LIG4-202
chr7:157561684-157562675	5	1.38471e-10	1.40707e-05	0.12839	0.077894	PTPRN2	817807	NA
chr19:17346089-17346507	3	8.01728e-06	0.000224164	0.128344	0.114114	NR2F6	9644	NA
chr5:2757023-2757802	6	2.97359e-05	0.0281949	0.128344	0.0573152	C5orf38	4761	NA
chr12:34488729-34491142	8	1.14213e-10	4.46111e-12	0.128317	0.0739808	ALG10	313513	NA
chr5:81147781-81148310	3	2.74577e-07	0.00111736	0.128293	0.0427723	SSBP2	100709	CTD-2249K22.1-001
chr12:54446996-54448265	14	1.64557e-07	0.000369574	0.128279	0.0707359	HOXC4	0	HOXC4-001, HOXC4-201
chr11:123430575-123431162	5	1.18656e-13	9.41508e-09	0.128249	0.0760522	GRAMD1B	0	GRAMD1B-005, GRAMD1B-004, GRAMD1B-003
chr1:146555624-146556859	7	8.26246e-10	5.1435e-06	0.128135	0.0542455	NBPF13P	29069	RP11-325P15.2-001
chr1:240783328-240783389	3	1.64193e-10	8.41377e-07	0.12807	0.0779817	GREM2	7866	NA
chr12:125423730-125425518	7	1.15122e-14	2.45608e-12	0.128044	0.0768245	DHX37	48149	NA
chr2:173099597-173100242	5	2.79388e-10	1.52755e-07	0.128035	0.0920701	DLX2	132119	NA
chr2:145278485-145278808	3	1.25381e-07	0.000140962	0.127976	0.0856555	ZEB2-AS1	1304	ZEB2-030, ZEB2-AS1-003, ZEB2-AS1-002, ZEB2-014, ZEB2-017, ZEB2-003, ZEB2-005, ZEB2-004, ZEB2-006, ZEB2-015, ZEB2-025, ZEB2-001, ZEB2-AS1-005, ZEB2-AS1-011
chr2:173330296-173330395	3	1.46188e-07	7.79297e-06	0.127937	0.117381	ITGA6	37982	AC078883.3-002, AC078883.3-001
chr2:131484486-131485486	8	1.26115e-14	8.67144e-06	0.127925	0.048112	GPR148	1157	GPR148-001
chr5:92906240-92910534	18	6.90004e-13	1.52718e-08	0.127911	0.0102392	NR2F1-AS1	6469	NR2F1-AS1-009, NR2F1-AS1-008, NR2F1-AS1-006
chr6:7540834-7541066	3	4.73028e-06	0.00038497	0.12788	0.109099	DSP	804	DSP-001, DSP-002, RP3-512B11.3-001
chr3:35680387-35681883	9	1.78366e-12	4.86548e-08	0.127834	0.0728844	ARPP21	0	ARPP21-001, ARPP21-201, ARPP21-020, ARPP21-015, ARPP21-003, ARPP21-023, ARPP21-002, ARPP21-021, ARPP21-013, ARPP21-025, ARPP21-202
chr1:211652549-211652741	3	6.21733e-06	0.0453597	0.127711	0.0475643	RD3	13518	NA
chr20:44940594-44941542	4	4.40942e-08	1.30654e-06	0.127483	0.0883613	CDH22	3457	NA
chr19:53400545-53401204	5	7.37868e-07	4.74686e-05	0.127456	0.0812191	ZNF320	0	ZNF320-003, ZNF320-002, ZNF320-001, ZNF320-009, ZNF320-006, ZNF320-008, ZNF320-012, ZNF320-007
chr2:162929832-162931638	12	2.30743e-17	0.0131109	0.127355	0.0436977	DPP4	0	DPP4-001, DPP4-007, AC008063.2-001, DPP4-002, DPP4-005, DPP4-006, DPP4-003
chr14:93388880-93389891	9	3.30019e-28	7.13382e-16	0.127342	0.0722135	CHGA	0	CHGA-001, CHGA-003, CHGA-005, CHGA-004
chr10:111765673-111766049	3	1.23806e-08	8.3007e-06	0.127283	0.0993623	ADD3	0	ADD3-002, ADD3-001, ADD3-003, ADD3-006, ADD3-015, ADD3-005, ADD3-013, ADD3-009, ADD3-014, RN7SL450P-201
chr3:155394109-155394428	5	1.74567e-13	4.56334e-09	0.127239	0.0823389	PLCH1	27569	PLCH1-004, PLCH1-202, PLCH1-003, PLCH1-001
chr5:87967728-87972265	25	3.31747e-16	6.81136e-16	0.127171	0.071595	LINC00461	1997	LINC00461-003, LINC00461-010, LINC00461-002, LINC00461-005, LINC00461-009, CTC-467M3.1-001, LINC00461-004
chr8:17206671-17207503	4	7.09184e-11	3.76388e-05	0.126965	0.0637755	MTMR7	63537	MTMR7-005, MTMR7-008, MTMR7-004
chr19:40430433-40431111	3	2.51473e-09	0.000475635	0.126962	0.0598439	FCGBP	9422	NA
chr1:111813307-111814208	7	1.13032e-12	1.86576e-07	0.12687	0.0647518	CHIAP2	8938	NA
chr10:130185305-130185387	3	9.44033e-11	4.30917e-08	0.126851	0.0985201	MKI67	260837	NA
chr2:51254021-51254170	4	2.46605e-07	0.00163074	0.12684	0.0514197	NRXN1	5504	NRXN1-201, NRXN1-202, NRXN1-005
chr7:158784655-158785836	6	1.70308e-09	0.000228787	0.126819	0.0567785	LINC00689	15209	NA
chr18:59000498-59001726	8	1.83888e-21	3.58564e-13	0.126764	0.097064	CDH20	0	CDH20-001, CDH20-002
chr9:73736452-73737300	3	4.51045e-06	2.78725e-05	0.126759	0.084972	TRPM3	324520	TRPM3-008, TRPM3-007
chr1:57887655-57889604	11	6.19559e-11	3.04262e-06	0.126737	0.0731359	DAB1	0	DAB1-005, DAB1-004
chr15:23931451-23933620	13	1.49092e-26	4.21636e-13	0.126679	0.0420593	NDN	0	NDN-001
chr11:76380605-76382794	18	6.94883e-16	2.16951e-07	0.126664	0.0316541	LRRC32	0	LRRC32-001, LRRC32-004, LRRC32-201, LRRC32-002
chr3:193097361-193097879	3	2.14899e-06	0.000898724	0.126645	0.0696253	ATP13A5	847	ATP13A5-001, ATP13A5-005
chr5:147862421-147862681	3	5.61421e-06	0.00071715	0.126582	0.086645	HTR4	171058	NA
chr11:113844382-113844828	3	3.03165e-10	0.000138746	0.126513	0.0678735	HTR3A	969	HTR3A-201, HTR3A-202, HTR3A-001, HTR3A-002, HTR3A-004, HTR3A-203
chr20:17206245-17208109	10	1.00632e-16	4.65459e-11	0.126413	0.0810877	PCSK2	0	PCSK2-001, PCSK2-002, PCSK2-003, PCSK2-005
chr7:156794879-156796145	8	5.28671e-11	2.21435e-06	0.126384	0.065444	MNX1	7202	NA
chr10:133326929-133326998	3	1.33478e-09	2.50369e-07	0.126369	0.0929806	TCERG1L	216945	NA
chr19:15833777-15834209	4	1.05583e-08	2.21648e-06	0.126316	0.0917777	OR10H2	4625	NA
chr10:44185590-44186174	5	8.77067e-12	4.37174e-06	0.126238	0.0771379	ZNF32-AS3	61325	NA
chr19:37825009-37826008	9	1.81866e-08	1.57258e-05	0.126223	0.0838722	HKR1	0	HKR1-001, HKR1-004, HKR1-016, HKR1-018, HKR1-003, HKR1-019, HKR1-013, HKR1-002, HKR1-024, HKR1-015, HKR1-017, HKR1-014
chr9:122131497-122132379	8	4.06341e-11	4.08559e-06	0.126205	0.0625868	BRINP1	0	BRINP1-001, BRINP1-002
chr20:11666805-11668225	5	3.91062e-20	6.5527e-09	0.126109	0.0836911	BTBD3	203252	RP11-268G13.1-001
chr19:52531438-52531956	8	1.75363e-17	2.83997e-12	0.126082	0.0896997	ZNF614	0	ZNF614-001, ZNF614-002, ZNF614-003, ZNF614-004
chr19:44405433-44406241	5	2.9664e-08	4.32326e-05	0.126041	0.0861577	LOC100505715	0	RP11-15A1.2-001, RP11-15A1.3-001, ZNF404-002, RP11-15A1.3-002
chr18:44777736-44778236	5	4.12439e-06	0.000557367	0.126025	0.0852834	SKOR2	2182	NA
chr22:36562402-36563117	5	2.34486e-23	1.31428e-08	0.126009	0.0670408	APOL3	177	APOL3-001, APOL3-002, APOL3-202
chr20:61178448-61178883	3	4.31544e-13	6.41821e-10	0.126008	0.103985	MIR1-1HG	30788	NA
chr8:25897201-25899459	12	8.72901e-10	2.02497e-05	0.125966	0.0524274	EBF2	3181	EBF2-002
chr2:7017571-7018153	6	1.03607e-07	0.00183958	0.125926	0.041907	RSAD2	0	RSAD2-001, RSAD2-002, RSAD2-005, RSAD2-201
chr10:102419209-102419617	6	6.04819e-06	0.00593034	0.125895	0.0487927	PAX2	85851	NA
chr19:34174345-34175554	23	3.53166e-30	2.82384e-11	0.12588	0.0400278	CHST8	0	CHST8-002
chr6:127839822-127840755	11	1.81818e-11	4.00282e-06	0.125859	0.0650561	SOGA3	0	SOGA3-003, SOGA3-002, SOGA3-001, C6orf58-001, SOGA3-001, SOGA3-202
chr1:190444387-190445197	6	1.62607e-13	2.57784e-07	0.125856	0.0840363	BRINP3	1562	BRINP3-001, BRINP3-003, BRINP3-201
chr16:87469002-87470545	5	6.70622e-09	9.69013e-06	0.125826	0.0567168	ZCCHC14	54915	NA
chr13:112547341-112548306	8	2.13686e-14	2.02038e-09	0.125799	0.0857306	SOX1	173607	NA
chr6:27585124-27585527	3	9.09244e-10	1.06819e-05	0.125796	0.0693493	LINC01012	76287	NA
chr10:102414426-102417364	16	4.30978e-12	4.09574e-08	0.125697	0.0552996	PAX2	88104	NA
chr2:131085498-131085769	3	8.74773e-08	0.00506607	0.12557	0.0443484	CCDC115	14142	NA
chr11:63752267-63753873	13	8.58183e-23	2.62286e-06	0.125568	0.0408536	OTUB1	0	OTUB1-002, OTUB1-201, OTUB1-012, OTUB1-004, OTUB1-009, OTUB1-010, OTUB1-007, OTUB1-001, OTUB1-005, OTUB1-008, OTUB1-003
chr16:85931840-85932214	3	1.67859e-05	0.00435434	0.125562	0.0783163	IRF8	560	IRF8-001, IRF8-004, IRF8-005
chr8:13424080-13425120	10	2.49004e-15	1.92008e-07	0.125531	0.0720357	C8orf48	0	C8orf48-001
chr15:97490760-97491433	5	2.49088e-13	6.29142e-08	0.125505	0.0829392	SPATA8	164081	NA
chr19:41619952-41620458	3	6.4981e-12	1.27197e-06	0.125451	0.0755484	CYP2F1	0	CYP2F1-001, CYP2F1-002, CYP2F1-003, CYP2F1-004
chr12:34546027-34548136	8	2.54165e-21	4.64443e-14	0.125438	0.0729496	ALG10	370811	NA
chr10:65647092-65647989	4	5.00021e-13	9.68182e-06	0.125414	0.0676305	REEP3	365969	NA
chr5:35946095-35946266	3	4.64145e-06	0.0377708	0.125317	0.0352506	UGT3A1	45269	NA
chr12:126018024-126018364	5	8.31569e-06	0.00103554	0.125317	0.0728068	TMEM132B	184026	NA
chr19:12475678-12476845	11	6.51252e-12	1.26348e-05	0.125208	0.0589247	ZNF442	0	ZNF442-001, ZNF442-003, ZNF442-002, ZNF442-004
chr6:26224013-26226256	15	5.04339e-13	3.32287e-10	0.125206	0.0681742	HIST1H3E	0	HIST1H3E-001
chr18:18821913-18823249	10	1.28207e-06	0.00485924	0.125204	0.0613072	GREB1L	0	GREB1L-010, GREB1L-201, GREB1L-202, GREB1L-203, RP11-699A5.2-001, GREB1L-004
chr3:98376029-98376574	5	5.01409e-05	0.000878506	0.125162	0.0840628	ST3GAL6-AS1	74921	WWP1P1-001
chr2:177039295-177040094	6	1.74059e-10	0.000139835	0.125139	0.0706712	HAGLR	13592	NA
chr16:85878940-85879145	4	1.95761e-07	0.0166921	0.125117	0.0537887	COX4I1	45767	NA
chr12:114837572-114839476	10	1.3778e-10	0.000212368	0.125034	0.0624206	TBX5	2265	NA
chr5:53750818-53752133	7	2.72329e-09	0.000664353	0.125021	0.0360126	HSPB3	0	HSPB3-001
chr6:28504908-28505429	4	1.94054e-06	0.000230667	0.124994	0.0835556	GPX5	11119	NA
chr3:72149324-72149974	6	1.18067e-06	0.036401	0.124989	0.0379666	LINC00870	50434	LINC00877-006, LINC00877-005, LINC00877-001, LINC00877-003, LINC00877-004, LINC00877-002, LINC00877-009
chr4:186732837-186733428	9	1.89569e-08	0.00051783	0.124986	0.0686901	SORBS2	144442	SORBS2-008, SORBS2-018, SORBS2-006, SORBS2-039, SORBS2-024, SORBS2-022, SORBS2-043, SORBS2-020, SORBS2-202, SORBS2-025, SORBS2-021, SORBS2-203, SORBS2-007, SORBS2-038, SORBS2-017, SORBS2-004, SORBS2-045, SORBS2-023, SORBS2-005, SORBS2-049, SORBS2-019
chr2:105489264-105490077	5	2.06272e-09	8.93216e-05	0.124957	0.0828768	POU3F3	17295	LINC01159-001, LINC01159-002
chr8:143580770-143581070	4	1.74468e-07	0.000380489	0.124929	0.0586929	ADGRB1	35393	NA
chr7:157332376-157333010	5	9.15234e-06	0.367065	0.124912	0.0310903	PTPRN2	1047472	NA
chr10:120101400-120102359	14	6.08081e-20	0.000272519	0.124856	0.0153812	FAM204A	0	FAM204A-007, FAM204A-006, FAM204A-005, FAM204A-008, FAM204A-004, FAM204A-010, FAM204A-011
chr3:11034279-11035357	9	2.5342e-09	0.000165136	0.124855	0.0648645	SLC6A1	0	SLC6A1-001, SLC6A1-002, SLC6A1-003
chr20:48098642-48099890	10	1.11446e-09	0.00102508	0.12484	0.039778	KCNB1	600	KCNB1-001
chr1:181454164-181455181	6	1.18157e-17	2.93179e-12	0.124818	0.0958108	CACNA1E	1478	CACNA1E-201, CACNA1E-202, CACNA1E-006, CACNA1E-203, CACNA1E-001, CACNA1E-003, CACNA1E-002, CACNA1E-005
chr1:18617630-18617791	3	9.43399e-11	4.06966e-06	0.124775	0.0750219	IGSF21	183390	NA
chr11:22364185-22365428	6	1.3762e-10	1.47821e-06	0.124763	0.0950497	SLC17A6	4518	SLC17A6-002
chr1:181286640-181287967	9	4.06146e-17	8.05531e-09	0.124736	0.0890615	GM140	81116	NA
chr11:14993378-14996997	50	8.1243e-32	4.24053e-16	0.124684	0.0551995	CALCA	0	CALCA-001, CALCA-201, CALCA-202, CALCA-003, CALCA-002, CALCA-004, CALCA-005
chr4:21699209-21699988	9	2.66175e-24	5.4735e-16	0.124644	0.0853659	KCNIP4	250386	KCNIP4-001, RP11-556G22.2-001
chr2:127643360-127644075	4	1.35448e-06	0.00591196	0.124565	0.0686518	BIN1	195566	NA
chr1:147736359-147737302	6	5.6328e-08	0.0722352	0.124562	0.0489876	NBPF8	609627	RNU1-120P-201
chr11:132946455-132949437	11	4.07106e-13	0.0034222	0.124507	0.0366482	OPCML	452966	NA
chr5:49736664-49738016	8	1.29672e-11	7.52332e-06	0.124444	0.0479129	EMB	0	EMB-001, EMB-006, EMB-005
chr12:132277589-132278510	4	2.35891e-13	1.18025e-06	0.124419	0.0713386	SFSWAP	81957	NA
chr16:48656724-48657422	3	6.45282e-14	3.14489e-06	0.12439	0.0504863	N4BP1	12604	RP11-42I10.1-002, RP11-42I10.1-003, RP11-42I10.1-001
chr7:157493044-157495969	14	7.6648e-17	1.41003e-11	0.124375	0.0634821	PTPRN2	884513	NA
chr12:46767132-46768016	8	2.77125e-21	8.18982e-12	0.12434	0.0663051	SLC38A2	487	SLC38A2-001, SLC38A2-006, SLC38A2-002, RP11-474P2.2-001, SLC38A2-005, SLC38A2-004
chr2:143886326-143886940	4	5.33435e-14	3.7748e-07	0.124319	0.0724279	ARHGAP15	0	ARHGAP15-001, ARHGAP15-008
chr12:119417743-119419786	15	1.31308e-11	1.95565e-07	0.124309	0.0721004	SRRM4	0	SRRM4-001
chr10:29011001-29011520	4	9.50014e-09	6.05423e-06	0.124285	0.0677406	BAMBI	44577	NA
chr3:114035416-114036631	5	3.52916e-10	0.0002111	0.12426	0.0604153	MIR568	0	MIR568-201, RP11-553L6.5-001
chr7:127911367-127912372	5	7.52651e-12	1.51665e-05	0.124235	0.0670051	LEP	30036	NA
chr11:73668626-73669449	5	1.71797e-09	6.92094e-06	0.124197	0.0673106	DNAJB13	7262	NA
chr11:105480347-105481988	17	3.57973e-14	4.09186e-06	0.124125	0.0692722	GRIA4	0	GRIA4-201, GRIA4-001, GRIA4-202, GRIA4-004, GRIA4-002, GRIA4-006, GRIA4-011, GRIA4-009, GRIA4-003, GRIA4-005, GRIA4-013, GRIA4-010
chr7:15727127-15727598	4	3.90588e-07	0.000622051	0.124112	0.0800824	MEOX2	819	MEOX2-001, AC005550.4-001
chr2:222435214-222436149	4	3.5482e-07	0.000146605	0.124082	0.0821927	EPHA4	861	EPHA4-201, EPHA4-202, EPHA4-003, EPHA4-013, EPHA4-005, EPHA4-012, EPHA4-002, CTD-2308L22.1-001
chr11:131240559-131241788	5	1.17377e-07	0.000302325	0.124019	0.0628123	NTM	188	NTM-002, NTM-020, NTM-005, NTM-202
chr19:5334979-5335260	5	1.81163e-09	2.17782e-06	0.124011	0.0930806	PTPRS	5554	NA
chr5:6687293-6687417	4	3.90864e-12	8.10497e-09	0.123999	0.0889966	SRD5A1	53793	NA
chr7:63505584-63506261	9	3.30315e-15	1.21562e-06	0.123824	0.066361	ZNF727	0	RP11-3N2.13-002, ZNF727-201
chr5:95767768-95769079	11	8.87974e-19	4.4691e-09	0.12377	0.060576	PCSK1	0	PCSK1-001, PCSK1-002, PCSK1-005
chr19:54515169-54515341	4	0.00022158	0.0373587	0.12375	0.0598881	CACNG6	19627	NA
chr8:15095163-15096879	4	9.34253e-06	6.32356e-06	0.123689	0.0212178	SGCZ	0	SGCZ-001
chr5:135701050-135701794	6	4.6672e-12	0.000111761	0.123687	0.0746422	TRPC7	0	TRPC7-201, TRPC7-202, TRPC7-001
chr11:129306366-129306881	4	1.42732e-12	1.96759e-07	0.123588	0.0950817	BARX2	60485	BARX2-002, BARX2-004
chr16:51189291-51190201	6	1.03763e-08	1.50855e-05	0.123561	0.0793933	SALL1	4108	NA
chr2:178936951-178937882	10	3.91381e-11	0.000388491	0.123504	0.0346492	PDE11A	35184	PDE11A-001
chr7:88387861-88389003	8	6.07659e-09	1.44508e-05	0.123471	0.0808199	ZNF804B	0	ZNF804B-001
chr8:39835697-39836064	5	6.61049e-13	7.53722e-09	0.123374	0.0719161	IDO2	43223	NA
chr19:12163050-12163984	7	6.89481e-05	0.00727785	0.123346	0.0732487	ZNF878	0	CTD-2006C1.10-001, ZNF878-001
chr12:91572142-91573372	8	7.64779e-16	2.55091e-15	0.123323	0.0891547	DCN	3434	DCN-203, DCN-018, DCN-204, DCN-015, DCN-017, DCN-012, DCN-007, DCN-008, DCN-003, DCN-009, DCN-010, DCN-011, DCN-005
chr10:116392602-116393423	3	4.30001e-07	0.0429187	0.123174	0.0579017	ABLIM1	134596	NA
chr2:2335088-2337093	7	3.25544e-22	1.07476e-13	0.123172	0.0757977	MYT1L	43	MYT1L-001, MYT1L-013, MYT1L-008
chr3:137228231-137228636	3	1.1996e-12	1.42994e-08	0.123127	0.110806	SOX14	254498	NA
chr5:134735068-134736598	13	2.39426e-14	3.37822e-05	0.123076	0.0478192	H2AFY	0	H2AFY-004, H2AFY-002, H2AFY-008, H2AFY-003, H2AFY-014, H2AFY-019, H2AFY-006, H2AFY-017, H2AFY-021, H2AFY-015, H2AFY-012, H2AFY-005, H2AFY-001, CTC-203F4.2-001
chr1:156611087-156612436	7	4.20177e-11	5.57638e-07	0.123062	0.0659587	BCAN	0	BCAN-001, BCAN-002, BCAN-006, BCAN-008, BCAN-007, BCAN-004, RP11-284F21.9-001
chr1:39249315-39249664	5	1.1904e-10	3.03729e-07	0.122995	0.0744975	RRAGC	75831	NA
chr1:205536821-205538427	9	2.19372e-21	8.39276e-10	0.122925	0.0534142	MFSD4	0	MFSD4-001, MFSD4-005, MFSD4-006, RNU2-19P-201, MFSD4-201, MFSD4-202
chr13:29292888-29293801	11	2.56119e-12	1.61404e-05	0.122847	0.0742702	SLC46A3	0	SLC46A3-003, SLC46A3-001
chr1:154516508-154516717	3	1.37932e-11	3.39722e-07	0.122757	0.0856704	TDRD10	22709	NA
chr11:132933813-132936428	10	4.54327e-11	2.21541e-06	0.122671	0.0724509	OPCML	465975	NA
chr13:25506131-25506383	4	6.1059e-08	6.25293e-05	0.122671	0.072165	TPTE2P1	36224	NA
chr8:143262091-143262572	5	6.26467e-18	2.03124e-12	0.122636	0.0944144	MIR4472-1	4391	NA
chr13:107028903-107029443	5	3.85658e-18	5.61131e-12	0.122609	0.0914005	LINC00460	0	LINC00460-001, LINC00460-002, LINC00460-003
chr7:152591343-152591698	4	0.000118066	0.0394716	0.122554	0.0523406	ACTR3B	134509	NA
chr8:9760427-9763033	17	2.99658e-09	1.34756e-05	0.122525	0.0715895	MIR124-1	0	LINC00599-201, LINC00599-002, LINC00599-003, LINC00599-001, LINC00599-004, LINC00599-005
chr16:1521617-1521676	3	1.13521e-10	4.4351e-08	0.122494	0.103232	CLCN7	3409	LA16c-390E6.3-001, CLCN7-010
chr6:474297-475429	9	6.65796e-10	0.000859236	0.122467	0.0378757	EXOC2	217712	NA
chr2:85294269-85294457	3	1.38276e-05	0.000762131	0.122442	0.0750755	KCMF1	96038	AC078974.2-001, RP11-60H5.1-001
chr17:77194008-77194259	4	5.56342e-11	0.000261677	0.12243	0.0549681	RBFOX3	284421	NA
chr1:167090618-167091161	7	1.0415e-08	8.22781e-05	0.122409	0.0404472	DUSP27	26547	NA
chr16:31128310-31128929	7	2.82871e-08	0.00920784	0.122371	0.0391812	KAT8	56	KAT8-201, KAT8-002, KAT8-006, KAT8-001, RP11-196G11.4-001
chr1:46958475-46959349	5	2.17915e-09	7.15217e-07	0.12226	0.0674812	DMBX1	13319	NA
chr8:93074521-93076082	5	7.00983e-16	4.56032e-09	0.122256	0.0744469	RUNX1T1	0	RUNX1T1-002, RUNX1T1-039
chr12:131622284-131623508	7	4.28945e-16	3.30168e-09	0.122236	0.0709115	ADGRD1	32908	NA
chr18:14450194-14450799	3	1.13361e-07	3.88147e-05	0.122198	0.064487	CXADRP3	47906	LONRF2P1-001
chr6:133035150-133035379	4	2.37996e-11	9.26948e-07	0.122166	0.0897806	VNN1	0	VNN1-001
chr10:531914-533102	7	9.84243e-14	4.86637e-05	0.122159	0.0628882	DIP2C	202506	NA
chr17:78847752-78848679	3	1.88612e-14	8.44632e-05	0.122138	0.0349925	RPTOR	329127	NA
chr14:23058288-23058972	5	3.49463e-09	0.068893	0.122126	0.025782	DAD1	145	DAD1-002, DAD1-006, DAD1-004, DAD1-005
chr5:139524919-139526226	7	3.58694e-20	5.58568e-12	0.12212	0.055568	IGIP	19398	NA
chr2:32852456-32853480	15	1.4189e-17	0.080872	0.122018	0.0286216	TTC27	0	TTC27-001, TTC27-006, TTC27-002
chr6:117197952-117199067	13	2.81312e-21	2.03494e-12	0.12198	0.0767066	RFX6	0	RFX6-001, RFX6-002
chr9:36036514-36037454	5	1.14154e-08	1.44442e-06	0.121968	0.0743932	RECK	0	RECK-001, RECK-003, RECK-002
chr1:164290179-164290833	8	1.05156e-17	1.91178e-12	0.121964	0.103441	PBX1	237764	NA
chr3:68980947-68982098	12	4.58322e-09	0.00163166	0.121961	0.0731192	FAM19A4	0	FAM19A4-001, FAM19A4-002
chr4:4861101-4863016	16	8.07512e-12	0.000232486	0.121942	0.0366534	MSX1	0	MSX1-001, MSX1-002
chr10:133317015-133318755	9	9.72777e-10	0.000532368	0.121923	0.0458717	TCERG1L	207031	NA
chr18:74535233-74536226	8	1.7771e-15	9.62283e-07	0.121894	0.0576122	ZNF236	0	ZNF236-001, ZNF236-002, ZNF236-003, RP11-162A12.2-001
chr3:196325238-196325552	3	1.64624e-06	0.00110113	0.121839	0.0837477	FBXO45	29513	NA
chr6:27512849-27513479	6	2.15127e-07	0.000198008	0.121834	0.0750647	ZNF184	71952	NA
chr1:36565181-36566160	4	3.81445e-09	0.00413901	0.121805	0.0316135	COL8A2	0	COL8A2-001, COL8A2-002
chr11:71050337-71050535	3	1.20919e-06	9.71556e-05	0.121799	0.0708371	FLJ42102	83865	NA
chr19:12266489-12267796	9	1.60399e-07	2.95287e-05	0.121768	0.0872598	ZNF625	0	ZNF625-201, ZNF625-ZNF20-001, ZNF625-ZNF20-002, ZNF625-004, ZNF625-002, ZNF625-202
chr20:62031739-62032881	4	6.2169e-09	6.54652e-06	0.121748	0.0639329	KCNQ2	71112	NA
chr7:8475484-8477156	9	1.17099e-11	4.43589e-08	0.121729	0.0766128	NXPH1	1899	NXPH1-001, NXPH1-004, NXPH1-003, NXPH1-201
chr7:98199360-98199464	3	4.50195e-14	1.32809e-10	0.121726	0.11369	NPTX2	47133	NA
chr10:106440778-106441036	3	3.85902e-08	1.28778e-05	0.121667	0.0927893	SORCS3	39919	NA
chr6:12749352-12750392	6	7.10339e-11	1.7129e-05	0.121617	0.0551169	PHACTR1	30810	PHACTR1-006
chr1:58715499-58716662	12	2.0894e-16	5.18889e-10	0.121561	0.0772813	DAB1	295784	DAB1-201
chr1:177150789-177151620	6	8.95515e-26	2.17444e-13	0.121506	0.0880203	BRINP2	10156	NA
chr14:70014548-70015473	5	2.20733e-10	2.26996e-05	0.121492	0.0715294	PLEKHD1	63077	NA
chr1:66256911-66259084	13	5.59951e-24	3.08537e-10	0.121473	0.0579824	PDE4B	0	PDE4B-001, PDE4B-002
chr7:112725899-112727914	15	4.96622e-19	2.17349e-10	0.121467	0.0521124	GPR85	0	GPR85-001, GPR85-005, GPR85-006, GPR85-004, GPR85-008, GPR85-007, GPR85-201, GPR85-009
chr11:133402184-133403793	10	5.35878e-20	1.46483e-14	0.121459	0.0868203	OPCML	0	OPCML-003, OPCML-004
chr7:49812836-49815938	19	9.49984e-21	5.43009e-13	0.12143	0.0827624	VWC2	0	VWC2-001
chr11:18812665-18814418	10	3.12956e-12	2.64313e-08	0.121388	0.0812988	PTPN5	0	PTPN5-001, PTPN5-201, PTPN5-006, PTPN5-002, PTPN5-202
chr4:1562020-1562253	3	2.66148e-06	0.000308772	0.121335	0.0791017	FAM53A	123465	NA
chr8:93654903-93655006	3	8.93589e-08	0.000359486	0.12129	0.0530589	FLJ46284	143282	NA
chr11:116450919-116452003	8	4.46444e-15	6.36005e-09	0.121256	0.0805671	BUD13	191711	NA
chr19:12444273-12445173	12	2.21019e-27	2.29909e-14	0.121226	0.0648842	ZNF563	0	ZNF563-001, ZNF563-005, ZNF563-004, ZNF563-002
chr20:24448859-24452131	21	3.81505e-07	6.71967e-05	0.121214	0.050994	SYNDIG1	0	SYNDIG1-001
chr8:140632686-140632846	3	1.73236e-13	8.56638e-09	0.121095	0.089308	KCNK9	82453	NA
chr13:112727160-112729515	11	1.89329e-12	5.7124e-06	0.121058	0.067642	SOX1	5247	NA
chr12:101603174-101604787	13	2.05174e-29	3.0926e-12	0.121007	0.0731661	SLC5A8	0	SLC5A8-001
chr6:110299151-110301179	13	7.8693e-14	2.23919e-05	0.120954	0.0529844	GPR6	0	GPR6-001, GPR6-201
chr4:41746614-41754125	31	3.63e-13	2.23135e-11	0.120949	0.0545167	PHOX2B	0	PHOX2B-001, RP11-227F19.1-001, PHOX2B-002, RP11-227F19.2-001
chr7:1014699-1015730	13	9.41179e-09	0.321218	0.120937	0.0201863	COX19	0	COX19-001, COX19-002, COX19-003, COX19-004
chr11:17760574-17760956	3	3.72594e-08	1.94289e-05	0.120925	0.0789372	KCNC1	3079	NA
chr2:2605398-2605594	3	1.17871e-05	0.00719634	0.12091	0.0494453	MYT1L	270353	NA
chr6:134209935-134211217	15	1.57482e-11	2.49657e-05	0.120854	0.0480515	TCF21	0	TCF21-002, TCF21-001, RP3-323P13.2-005, RP3-323P13.2-002, RP3-323P13.2-003, RP3-323P13.2-004
chr1:2382583-2383687	7	1.2905e-18	2.43735e-07	0.120841	0.046184	PLCH2	24067	NA
chr8:131961143-131961479	3	1.38996e-05	0.000601762	0.120802	0.0648239	ADCY8	91356	NA
chr15:89949617-89951404	8	2.7761e-14	1.02471e-08	0.120777	0.0756515	LINC00925	38287	NA
chr12:128850196-128850903	7	2.60204e-11	1.70835e-07	0.120734	0.0922388	TMEM132C	98248	NA
chr3:137483992-137484586	5	1.32987e-06	0.00343514	0.120696	0.08062	SOX14	858	SOX14-001
chr19:57998481-57999177	11	4.23855e-57	2.83575e-33	0.120617	0.0533363	ZNF419	0	ZNF419-006, ZNF419-001, ZNF419-201, ZNF419-005, ZNF419-004, ZNF419-008, ZNF419-002, ZNF419-014, ZNF419-011, ZNF419-010, ZNF419-015, ZNF419-012, ZNF419-007, ZNF419-013, ZNF419-016, ZNF419-003, ZNF419-009, AC003005.4-002, AC003005.4-001
chr17:33759484-33760527	13	9.27114e-21	6.51927e-10	0.120605	0.0873841	SLFN12	0	SLFN12-001, SLFN12-002, SLFN12-008, SLFN12-005, SLFN12-003, SLFN12-004
chr12:50426531-50427095	4	4.5829e-12	2.64557e-06	0.1206	0.0670209	RACGAP1	7224	RACGAP1-014
chr1:170253405-170254369	4	9.34846e-08	0.000141857	0.120569	0.0638153	LINC01142	56	LINC01142-002
chr6:78172192-78174065	12	1.81084e-17	7.2847e-14	0.120547	0.0706373	HTR1B	0	HTR1B-001
chr19:55684640-55685577	6	9.59093e-08	0.00262076	0.120531	0.0506877	SYT5	6143	SYT5-010, SYT5-011, SYT5-012, SYT5-009
chr10:1651238-1651391	3	3.60974e-06	0.00020048	0.120492	0.0832401	ADARB2	128279	NA
chr6:170559115-170560157	13	3.63973e-29	2.59371e-08	0.120409	0.0404987	LOC154449	11500	NA
chr8:1896437-1898438	8	1.84952e-06	0.00109718	0.120334	0.0391934	ARHGEF10	65636	NA
chr3:188664632-188665466	9	2.95364e-11	0.000988492	0.120276	0.0516445	TPRG1	0	TPRG1-002, TPRG1-AS1-001
chr8:145014989-145015964	4	1.35693e-16	4.29992e-09	0.120137	0.0515706	PLEC	34949	PLEC-004, PLEC-006
chr1:158259268-158259926	3	3.73221e-07	6.46339e-05	0.120122	0.0571259	CD1C	0	CD1C-001, CD1C-003
chr4:72650088-72651102	3	5.9112e-08	3.78935e-05	0.120114	0.0742424	GC	20135	GC-001, GC-007, GC-003, GC-004
chr22:37975941-37976725	7	6.01024e-12	2.17001e-08	0.120073	0.0357087	LGALS2	0	LGALS2-001, LGALS2-002
chr2:79738582-79738639	3	7.28322e-07	5.5477e-05	0.120064	0.107224	CTNNA2	326225	CTNNA2-006, CTNNA2-001
chr5:1633907-1634505	5	1.87788e-10	4.96731e-06	0.120025	0.0687359	LOC728613	0	RP11-43F13.1-006, RP11-43F13.1-001, RP11-43F13.1-004, RP11-43F13.1-007, RP11-43F13.1-003, RP11-43F13.1-002, RP11-43F13.1-008
chr17:6755928-6756891	7	6.35406e-16	9.7485e-06	0.119953	0.0508196	ALOX12P2	4	ALOX12P2-006, ALOX12P2-013, ALOX12P2-007, ALOX12P2-003, ALOX12P2-005
chr11:70440347-70440395	3	1.64598e-11	2.32593e-08	0.119903	0.118312	SHANK2	67528	NA
chr3:195589996-195590056	3	3.44796e-10	1.71584e-07	0.119896	0.0894076	TNK2	6505	NA
chr12:101988099-101988803	4	4.12509e-17	8.61813e-11	0.11984	0.0857002	MYBPC1	0	MYBPC1-201, MYBPC1-009, MYBPC1-006, MYBPC1-003, MYBPC1-202, MYBPC1-001, MYBPC1-010, MYBPC1-011, MYBPC1-008, MYBPC1-004, MYBPC1-002, MYBPC1-017, MYBPC1-013, MYBPC1-024, MYBPC1-018, MYBPC1-012, MYBPC1-007
chr8:53012521-53012600	3	3.27098e-11	1.07327e-07	0.119828	0.0969168	ST18	117861	NA
chr5:35617687-35618383	12	1.19561e-09	3.63822e-06	0.11978	0.0851889	SPEF2	0	SPEF2-005, SPEF2-001, SPEF2-006, SPEF2-009, SPEF2-010, SPEF2-002, SPEF2-011
chr3:147122664-147125962	24	1.3965e-10	2.83223e-05	0.119777	0.0554795	ZIC4	0	ZIC1-001, ZIC4-001, ZIC4-201, ZIC4-002, ZIC4-010, ZIC4-008, ZIC4-003, ZIC4-004, ZIC4-011, ZIC4-009, ZIC4-202
chr2:40677600-40679086	8	8.25786e-08	1.51486e-05	0.119683	0.0677028	SLC8A1	60489	SLC8A1-005, SLC8A1-009, SLC8A1-004
chr2:6121420-6122814	9	1.98435e-24	4.86193e-12	0.119669	0.0829299	LOC400940	0	LINC01105-003, LINC01105-005, LINC01105-004
chr4:57522632-57523826	8	1.04094e-11	0.00114247	0.11966	0.0467036	HOPX	24046	HOPX-006, HOPX-017, HOPX-001, HOPX-011, HOPX-010, HOPX-016, HOPX-015
chr3:131753245-131754675	9	2.34679e-13	0.000185531	0.119632	0.0388595	CPNE4	249579	CPNE4-201, CPNE4-011
chr4:87280816-87281511	5	1.0337e-07	0.000411441	0.119622	0.0812794	MAPK10	233752	MAPK10-012, MAPK10-201, MAPK10-002, MAPK10-001, MAPK10-024, MAPK10-026, MAPK10-030, MAPK10-029, MAPK10-027, MAPK10-028, MAPK10-025, MAPK10-022, MAPK10-023
chr11:1660513-1661619	6	6.33594e-08	0.00012641	0.119573	0.0133861	MOB2	123882	NA
chr1:214158149-214159610	9	8.07812e-17	1.69587e-09	0.119519	0.0797049	PROX1	1668	PROX1-001, PROX1-AS1-003, PROX1-004, PROX1-002, PROX1-AS1-004, PROX1-005
chr19:12405568-12406247	10	5.65089e-18	0.0475621	0.119469	0.0272941	ZNF44	0	ZNF44-004, ZNF44-003, ZNF44-002, ZNF44-006, ZNF44-001, ZNF44-005, ZNF44-007
chr16:87619803-87619963	3	4.06029e-13	9.8572e-10	0.119464	0.10114	JPH3	15478	NA
chr8:62823815-62823894	3	3.45606e-08	0.000230326	0.119379	0.0714428	MIR4470	196468	RP11-705O24.4-001
chr7:98255916-98256076	3	3.20754e-07	8.39188e-05	0.119359	0.0721155	NPTX2	9319	NA
chr14:52534596-52535178	3	1.13648e-06	0.000155732	0.119308	0.0977918	NID2	768	NID2-001, NID2-201
chr20:5485144-5485873	9	1.07184e-08	0.00284148	0.119279	0.0548922	LINC00654	0	LINC00654-001, LINC00654-003
chr17:9728972-9729424	10	1.16732e-28	2.06962e-18	0.119238	0.0657839	GLP2R	0	GLP2R-001, GLP2R-004
chr2:79220029-79221130	7	5.16904e-08	0.000105429	0.119217	0.0737655	REG3G	31682	NA
chr1:87617142-87617972	8	6.28733e-13	1.69158e-05	0.119207	0.0588933	LINC01140	21694	AL139139.1-201
chr7:44163677-44163975	3	2.65603e-07	0.00383322	0.119176	0.0776246	POLD2	508	POLD2-003, POLD2-001, POLD2-005, POLD2-004, POLD2-010, POLD2-002, POLD2-007, POLD2-011, POLD2-009, POLD2-006, POLD2-008, RNA5SP230-201
chr6:168684221-168684757	4	7.19844e-08	0.000173291	0.11916	0.0668631	DACT2	35645	NA
chr21:32185331-32185576	3	1.44484e-08	8.53687e-06	0.119132	0.073701	KRTAP8-1	0	KRTAP8-1-001
chr3:75955844-75956295	3	1.09782e-06	3.33007e-05	0.119081	0.0913222	ROBO2	30350	ROBO2-013, ROBO2-001
chr5:101119084-101119766	5	1.21106e-18	7.92711e-14	0.119052	0.106942	SLCO4C1	512487	NA
chr10:7567923-7568106	3	1.12723e-07	0.000107627	0.119003	0.0873355	ITIH5	93530	NA
chr1:63539613-63540217	5	7.33863e-06	0.000591134	0.118858	0.0619271	LINC00466	242684	NA
chr13:61988802-61990025	15	2.06643e-21	1.41484e-11	0.11885	0.0800573	PCDH20	12054	PCDH20-001
chr8:29172512-29172998	5	3.7344e-14	5.27392e-08	0.118843	0.0754091	DUSP4	33324	AC084262.2-201
chr4:176922556-176923800	9	1.69323e-17	7.90445e-10	0.118652	0.0830064	GPM6A	42	GPM6A-003, GPM6A-001, GPM6A-006
chr5:140578896-140579644	9	8.87777e-06	0.00754228	0.118549	0.0579408	PCDHB11	0	PCDHB11-001, PCDHB11-201
chr2:207506480-207507528	10	5.57469e-10	0.00600125	0.118509	0.0353062	LOC200726	0	AC010731.3-001, AC010731.4-001, AC010731.4-002, AC010731.4-201
chr6:167275395-167276650	15	2.74653e-11	1.50789e-05	0.118455	0.0754884	RPS6KA2	0	RPS6KA2-003, RPS6KA2-009, RPS6KA2-005
chr12:2017093-2017746	5	9.12474e-09	2.18308e-05	0.118452	0.0782055	CACNA2D4	10124	NA
chr14:27067372-27068354	7	4.10521e-08	4.20004e-05	0.118414	0.0879259	NOVA1	412	NOVA1-201, NOVA1-001, NOVA1-002, NOVA1-004, NOVA1-003, NOVA1-010, NOVA1-AS1-001, NOVA1-006, NOVA1-013
chr11:60414615-60415111	5	6.11745e-10	0.00018699	0.118403	0.0509645	LINC00301	31391	LINC00301-003
chr17:78735268-78735596	5	4.99862e-13	7.91183e-09	0.118356	0.0907962	RPTOR	216643	NA
chr13:98869706-98870144	5	3.35612e-08	0.000519342	0.118354	0.0533142	FARP1	74272	NA
chr1:201915446-201915999	9	5.01473e-17	4.27455e-09	0.118347	0.0564565	LMOD1	0	LMOD1-001
chr8:141248582-141249094	6	6.35699e-15	3.61123e-07	0.118346	0.0675272	TRAPPC9	212388	TRAPPC9-009
chr6:30078080-30081408	35	4.33987e-24	1.55578e-09	0.118217	0.0454327	TRIM31	0	TRIM31-001, TRIM31-008, TRIM31-004, TRIM31-007, TRIM31-202
chr8:13372132-13373141	6	7.24158e-07	0.000110837	0.118212	0.0733536	DLC1	0	DLC1-001, DLC1-003, DLC1-004, DLC1-013
chr7:16460435-16461244	7	9.32579e-07	0.000191895	0.118169	0.0844151	ISPD	0	ISPD-003, ISPD-001
chr11:17803160-17803421	4	9.10709e-05	0.00664651	0.118166	0.0519613	KCNC1	2441	NA
chr1:99728691-99730419	13	1.88996e-19	2.96011e-10	0.118156	0.0741295	LPPR4	0	LPPR4-001, LPPR4-201
chr4:15471214-15471699	5	1.79018e-10	5.23706e-07	0.118142	0.101105	CC2D2A	0	CC2D2A-201, CC2D2A-202, CC2D2A-203, CC2D2A-002, CC2D2A-006, CC2D2A-013, CC2D2A-004, CC2D2A-003, CC2D2A-008, CC2D2A-009, CC2D2A-005
chr6:100066673-100067930	4	6.14903e-07	2.89506e-06	0.118096	0.0640585	PRDM13	12023	NA
chr10:63657059-63657985	4	3.94158e-09	2.03638e-06	0.118076	0.0883847	ARID5B	3028	NA
chr19:15090242-15090872	4	2.81232e-07	5.02197e-05	0.118007	0.0760446	SLC1A6	0	SLC1A6-004, SLC1A6-009, SLC1A6-011, SLC1A6-003, SLC1A6-010
chr7:26578098-26579614	4	3.92485e-06	0.00050056	0.11797	0.0619307	KIAA0087	0	KIAA0087-088
chr6:164520673-164520845	3	1.59682e-10	1.05246e-07	0.117854	0.0908636	QKI	684998	NA
chr12:34484805-34487126	6	2.91979e-11	0.000235816	0.117853	0.0496696	ALG10	309589	NA
chr7:119912636-119913771	9	7.33202e-08	0.000346044	0.117826	0.0696571	KCND2	0	KCND2-001
chr5:67483109-67484212	7	4.11099e-13	1.86272e-06	0.117781	0.0400546	PIK3R1	27372	RP11-404L6.2-001
chr19:58175453-58176305	5	6.56449e-16	2.0698e-11	0.117748	0.0812444	ZSCAN4	3998	AC003682.17-001
chr2:131672054-131674687	15	3.57826e-28	3.16704e-20	0.11771	0.0482156	ARHGEF4	0	ARHGEF4-001, ARHGEF4-201, ARHGEF4-202, ARHGEF4-004, ARHGEF4-002
chr11:6947085-6948265	15	7.38478e-08	0.00144301	0.117706	0.0564726	ZNF215	0	ZNF215-002, ZNF215-004, ZNF215-001, ZNF215-003
chr12:111514551-111515293	5	1.42896e-07	0.0467499	0.117655	0.0269547	CUX2	42723	NA
chr11:41481358-41481655	5	1.52183e-11	8.94002e-08	0.117579	0.0810638	LRRC4C	172	LRRC4C-004, LRRC4C-003, LRRC4C-005
chr1:152082925-152083292	4	4.47949e-06	0.000546684	0.117576	0.104932	TCHH	34414	NA
chr6:100054008-100057243	24	1.62185e-08	1.3446e-05	0.117572	0.0465345	PRDM13	0	PRDM13-001, PRDM13-002
chr13:112554681-112555823	4	2.72493e-11	4.98519e-07	0.117554	0.0874156	SOX1	166090	LINC00354-001, LINC00354-002
chr12:48578223-48578724	3	3.61221e-07	0.000137086	0.117546	0.0812474	CCDC184	857	C12orf68-001
chr4:66534218-66536772	19	9.78007e-11	0.00123068	0.117526	0.0605428	EPHA5	0	EPHA5-001, EPHA5-002, EPHA5-003, RP11-807H7.1-003, RP11-807H7.1-001, EPHA5-004, RP11-807H7.1-002, RP11-807H7.1-201
chr10:2776888-2777128	4	1.56153e-06	0.00183514	0.117396	0.0620187	PFKP	332584	NA
chr1:247921487-247921825	4	4.73284e-06	0.0100875	0.117349	0.0460652	OR1C1	0	OR1C1-001
chr17:1901437-1902196	4	8.41864e-06	0.00210553	0.117337	0.070679	RTN4RL1	25982	NA
chr5:5025803-5025912	3	0.000160427	0.00245708	0.117327	0.0972642	LINC01020	8560	NA
chr17:75470567-75472168	9	2.89987e-17	3.562e-10	0.117311	0.0706168	2005-08-31	0	SEPT9-015, RP11-75C10.9-001
chr17:19976435-19977156	6	1.45875e-12	3.11467e-05	0.117299	0.0549834	SPECC1	0	SPECC1-007
chr3:119421604-119422359	8	8.68749e-12	3.555e-07	0.117297	0.0800332	MAATS1	0	MAATS1-001, MAATS1-008, MAATS1-002, MAATS1-007, MAATS1-006, MAATS1-004, MAATS1-005, MAATS1-010
chr8:140971379-140971959	3	1.93167e-24	5.95185e-13	0.117294	0.0843593	TRAPPC9	489523	NA
chr1:2374849-2376119	6	1.47305e-13	5.22745e-07	0.11728	0.0746466	PEX10	30839	NA
chr9:93798720-93799798	3	7.6295e-11	0.00248048	0.117277	0.0752557	LOC100129316	37616	NA
chr15:29431453-29432511	7	4.66533e-14	9.3759e-07	0.117235	0.0485345	FAM189A1	430416	NA
chr14:70040391-70041661	6	5.8058e-22	1.75292e-11	0.117215	0.0731694	CCDC177	0	CCDC177-202
chr14:101520989-101522539	14	1.0165e-12	1.45958e-06	0.117214	0.0556968	MIR668	0	MIR382-201, MIR134-201, MIR323B-201, MIR485-201
chr7:1278142-1279226	6	1.21154e-05	0.00131487	0.117213	0.0726593	UNCX	5488	NA
chr3:63427866-63428907	5	2.35403e-09	5.35484e-05	0.117134	0.0550736	SYNPR	0	SYNPR-004, SYNPR-007, SYNPR-015, SYNPR-012, SYNPR-013, SYNPR-014, SYNPR-006, SYNPR-005
chr11:9336443-9336845	4	6.3746e-09	0.0436405	0.117123	0.0303622	TMEM41B	128	TMEM41B-003, TMEM41B-002, TMEM41B-005, TMEM41B-001, TMEM41B-004
chr3:45837170-45837898	5	2.43926e-07	0.00014293	0.117098	0.0758461	SLC6A20	137	SLC6A20-002, SLC6A20-001, SLC6A20-007, SLC6A20-201, SLC6A20-006
chr6:26239995-26240939	9	2.23988e-07	0.000595249	0.117061	0.0748896	HIST1H4F	0	HIST1H4F-001
chr8:85094437-85097429	21	4.63226e-11	3.2696e-10	0.116965	0.076559	RALYL	0	RALYL-002, RALYL-011, RALYL-004, RALYL-001, RALYL-007, RALYL-010, RALYL-006, RALYL-009
chr2:171669862-171672205	13	4.75446e-11	0.00118185	0.116943	0.0408658	GAD1	995	GAD1-002, GAD1-001, GAD1-201, GAD1-013, GAD1-008, AC007405.8-003, GAD1-007, GAD1-009
chr16:86464913-86466427	5	8.29053e-14	1.81658e-12	0.116942	0.0880442	FENDRR	76039	NA
chr18:35104118-35104868	4	1.1048e-05	0.0005491	0.116874	0.0573428	CELF4	41132	NA
chr19:23869502-23870686	5	1.07075e-09	2.59464e-06	0.116856	0.0814715	ZNF675	0	ZNF675-001, ZNF675-007, ZNF675-005, ZNF675-004, ZNF675-003, ZNF675-009, ZNF675-006, ZNF675-008
chr9:138606811-138607307	3	8.25313e-09	2.47521e-06	0.116824	0.100147	KCNT1	12780	KCNT1-010, KCNT1-007
chr7:4837835-4837937	3	5.08363e-08	1.79729e-05	0.11679	0.0802293	RADIL	85398	NA
chr13:28527437-28528474	5	2.62683e-08	0.00085264	0.116772	0.0583553	ATP5EP2	8094	LINC00543-001
chr1:63791922-63792863	8	3.69404e-10	2.75902e-05	0.116726	0.0627246	FOXD3	3192	RP4-792G4.2-001
chr5:2129206-2129941	4	7.09676e-07	0.100253	0.116656	0.0482833	IRX4	241913	NA
chr2:201828587-201829669	4	2.08762e-09	7.08163e-05	0.116653	0.0605508	ORC2	163	ORC2-001, AC005037.3-002, ORC2-006, AC005037.3-001, ORC2-007, ORC2-005
chr1:238053828-238054569	4	3.01144e-13	7.76647e-10	0.116595	0.0965758	ZP4	0	ZP4-001
chr8:144222015-144222455	5	3.00779e-08	0.000301328	0.116579	0.0553595	LY6H	19002	NA
chr7:34697493-34698188	4	9.95617e-08	0.000527563	0.116569	0.0729218	NPSR1-AS1	213006	NPSR1-002, NPSR1-001, NPSR1-007, NPSR1-004, NPSR1-005, NPSR1-006, NPSR1-003, AC005493.1-201, NPSR1-008, NPSR1-009
chr19:35395800-35397106	7	1.98287e-09	0.00222	0.116517	0.0559723	LINC00904	5953	CTC-523E23.6-001, CTC-523E23.14-001, CTC-523E23.15-001
chr17:45929399-45930033	7	2.97891e-09	0.000408862	0.116478	0.0588965	SP6	3207	SP6-002
chr10:2357224-2357587	5	4.3677e-05	0.0015203	0.116451	0.0781186	LINC00701	0	LINC00701-001
chr15:37178909-37180782	9	1.55161e-09	4.99305e-07	0.116427	0.0676777	LOC145845	175	RP11-122D10.1-002, RP11-122D10.1-001
chr5:1393934-1395203	9	4.38049e-07	0.053245	0.116409	0.0414574	SLC6A3	50340	NA
chr8:97169920-97173466	14	1.097e-07	0.000102352	0.116397	0.0566737	GDF6	0	GDF6-001
chr10:125033770-125034818	10	4.88594e-15	4.28939e-07	0.116367	0.0637444	BUB3	120010	NA
chr1:53704138-53704978	10	1.01367e-11	0.0225127	0.116319	0.0293127	MAGOH	0	MAGOH-002, MAGOH-001, RP5-1024G6.5-001, MAGOH-004
chr7:121955208-121955894	6	2.03753e-07	0.000125766	0.116305	0.0784366	CADPS2	305877	NA
chr2:236504280-236505170	3	1.06783e-12	5.30243e-07	0.116255	0.0366276	AGAP1	101547	NA
chr7:45066738-45067319	6	4.84812e-11	2.01436e-05	0.116247	0.0626866	CCM2	0	CCM2-201, CCM2-007, CCM2-016, CCM2-002, CCM2-011, CCM2-008, CCM2-006, CCM2-009
chr3:44063315-44063832	6	5.04575e-06	0.0152061	0.116246	0.0586818	MIR138-1	91872	NA
chr3:114790243-114790596	3	1.93174e-08	2.09931e-05	0.116184	0.0796283	ZBTB20	75531	ZBTB20-006
chr7:153641242-153641307	3	7.52946e-17	2.20822e-11	0.11617	0.0929527	DPP6	56823	NA
chr10:119293800-119297716	22	1.90085e-19	8.77867e-12	0.116138	0.0528014	EMX2OS	6863	NA
chr7:42277347-42278096	10	5.4903e-31	7.86447e-06	0.116048	0.045644	GLI3	729	GLI3-001, GLI3-003, GLI3-004
chr3:160395073-160395719	3	2.05742e-06	0.00987283	0.115966	0.0580813	ARL14	125	ARL14-001
chr19:57337294-57337648	4	1.59012e-08	0.00032245	0.115956	0.0643381	PEG3	14446	ZIM2-007, PEG3-001, PEG3-006
chr6:30686368-30687946	15	1.55821e-16	0.00327415	0.115952	0.0280034	TUBB	211	TUBB-001, TUBB-002, MDC1-201, MDC1-001, TUBB-004, TUBB-003, MDC1-003, MDC1-004, MDC1-002, TUBB-202
chr17:25485152-25485531	4	6.27909e-08	0.000118083	0.115905	0.067408	MIR4522	135491	NA
chr4:74718399-74719597	7	2.59345e-10	9.56502e-06	0.115896	0.0653771	PF4V1	0	PF4V1-001
chr13:20710941-20711637	6	3.28537e-08	0.000535515	0.115834	0.0628884	GJA3	23546	NA
chr18:55107097-55109119	9	1.15174e-11	1.01537e-08	0.115832	0.0763302	ONECUT2	4180	NA
chr1:47909595-47912079	14	7.54832e-13	2.49902e-09	0.11581	0.0617438	FOXD2	7906	NA
chr13:46424943-46426263	14	7.45032e-14	6.27556e-07	0.115749	0.0759334	SIAH3	0	SIAH3-001
chr12:24102581-24105160	10	4.37682e-11	3.66846e-09	0.115713	0.0821573	SOX5	0	SOX5-201, SOX5-006, SOX5-202, SOX5-004, SOX5-002, SOX5-011, SOX5-008, SOX5-016, SOX5-007
chr8:109094581-109096151	15	1.32605e-17	2.34638e-10	0.115699	0.0727307	RSPO2	0	RSPO2-001, RSPO2-201, RSPO2-002, RSPO2-003, RSPO2-005, RSPO2-004
chr14:90920641-90921668	5	4.266e-15	6.69908e-12	0.115668	0.0752698	LINC00642	0	LINC00642-001, LINC00642-003, LINC00642-002, RP11-1078H9.1-001
chr14:85995655-85998576	21	2.53795e-24	3.20997e-18	0.11566	0.0627825	FLRT2	0	FLRT2-001, RP11-497E19.1-001, RP11-497E19.2-001, FLRT2-002, FLRT2-004, FLRT2-005
chr8:110703888-110705093	9	2.52177e-09	0.000566976	0.115639	0.0581045	SYBU	0	SYBU-203, SYBU-204, SYBU-014, SYBU-003, SYBU-032
chr8:130995417-130996123	4	3.36473e-12	9.50843e-06	0.115598	0.0628419	FAM49B	32774	NA
chr1:50896185-50896251	3	9.34869e-10	2.3455e-07	0.115524	0.0971425	DMRTA2	7066	NA
chr8:143858414-143858636	7	7.43307e-05	0.00114073	0.11546	0.0775701	LYNX1	1004	LYNX1-001, LYNX1-007, LYNX1-003, LYNX1-201, LYNX1-008, LYNX1-006, LYNX1-005, LYNX1-009
chr6:27343181-27343671	3	9.90453e-06	0.00266817	0.115369	0.0695766	ZNF204P	28	ZNF391-002
chr8:143152664-143152889	3	7.72601e-05	0.652297	0.115353	0.0449863	MIR4472-1	104811	NA
chr11:61334385-61335269	6	3.58294e-05	0.00113832	0.115341	0.0539116	SYT7	13075	NA
chr13:113000801-113001355	4	2.4401e-07	6.63707e-05	0.115297	0.0700086	SPACA7	29296	NA
chr1:112057879-112058750	6	4.59524e-10	3.39814e-05	0.115243	0.0661477	ADORA3	47847	NA
chr7:37956018-37957021	13	1.47007e-11	0.000260325	0.115208	0.0604482	SFRP4	0	SFRP4-001
chr13:28498091-28499045	9	1.05144e-08	0.01608	0.115116	0.0393791	PDX1	3923	NA
chr5:140514381-140515629	8	5.94938e-10	0.000461304	0.115064	0.0522142	PCDHB5	0	PCDHB5-001
chr1:149144820-149145243	5	7.12886e-07	0.00695976	0.114976	0.060238	LOC388692	134233	RNU1-114P-201
chr22:22058080-22058271	3	5.84807e-10	1.54219e-07	0.114956	0.103277	YPEL1	31800	NA
chr12:113541683-113541993	4	7.00329e-05	0.00171778	0.11492	0.0881775	RASAL1	31566	RASAL1-010
chr12:75603068-75603748	7	1.90931e-10	2.63918e-05	0.114842	0.0711049	KCNC2	0	KCNC2-201, KCNC2-202, KCNC2-004, KCNC2-002, KCNC2-003, KCNC2-006, KCNC2-001, KCNC2-005
chr8:105478683-105479862	12	3.14771e-12	0.00210024	0.114808	0.0455117	DPYS	0	DPYS-001, DPYS-005
chr12:26110518-26111821	8	2.38479e-15	1.15106e-06	0.11474	0.035895	RASSF8-AS1	554	RASSF8-001, RASSF8-002, RASSF8-AS1-001, RASSF8-AS1-002, RASSF8-AS1-006, RASSF8-AS1-004, RASSF8-013, RASSF8-AS1-008, RASSF8-012, RASSF8-AS1-010, RASSF8-AS1-009, RASSF8-AS1-005, RASSF8-AS1-007
chr16:87978839-87979202	3	3.38253e-13	1.61105e-07	0.114689	0.0713512	BANP	5036	CTD-3057O21.1-001
chr5:143978290-143978420	4	5.81027e-08	0.000881683	0.114653	0.0647475	KCTD16	427853	NA
chr20:57089461-57090749	12	1.62114e-10	2.00412e-05	0.114649	0.0593631	APCDD1L	0	APCDD1L-001, APCDD1L-AS1-006, APCDD1L-003, APCDD1L-AS1-001, APCDD1L-AS1-003, APCDD1L-201, APCDD1L-AS1-004, APCDD1L-AS1-008, APCDD1L-AS1-002, APCDD1L-AS1-007
chr20:61702795-61703735	3	1.06098e-05	0.0105849	0.114623	0.062589	LOC63930	62060	NA
chr10:135202522-135203200	7	8.73236e-20	6.69766e-13	0.114604	0.0965021	PAOX	9781	RP11-108K14.8-001, PAOX-014
chr4:7755730-7755806	4	1.65669e-05	0.0121414	0.114602	0.0475314	AFAP1-AS1	11	AFAP1-AS1-001
chr1:214151615-214154240	14	2.44673e-10	1.23163e-05	0.1146	0.050382	PROX1	7038	PROX1-AS1-005, PROX1-AS1-006
chr20:21501710-21502728	3	6.07401e-08	0.000626818	0.114561	0.0699384	NKX2-2	7046	NA
chr15:24802619-24803245	4	4.49764e-10	5.46363e-07	0.11452	0.0675273	PWRN1	23780	PWRN1-002, PWRN1-005, PWRN1-001, PWRN1-009
chr7:155150681-155151195	4	2.54982e-06	0.0167939	0.114447	0.0536416	INSIG1	61195	NA
chr5:166405485-166406845	8	1.65264e-11	5.35391e-07	0.1143	0.0645637	TENM2	304998	NA
chr10:8077830-8079205	8	4.30354e-11	0.00295659	0.114282	0.0414262	GATA3-AS1	16242	NA
chr18:44785758-44787728	7	2.06505e-20	9.72951e-10	0.114279	0.063757	SKOR2	10204	NA
chr5:114598137-114599159	14	2.2248e-22	3.01058e-06	0.114234	0.0312172	PGGT1B	0	PGGT1B-002, PGGT1B-001, PGGT1B-003, CTC-428G20.6-001
chr19:58569986-58570995	10	1.19622e-09	0.000698835	0.114201	0.0500635	ZNF135	0	ZNF135-003, ZNF135-008, ZNF135-004, ZNF135-201, ZNF135-005, ZNF135-001, ZNF135-006
chr7:97360615-97363080	14	7.47449e-13	3.88564e-08	0.114185	0.05668	TAC1	0	TAC1-001, TAC1-002, TAC1-003, TAC1-005, TAC1-004
chr9:19788257-19789383	6	1.15446e-06	3.38233e-05	0.114038	0.0761092	SLC24A2	1240	SLC24A2-002, SLC24A2-001
chr15:40674438-40675737	11	5.49794e-12	0.00114852	0.114029	0.0355678	KNSTRN	0	KNSTRN-001, KNSTRN-005, KNSTRN-003, KNSTRN-011, KNSTRN-014, KNSTRN-013, KNSTRN-008, KNSTRN-006, KNSTRN-007, KNSTRN-015, KNSTRN-010, KNSTRN-002, KNSTRN-004, KNSTRN-009, KNSTRN-016
chr13:60841985-60842299	3	1.03268e-08	1.07783e-06	0.11398	0.0977917	DIAPH3	103866	NA
chr7:105650042-105650550	5	3.02708e-18	3.11682e-10	0.113959	0.0561582	CDHR3	8134	NA
chr4:121991345-121993196	11	5.57459e-14	1.23598e-05	0.113944	0.0649915	NDNF	477	NDNF-001, RP11-647P12.1-001, NDNF-004, NDNF-002
chr19:21657529-21658001	6	3.09666e-07	0.000521702	0.113914	0.0458981	LINC00664	8175	NA
chr1:76262302-76262984	8	1.00282e-06	0.000719477	0.113864	0.0703376	MSH4	0	MSH4-001
chr5:172670518-172673349	16	1.58766e-14	2.41485e-09	0.113859	0.0454319	NKX2-5	8203	NA
chr22:27152635-27153015	3	7.53787e-05	0.00181152	0.113817	0.0716802	MIAT	99189	NA
chr16:73265382-73266785	7	1.27595e-12	9.92353e-05	0.113773	0.0514831	HCCAT5	139134	AC140912.1-001, AC140912.1-002
chr6:152702330-152702660	6	8.07929e-26	1.7646e-18	0.11375	0.0867422	SYNE1	255280	SYNE1-AS1-001, SYNE1-018
chr21:34401201-34401798	3	3.31432e-07	8.53328e-05	0.113723	0.0851178	OLIG2	2985	NA
chr1:62107430-62107624	4	2.51519e-07	1.68723e-05	0.113719	0.0883115	MGC34796	12290	NA
chr10:134850253-134850327	3	4.77916e-06	0.000434075	0.113718	0.0642931	ADGRA1	34106	NA
chr10:114712217-114713187	6	4.04876e-08	2.91616e-05	0.113709	0.0672727	TCF7L2	1335	TCF7L2-002, TCF7L2-201, RP11-57H14.2-001, TCF7L2-001, TCF7L2-207
chr12:120241287-120242513	12	1.11998e-24	4.7795e-12	0.113695	0.0492432	CIT	72582	CIT-006, CIT-002, CIT-009, CIT-003
chr4:156128904-156130206	12	3.97725e-13	8.36752e-09	0.113657	0.0790514	NPY2R	0	NPY2R-001, NPY2R-002, RP11-92A5.2-001, RP11-92A5.2-002
chr3:186078568-186080868	14	9.64031e-26	1.78046e-16	0.113652	0.0729368	DGKG	0	DGKG-001, DGKG-004, DGKG-003, DGKG-002, DGKG-201
chr6:32023923-32029152	34	3.12926e-12	7.60049e-07	0.113625	0.0376285	TNXB	47999	NA
chr3:111451090-111451470	3	2.99726e-07	3.90561e-05	0.113578	0.0892857	PHLDB2	0	PHLDB2-002, PLCXD2-005
chr9:74061171-74062096	5	8.46943e-11	5.35625e-08	0.113564	0.0907878	TRPM3	0	TRPM3-001, TRPM3-014, TRPM3-204
chr5:92934479-92935309	4	2.90656e-10	2.65291e-05	0.113489	0.0701605	NR2F1	15436	NA
chr13:28491326-28491975	7	3.54948e-07	0.000157361	0.113452	0.0804434	PDX1	2193	NA
chr16:4377470-4378402	5	1.46958e-07	2.26875e-05	0.113429	0.0813426	GLIS2	3814	AC005356.1-001
chr12:41221639-41221855	3	1.74493e-05	0.000460474	0.113426	0.0961408	CNTN1	0	CNTN1-004, CNTN1-006
chr2:187713554-187714279	12	7.89814e-24	5.17384e-11	0.113419	0.0663574	ZSWIM2	0	ZSWIM2-001, ZSWIM2-002
chr3:169381522-169382106	5	9.31818e-06	0.00241978	0.11341	0.0352032	MECOM	0	MECOM-001, MECOM-005, MECOM-004
chr11:16631866-16633647	11	2.92184e-17	1.0018e-08	0.113404	0.0502676	SOX6	126543	C11orf58-011
chr13:114917297-114917640	4	4.29225e-06	0.122019	0.113387	0.0490633	RASA3	19202	NA
chr2:190445074-190445196	3	9.7648e-05	0.0115919	0.113365	0.0657929	SLC40A1	3288	SLC40A1-001, SLC40A1-008, SLC40A1-003, SLC40A1-004, SLC40A1-006
chr1:232940591-232941530	7	9.53824e-08	0.000591523	0.113337	0.0780366	MAP10	0	MAP10-001
chr4:111542366-111545062	16	4.32514e-09	2.00407e-07	0.113301	0.0739288	PITX2	0	PITX2-005, PITX2-008, PITX2-010
chr9:4791918-4792557	4	4.32808e-07	0.00165344	0.113199	0.0437321	RCL1	277	RCL1-004, RCL1-001, RCL1-003, RCL1-005
chr14:104940229-104940939	6	6.44754e-10	6.06569e-07	0.113165	0.0706229	C14orf180	105117	NA
chr10:133208486-133208984	6	8.52243e-07	0.000568486	0.1131	0.0533958	TCERG1L	98502	NA
chr7:27140797-27145972	39	4.08023e-18	1.07653e-11	0.1131	0.0561753	HOXA3	20667	HOXA2-001, HOXA-AS2-010, HOTAIRM1-006
chr6:30094300-30095802	31	2.7581e-20	3.82311e-06	0.113084	0.0452158	TRIM40	8083	NA
chr3:103645203-103645997	5	1.72631e-10	9.57734e-06	0.113025	0.065289	MIR548A3	300108	NA
chr9:126775931-126778017	7	1.669e-15	7.00805e-14	0.112996	0.0779371	LHX2	2042	LHX2-002, LHX2-003
chr2:121684467-121684676	3	8.63772e-09	2.18406e-06	0.112973	0.0961247	GLI2	129600	NA
chr11:111383515-111386269	19	5.79834e-11	9.08035e-06	0.112909	0.0509953	MIR34C	0	C11orf88-004, BTG4-001, C11orf88-001, MIR34C-201, MIR34B-201, BTG4-003, BTG4-002, C11orf88-002, C11orf88-003
chr19:52872916-52873624	10	1.50737e-05	0.00322422	0.112899	0.0653802	ZNF880	0	ZNF880-002, ZNF880-001, ZNF880-003, ZNF880-006, ZNF880-004, ZNF880-005
chr10:32216031-32216390	6	1.08744e-06	0.00151723	0.112877	0.0494798	ARHGAP12	1414	ARHGAP12-009, ARHGAP12-201, ARHGAP12-008, ARHGAP12-202
chr6:27661349-27662101	7	2.26661e-13	4.45151e-09	0.112863	0.0963344	LINC01012	0	NA
chr1:75139347-75139583	7	0.000190298	0.0800267	0.112861	0.0687721	ERICH3	0	C1orf173-001
chr1:200002343-200003342	3	2.55997e-06	1.46005e-05	0.112859	0.0806156	NR5A2	5613	NA
chr1:92350112-92350568	4	9.42054e-11	0.00949753	0.112838	0.0503331	TGFBR3	20991	TGFBR3-201, TGFBR3-009, TGFBR3-002, TGFBR3-008, TGFBR3-003
chr20:59827921-59829060	4	5.00998e-06	5.80515e-05	0.112781	0.089953	CDH4	439	CDH4-001
chr6:29274096-29275337	13	1.32826e-17	2.35893e-08	0.112775	0.061308	OR14J1	0	OR14J1-001
chr17:46799479-46804804	30	2.29516e-10	1.36717e-07	0.11276	0.0500966	PRAC1	0	PRAC1-001, HOXB13-001, PRAC2-001, PRAC2-002, MIR3185-201
chr7:38350464-38351468	7	8.60981e-07	0.00826578	0.112687	0.0527176	TARP	5469	AC006033.22-001
chr10:34398955-34399658	4	8.23868e-10	5.65438e-06	0.112675	0.0733056	PARD3	704595	NA
chr17:1090123-1090905	10	1.36408e-11	0.0260832	0.112648	0.0298177	ABR	0	ABR-004
chr12:133100010-133101612	14	4.02158e-32	1.73419e-11	0.112634	0.0270473	FBRSL1	32853	NA
chr21:43528205-43528868	4	9.08421e-11	6.45654e-06	0.112633	0.0540089	UMODL1	36779	C21orf128-001
chr6:154359967-154360894	8	1.58769e-06	0.00122776	0.112619	0.0573557	OPRM1	0	OPRM1-012, OPRM1-001, OPRM1-008, OPRM1-201, OPRM1-016, OPRM1-013, OPRM1-002, OPRM1-017, OPRM1-010, OPRM1-015, OPRM1-011, OPRM1-007, OPRM1-009, OPRM1-014
chr8:40755165-40756135	9	1.08046e-06	0.000338122	0.112568	0.0598269	ZMAT4	0	ZMAT4-002, ZMAT4-001, ZMAT4-006, ZMAT4-007, ZMAT4-005
chr6:84221740-84222360	7	2.59063e-10	0.000846029	0.112557	0.0411836	PRSS35	0	PRSS35-001, PRSS35-201
chr8:142094789-142095375	4	1.37618e-07	0.000204751	0.112544	0.0681376	DENND3	43345	NA
chr5:140305713-140306985	12	9.64016e-07	0.000603889	0.112526	0.0653558	PCDHA9	78356	PCDHAC1-001, PCDHAC1-201
chr12:113228545-113230065	16	2.29853e-22	9.06655e-13	0.11248	0.0803743	RPH3A	0	RPH3A-002, RPH3A-004, RPH3A-202, RPH3A-027, RPH3A-016, RPH3A-003, RPH3A-017, RPH3A-007, RPH3A-001, RPH3A-020, RPH3A-018, RPH3A-009, RPH3A-019
chr11:68775524-68776740	3	6.25718e-14	6.84518e-11	0.112456	0.0691368	MRGPRF	4110	NA
chr4:39407527-39408665	4	4.13007e-09	8.61441e-05	0.112357	0.063198	KLB	0	KLB-001
chr6:28477957-28478579	8	1.03373e-06	0.013159	0.112319	0.0377231	GPX6	4991	NA
chr6:84140898-84141234	6	1.73945e-06	0.186317	0.112307	0.0236954	ME1	0	ME1-001, ME1-201, ME1-202
chr19:30713209-30713845	3	1.26032e-12	1.33463e-09	0.112298	0.0961621	ZNF536	149483	NA
chr5:161273839-161275472	14	8.77174e-11	2.19838e-06	0.112202	0.0699009	GABRA1	0	GABRA1-002, GABRA1-005, GABRA1-201, GABRA1-001, GABRA1-004, GABRA1-202, GABRA1-006, GABRA1-007
chr1:171217189-171217592	3	3.94927e-06	0.00394047	0.1122	0.0572986	FMO1	41	FMO1-001, FMO1-201, FMO1-006
chr16:30040055-30041013	4	7.69652e-12	1.3007e-08	0.112161	0.0858476	FAM57B	1173	FAM57B-004, FAM57B-003, FAM57B-005
chr12:133185615-133187452	9	6.71458e-13	3.59732e-11	0.112145	0.0624345	LRCOL1	0	LRCOL1-001, LRCOL1-002
chr2:105468274-105471252	12	1.10001e-06	1.27546e-05	0.112114	0.0692676	LINC01158	340	POU3F3-001, LINC01158-004, LINC01158-002, LINC01158-003, LINC01158-005, LINC01158-001, RP11-13J10.1-001
chr8:1499742-1500789	5	1.10499e-11	0.00655143	0.112113	0.0449004	DLGAP2	50210	NA
chr4:78114737-78114867	3	3.90063e-08	3.49097e-06	0.112111	0.0901528	CCNG2	36380	NA
chr11:75143724-75144708	3	6.42846e-13	3.09588e-08	0.112084	0.0832739	GDPD5	16320	NA
chr12:8274843-8276718	5	1.83062e-08	6.88159e-08	0.11208	0.0675704	CLEC4A	0	CLEC4A-001, CLEC4A-004, CLEC4A-002, CLEC4A-005, CLEC4A-003
chr18:40857256-40857693	3	1.69747e-07	0.000407954	0.112018	0.0731545	SYT4	0	SYT4-001, SYT4-003, SYT4-002, SYT4-004, SYT4-005, SYT4-013, SYT4-012
chr13:36044768-36045352	7	8.65267e-10	3.40583e-05	0.111956	0.0727325	NBEA	308881	NA
chr20:9048763-9049694	4	9.36635e-09	6.35157e-07	0.111918	0.0908314	PLCB4	7	PLCB4-202, PLCB4-203, PLCB4-008, PLCB4-007, PLCB4-002, AL121898.1-201
chr5:87984861-87986922	15	3.36661e-09	8.57965e-05	0.11191	0.0473749	LINC00461	4241	CTC-467M3.2-001, LINC00461-006
chr4:168154775-168156813	12	4.912e-13	0.000150207	0.111903	0.0394703	SPOCK3	0	SPOCK3-001, SPOCK3-006, SPOCK3-201, SPOCK3-002, SPOCK3-004, SPOCK3-009, SPOCK3-016, SPOCK3-007, SPOCK3-022, SPOCK3-014, SPOCK3-003, SPOCK3-008, SPOCK3-021, SPOCK3-018, SPOCK3-013, SPOCK3-020, SPOCK3-012, SPOCK3-015, SPOCK3-011, SPOCK3-023, SPOCK3-005, SPOCK3-010, SPOCK3-024, SPOCK3-019, SPOCK3-202, SPOCK3-203, SPOCK3-204, SPOCK3-205
chr4:7651935-7652806	4	4.82573e-09	0.000115522	0.111832	0.0611181	SORCS2	268310	NA
chr17:72667005-72667743	7	7.81842e-09	0.000511603	0.111762	0.0508309	RAB37	0	RAB37-005, RAB37-003, RAB37-015
chr10:128192896-128194154	7	1.08183e-17	1.08474e-07	0.111727	0.0578975	C10orf90	19238	C10orf90-004
chr6:75911956-75912711	6	1.60167e-08	0.000207606	0.111679	0.0640391	COL12A1	2912	COL12A1-009
chr10:50649666-50650248	5	6.35027e-11	8.23464e-08	0.111677	0.0876385	ERCC6	34108	NA
chr21:10990119-10991412	5	6.34781e-09	0.00247159	0.111579	0.038351	TPTE	48017	TPTE-001, TPTE-005, TPTE-003, TPTE-002, TPTE-004
chr1:161168145-161169574	8	1.79865e-19	2.51302e-08	0.111469	0.0563225	ADAMTS4	0	NDUFS2-001, ADAMTS4-002, ADAMTS4-001, NDUFS2-002, NDUFS2-003
chr2:176952696-176953512	6	2.82943e-07	0.00364022	0.11139	0.0489137	EVX2	4006	NA
chr10:133156015-133156155	3	4.87485e-07	0.000217307	0.111388	0.0663385	TCERG1L	46031	NA
chr13:112927190-112927331	3	3.48722e-11	3.31671e-08	0.111363	0.101483	SPACA7	103320	NA
chr15:100273505-100274248	13	8.64123e-13	0.0703579	0.111358	0.015505	LYSMD4	0	LYSMD4-201, LYSMD4-001, LYSMD4-005, LYSMD4-002, LYSMD4-004, LYSMD4-006, LYSMD4-007, LYSMD4-003, LYSMD4-202, LYSMD4-008
chr15:44486207-44486621	4	9.83348e-06	0.00539165	0.111305	0.0585551	FRMD5	808	FRMD5-009, FRMD5-001, FRMD5-003, FRMD5-010, FRMD5-004, FRMD5-005
chr8:86290219-86291640	6	1.11654e-13	1.11134e-09	0.111264	0.0727747	CA1	0	CA1-017, CA1-010, CA1-018, CA1-007, CA1-019, CA1-016, CA1-011, CA1-009, CA1-004, CA1-006, CA1-014, CA1-013, CA1-003, CA1-005, CA1-001, CA1-021
chr6:29520527-29521803	40	6.28981e-08	0.00425367	0.111245	0.0537083	UBD	5899	OR2I1P-201, OR2I1P-001
chr20:62121918-62122039	3	0.000123329	0.00159598	0.111231	0.0611244	EEF1A2	8629	NA
chr16:88058182-88059956	5	1.40744e-07	0.00179568	0.111201	0.0522025	BANP	54558	NA
chr7:675570-676291	4	2.23531e-08	1.00365e-05	0.111183	0.0961688	PRKAR1B	91022	NA
chr8:9790928-9791557	4	1.11427e-05	0.0113568	0.111175	0.0602621	MIR124-1	29946	snoU13.100-201
chr6:170231937-170232143	3	2.97708e-06	0.0543395	0.111165	0.0386368	LINC00574	41768	NA
chr5:160972931-160974194	7	1.05834e-07	0.0020737	0.1111	0.0684332	GABRB2	0	GABRB2-201, GABRB2-001, GABRB2-002, GABRB2-006, GABRB2-003, GABRB2-004, GABRA6-005, GABRB2-005, GABRB2-007
chr3:183164750-183165804	8	2.45011e-26	8.79491e-14	0.111092	0.074686	LINC00888	0	LINC00888-002, LINC00888-001
chr15:26095616-26095764	3	7.5888e-07	3.82048e-05	0.111092	0.0679039	ATP10A	14553	MIR4715-201
chr10:134910271-134912411	10	7.5401e-07	5.34318e-05	0.111072	0.0449715	ADGRA1	8862	NA
chr10:104613132-104614391	12	3.72029e-16	3.73027e-05	0.111053	0.0326288	BORCS7	0	C10orf32-ASMT-001, C10orf32-001, C10orf32-002, C10orf32-003
chr19:21579787-21580086	9	4.89672e-11	1.3449e-06	0.111045	0.0664325	ZNF493	0	ZNF493-001, ZNF493-003, ZNF493-002, ZNF493-005, ZNF493-006, ZNF493-004, ZNF493-007
chr2:137522211-137523644	7	9.71359e-12	3.14864e-07	0.11104	0.0622954	THSD7B	0	THSD7B-001, THSD7B-002
chr2:1203162-1204879	8	2.07351e-17	1.05039e-11	0.111002	0.0677122	SNTG2	256608	SNTG2-009
chr22:31476049-31477112	6	5.06502e-09	0.03989	0.110998	0.0212264	SMTN	170	SMTN-002, SMTN-001, SMTN-003, SMTN-015, SMTN-023, SMTN-013, SMTN-019, SMTN-014, SMTN-004, SMTN-016
chr13:111267667-111267935	7	2.97807e-06	0.531906	0.110965	0.0198671	CARKD	0	CARKD-001, CARKD-201, CARKD-202, CARKD-203, CARKD-003
chr1:32715428-32716557	5	1.00885e-21	3.95615e-07	0.110958	0.0494528	LCK	283	LCK-001, LCK-014, LCK-007, LCK-009, LCK-002, LCK-006
chr16:29756951-29757461	8	2.75548e-17	1.14699e-10	0.110926	0.0630727	BOLA2	448166	C16orf54-001, AC009133.17-001
chr11:115529573-115531299	13	5.30783e-13	2.12108e-06	0.110899	0.0659796	LINC00900	99619	AP000797.3-001
chr17:39183037-39184324	4	1.49935e-12	1.08094e-05	0.110894	0.0614565	KRTAP1-5	0	KRTAP1-5-001
chr2:5813258-5813866	4	2.89327e-07	0.000136138	0.11083	0.0825169	SOX11	18933	NA
chr15:27017174-27020039	12	9.80437e-09	1.59594e-05	0.110827	0.0632922	GABRB3	164647	GABRB3-001, GABRB3-002, GABRB3-009, GABRB3-008, GABRB3-012
chr2:866258-867791	5	2.32467e-21	3.88404e-10	0.110808	0.0661146	LINC01115	2146	NA
chr19:55493930-55494710	5	7.3593e-07	0.000228629	0.110775	0.0615376	NLRP2	16219	NLRP2-013
chr19:3879687-3880670	7	1.98482e-10	5.28585e-05	0.110738	0.0508591	ATCAY	0	ATCAY-201, ATCAY-202, ATCAY-001, ATCAY-006, ATCAY-002, ATCAY-005
chr13:109741030-109741176	3	4.37616e-07	2.63512e-05	0.110708	0.0920013	MYO16	202535	NA
chr1:118727658-118728226	10	5.03599e-10	1.29316e-06	0.110698	0.0920414	SPAG17	0	SPAG17-001, SPAG17-003
chr9:32782825-32783516	4	9.0897e-13	4.69475e-09	0.110687	0.0999403	TMEM215	0	TMEM215-001
chr13:114308619-114309122	4	8.37666e-11	1.51804e-05	0.11065	0.0698414	ATP4B	3391	NA
chr11:22359188-22359868	8	1.20084e-10	4.0558e-05	0.110602	0.054747	SLC17A6	0	SLC17A6-001, CTD-2140G10.2-003, CTD-2140G10.2-002, CTD-2140G10.2-001
chr10:133999758-134000410	10	2.39562e-05	0.017884	0.110493	0.0435875	DPYSL4	4	DPYSL4-001, DPYSL4-201, RP11-140A10.3-002, RP11-140A10.3-001, DPYSL4-003, DPYSL4-002
chr10:134928055-134930475	12	8.25064e-10	4.24262e-06	0.110484	0.0419113	ADGRA1	26646	NA
chr19:54484823-54486058	9	1.40969e-05	0.00173897	0.11047	0.0716487	CACNG8	18533	MIR935-201
chr7:1286023-1287159	8	3.79642e-13	1.58446e-07	0.110464	0.0692779	UNCX	13369	NA
chr8:68864012-68865187	14	1.37769e-13	3.48446e-08	0.110423	0.0713613	PREX2	0	PREX2-001, PREX2-003, PREX2-002
chr1:169555674-169556657	7	7.74199e-20	7.09936e-09	0.110388	0.0410023	F5	0	F5-002, F5-001, F5-201
chr6:142409202-142410235	14	9.00518e-12	6.52961e-06	0.11036	0.0640789	NMBR	0	NMBR-001, RP11-137J7.2-001
chr13:113689139-113689955	6	2.46917e-12	4.17021e-08	0.110328	0.0667718	MCF2L	33111	NA
chr5:140867724-140868686	4	1.87281e-07	0.021212	0.110321	0.0443685	PCDHGA8	96241	PCDHGC5-001
chr2:42794680-42795262	3	1.77236e-14	6.62865e-05	0.110294	0.0516056	MTA3	0	MTA3-017, MTA3-001, MTA3-003, MTA3-002, MTA3-018, MTA3-010, MTA3-011, MTA3-004, MTA3-009, MTA3-008
chr3:121902442-121904275	12	1.80564e-11	3.05373e-08	0.110269	0.0706551	CASR	0	CASR-001, CASR-002
chr3:40949675-40950037	4	1.13272e-07	0.000693103	0.110254	0.0601199	CTNNB1	286364	NA
chr7:148035996-148036978	9	1.43581e-06	0.00436971	0.110178	0.0377902	CNTNAP2	0	CNTNAP2-003, CNTNAP2-004
chr10:129379138-129379353	3	1.27992e-10	7.01824e-08	0.110145	0.10238	NPS	31525	NA
chr2:208889973-208890802	10	2.44571e-10	0.00250729	0.110142	0.0213485	PLEKHM3	0	PLEKHM3-201, PLEKHM3-001, PLEKHM3-002
chr18:55018587-55020099	10	1.34378e-09	0.00223665	0.110142	0.0448069	ST8SIA3	0	ST8SIA3-001
chr15:70994435-70995014	4	2.02844e-11	4.65185e-06	0.110138	0.079762	UACA	0	UACA-006, UACA-005, UACA-009, UACA-003
chr14:94172979-94173261	3	5.96713e-07	0.00255799	0.110004	0.0594492	UNC79	229075	NA
chr10:1781920-1782183	3	8.30804e-08	6.95939e-05	0.109972	0.0703798	ADARB2	2250	NA
chr16:3225044-3225686	6	3.37756e-10	1.13277e-06	0.109945	0.0675999	OR1F1	28561	NA
chr1:183385831-183388108	13	1.05489e-09	5.3415e-06	0.109892	0.0630833	NMNAT2	0	NMNAT2-001
chr1:91300215-91301484	10	1.23225e-15	6.63024e-08	0.109889	0.0542017	ZNF644	185581	RP4-665J23.1-001
chr2:1482185-1482963	6	4.89555e-15	7.32321e-07	0.109879	0.0581948	TPO	64005	NA
chr7:149416452-149416973	6	1.29088e-09	0.000155318	0.109875	0.0283758	KRBA1	4304	KRBA1-007, KRBA1-004, KRBA1-003, KRBA1-006
chr17:46827113-46827626	5	1.1056e-11	1.0705e-07	0.109873	0.0823102	TTLL6	44060	NA
chr5:153862183-153863826	10	1.13119e-09	2.14737e-06	0.109869	0.0597468	HAND1	4359	CTB-158E9.1-001, CTB-158E9.1-002
chr7:101901663-101901764	3	6.0171e-08	1.67686e-05	0.109847	0.0647427	CUX1	442479	NA
chr1:47998637-47999516	6	3.29859e-06	0.0621953	0.109809	0.0328898	FOXD2	96948	NA
chr13:37248078-37250195	12	2.92565e-14	8.48629e-08	0.109782	0.0750394	SERTM1	29	SERTM1-001
chr11:70368264-70368768	6	7.37069e-06	0.00242319	0.109734	0.0526151	SHANK2	139155	NA
chr14:101524635-101528671	28	3.59977e-11	4.30707e-07	0.109717	0.0363282	MIR496	0	MIR377-201, MIR496-201, MIR154-201
chr11:31824327-31826421	11	6.19978e-13	8.26286e-08	0.10967	0.0685535	PAX6	1589	PAX6-006, PAX6-014, PAX6-015, PAX6-007, PAX6-025, PAX6-027, PAX6-029, PAX6-024, PAX6-026
chr2:182542510-182543233	4	1.16512e-05	0.00721758	0.109654	0.0629002	NEUROD1	2159	NA
chr12:127865608-127865826	3	8.60147e-11	6.75628e-05	0.109632	0.07517	FLJ37505	500336	NA
chr20:45985339-45985741	8	9.48509e-07	0.00267799	0.109593	0.0369221	ZMYND8	0	ZMYND8-013, ZMYND8-007, ZMYND8-015, ZMYND8-201, ZMYND8-001, ZMYND8-202, ZMYND8-203, ZMYND8-003, ZMYND8-011, ZMYND8-016, ZMYND8-014, ZMYND8-205, ZMYND8-206
chr5:7826972-7827964	6	3.20797e-08	0.00936187	0.109575	0.0461399	ADCY2	44686	NA
chr5:1407005-1407569	4	4.0246e-06	0.0335977	0.109557	0.0293008	SLC6A3	37974	NA
chr4:140200520-140201951	13	2.07162e-14	9.16434e-05	0.109554	0.0530701	MGARP	0	MGARP-001
chr19:21105452-21106370	9	9.37957e-07	0.000408277	0.109548	0.0675809	ZNF85	0	ZNF85-007, ZNF85-001, ZNF85-003, ZNF85-010, ZNF85-008, ZNF85-005, ZNF85-002, ZNF85-014, ZNF85-006
chr11:58709394-58710266	3	6.74921e-05	0.130128	0.10954	0.0455608	GLYATL1	14292	GLYATL1-001, GLYATL1-019, GLYATL1-005, GLYATL1-006, GLYATL1-017, GLYATL1-011, GLYATL1-010
chr5:176216372-176216823	3	3.42688e-06	0.00287528	0.109534	0.0600991	UNC5A	20737	NA
chr19:22817348-22817774	3	1.24077e-07	0.000450779	0.10952	0.0837857	ZNF492	222	ZNF492-001
chr13:103532159-103532435	7	1.56761e-08	0.000233276	0.109461	0.0528128	METTL21EP	14	METTL21EP-002
chr10:23487758-23489850	8	1.33785e-06	0.000516521	0.109461	0.0597824	PTF1A	6298	NA
chr2:182545209-182546504	11	4.83098e-13	6.01829e-08	0.109392	0.0783622	NEUROD1	0	NEUROD1-001, AC013733.3-001, CERKL-009, NEUROD1-003, CERKL-015
chr2:74357527-74358223	5	1.76262e-06	0.000393119	0.109385	0.0669706	BOLA3	16816	NA
chr6:28778121-28778582	7	7.84948e-06	0.000919448	0.109371	0.0749132	LOC401242	52872	NA
chr6:27255829-27256406	5	0.000227828	0.00752402	0.109296	0.0681688	POM121L2	23605	NA
chr1:231155449-231156359	14	2.87618e-47	1.60238e-29	0.109293	0.082177	FAM89A	19636	MIR1182-201, RP11-423F24.3-001
chr19:19256394-19257032	4	5.38252e-10	9.78213e-06	0.109282	0.0548955	MEF2BNB-MEF2B	46368	NA
chr22:43538857-43540248	9	5.7415e-08	0.01264	0.109267	0.0137299	MCAT	0	MCAT-001, MCAT-002, MCAT-003, MCAT-004
chr6:116937346-116938100	13	2.46624e-14	8.96869e-05	0.109258	0.0379353	RSPH4A	0	RSPH4A-002, RSPH4A-001, RSPH4A-201
chr19:13616871-13617584	9	3.31702e-07	0.00274372	0.109253	0.0649482	CACNA1A	0	CACNA1A-001, CACNA1A-002
chr8:77592946-77594664	11	1.32816e-06	0.000240586	0.10925	0.0609648	ZFHX4	0	ZFHX4-201, ZFHX4-202, ZFHX4-003, ZFHX4-014, ZFHX4-AS1-001, ZFHX4-007, ZFHX4-002, ZFHX4-AS1-005, ZFHX4-006
chr2:115419537-115420260	7	9.79633e-07	0.000142741	0.109225	0.0650875	DPP10	200357	NA
chr1:200005219-200006247	5	3.369e-06	0.0022482	0.109225	0.0594573	NR5A2	8489	NA
chr8:23712355-23712762	4	1.90723e-07	0.000318042	0.10922	0.0756701	STC1	35	STC1-001, STC1-002
chr1:242161780-242163388	6	1.08664e-09	3.23924e-08	0.109215	0.0182611	MAP1LC3C	0	MAP1LC3C-001
chr15:25480975-25481539	5	1.34617e-09	0.00103734	0.109192	0.0338695	SNORD115-11	0	SNORD115-37-201, SNORD115-35-201, SNORD115-36-201
chr3:148414664-148416308	8	2.14605e-06	9.52201e-05	0.109175	0.0659788	AGTR1	0	AGTR1-001, AGTR1-003, AGTR1-202, RPL38P1-001, AGTR1-004, AGTR1-002, AGTR1-203
chr9:126779285-126779875	3	2.83275e-08	3.9118e-05	0.109165	0.0737014	LHX2	5396	LHX2-003
chr18:67136810-67137182	5	2.00541e-06	0.0454404	0.109136	0.0536387	DOK6	68526	RP11-465I4.3-001, RP11-465I4.3-002
chr8:142733565-142734294	4	4.79149e-09	9.02362e-05	0.109076	0.0655431	MROH5	216235	NA
chr10:1739346-1739665	3	5.40886e-07	0.000716814	0.109069	0.0604117	ADARB2	40005	NA
chr16:20084851-20085897	6	2.16737e-09	2.5549e-06	0.109053	0.08692	GPR139	0	GPR139-002, GPR139-001
chr19:54483188-54483767	4	6.49078e-05	0.00668562	0.109031	0.079613	CACNG8	16898	MIR935-201
chr7:41739678-41739801	3	1.30906e-10	1.0744e-07	0.109009	0.103469	INHBA	2905	INHBA-002
chr16:29888304-29888733	4	5.54528e-09	4.16201e-05	0.108997	0.0890012	BOLA2	316894	NA
chr2:3888390-3889311	5	1.12629e-05	0.038944	0.108994	0.0382286	LINC01304	132311	NA
chr7:6310290-6311412	3	2.84536e-08	0.0185765	0.108898	0.0412914	CYTH3	830	CYTH3-001, CYTH3-002
chr7:157459486-157462914	15	2.81822e-07	0.0413175	0.108891	0.035549	PTPRN2	917568	NA
chr3:147077127-147077774	9	4.20104e-09	0.0302119	0.108875	0.0421163	ZIC4	32443	NA
chr16:56658970-56659964	9	1.02845e-06	0.000143434	0.108808	0.0790471	MT1M	7597	MT1E-001, MT1E-002, MT1E-003
chr16:85122186-85123778	6	9.43438e-10	2.64032e-08	0.108773	0.0638428	KIAA0513	60776	KIAA0513-003
chr11:67141242-67143062	13	4.57202e-14	3.73527e-06	0.108773	0.0272568	CLCF1	0	CLCF1-002, CLCF1-001, AP003419.11-001
chr10:103070221-103070855	5	2.83641e-06	0.00988632	0.108735	0.0487664	BTRC	42935	RP11-107I14.2-001
chr11:10476023-10477847	13	9.49478e-13	1.0745e-07	0.108734	0.0474573	AMPD3	0	AMPD3-003, AMPD3-004, AMPD3-008
chr1:110209551-110210925	10	7.55502e-15	4.97026e-07	0.108732	0.0611874	GSTM2	0	GSTM2-002, GSTM2-201, GSTM2-004, GSTM2-001, GSTM2-003, GSTM2-202, GSTM2-005, GSTM2-006, GSTM2-009, GSTM2-008, GSTM2-007, GSTM2-010, GSTM2-012
chr2:95663959-95664359	5	4.167e-11	2.32995e-07	0.108677	0.0804732	MAL	27041	NA
chr7:38725630-38726323	3	1.47622e-06	0.0189081	0.108667	0.0527833	FAM183BP	366	FAM183B-001
chr5:174120078-174120335	3	1.36459e-06	4.92064e-05	0.108658	0.0844123	MSX2	31240	NA
chr16:76342377-76342678	3	3.56323e-06	0.00951261	0.108634	0.0619044	CNTNAP4	31201	CNTNAP4-006, CNTNAP4-002, CNTNAP4-003
chr5:155753616-155754265	5	2.10626e-12	4.37654e-06	0.108625	0.0660781	SGCD	0	SGCD-002, SGCD-001, SGCD-201, SGCD-004
chr11:134336336-134336476	3	8.98146e-06	0.00155973	0.108573	0.070966	LOC283177	29960	RP11-627G23.1-002
chr12:67072769-67073760	7	9.64839e-12	6.1185e-06	0.108512	0.0663471	GRIP1	124134	GRIP1-201, GRIP1-202, GRIP1-001, GRIP1-002, GRIP1-010
chr5:50673033-50674203	9	6.70365e-16	5.60195e-10	0.108467	0.0689708	LOC642366	4963	CTD-2314G24.2-002, CTD-2314G24.2-003
chr6:133084289-133085205	5	1.23734e-11	9.9622e-06	0.108399	0.0648005	VNN2	0	VNN2-011, VNN2-002, VNN2-012, VNN2-014, VNN2-013, RP1-55C23.8-001
chr6:62996627-62996702	4	0.000167107	0.00553791	0.108372	0.0723534	KHDRBS2	527	KHDRBS2-001
chr2:108904503-108905468	5	2.13869e-08	0.000401631	0.108366	0.042543	SULT1C2	0	SULT1C2-001, SULT1C2-002, SULT1C2-005, SULT1C2-007, SULT1C2-004
chr1:60539135-60539932	9	8.13619e-07	0.0194203	0.108363	0.0489388	C1orf87	0	C1orf87-001, C1orf87-003
chr11:84634126-84634735	7	4.60485e-06	0.0575794	0.108345	0.0515113	DLG2	0	DLG2-001, DLG2-012, DLG2-011, DLG2-027, DLG2-009
chr12:48690546-48691036	5	1.86919e-09	2.04998e-06	0.108336	0.0835789	H1FNT	31727	NA
chr11:17741925-17743667	9	1.49351e-09	1.59105e-05	0.10833	0.0651266	MYOD1	815	MYOD1-001
chr1:24438607-24439418	9	1.69235e-28	1.38341e-18	0.108316	0.0793556	MYOM3	0	MYOM3-201, MYOM3-202, MYOM3-001
chr1:70035080-70036106	6	1.18564e-05	0.00057407	0.108308	0.07918	LRRC7	2212	LRRC7-002, LRRC7-003
chr15:89955171-89956781	3	1.09137e-12	0.000162126	0.108306	0.0673279	LINC00925	43841	NA
chr21:45622096-45623005	6	1.46207e-17	6.4943e-11	0.108286	0.0768958	ICOSLG	37829	AP001057.1-001
chr1:2995604-2997742	8	6.28083e-05	0.0104517	0.108232	0.0403151	PRDM16	9862	NA
chr11:70023032-70023240	4	9.66851e-05	0.00134441	0.108223	0.0797116	ANO1	6961	NA
chr8:49984564-49984830	3	1.41446e-06	0.00264647	0.108194	0.0514601	C8orf22	17669	C8orf22-002, C8orf22-001, C8orf22-004
chr19:52996083-52996617	4	2.62498e-05	0.00418817	0.108191	0.0493068	ZNF578	39254	ZNF578-006
chr19:3933195-3933856	5	2.74178e-06	0.00457118	0.108174	0.038496	NMRK2	0	NMRK2-001, NMRK2-002, NMRK2-003
chr21:17441953-17442803	4	4.09826e-14	5.41239e-09	0.108124	0.0869662	MIR99AHG	39	LINC00478-004, LINC00478-002, LINC00478-001, LINC00478-011, LINC00478-012
chr21:22369802-22370864	9	6.3948e-10	0.000969699	0.108118	0.053352	NCAM2	0	NCAM2-201, NCAM2-001
chr6:169653612-169654692	10	2.29691e-06	0.000709529	0.108072	0.0632408	THBS2	0	THBS2-001, THBS2-002
chr10:132461229-132461281	3	1.12767e-06	4.02055e-05	0.108056	0.0940309	MIR378C	299650	NA
chr7:157322117-157323444	8	3.36898e-11	8.65415e-07	0.108056	0.0475601	PTPRN2	1011024	NA
chr12:34493996-34496768	7	7.72491e-12	1.23534e-07	0.107973	0.0612171	ALG10	318780	NA
chr8:59059944-59060515	3	4.55343e-07	0.00222084	0.107953	0.0591612	FAM110B	152831	NA
chr8:81177099-81177979	3	4.55751e-07	0.00873409	0.107952	0.0308813	MIR5708	23475	RP11-941H19.1-001, RP11-941H19.3-001
chr15:27111388-27113322	26	1.23671e-10	0.00955968	0.107913	0.045005	GABRB3	71364	GABRA5-001, GABRA5-002, GABRA5-201, GABRA5-004, GABRA5-005, GABRA5-008, GABRA5-007, GABRA5-010, GABRA5-006, GABRA5-003
chr10:70319645-70322874	24	9.26488e-36	2.33157e-29	0.107886	0.057255	TET1	0	TET1-001
chr17:46653615-46656093	23	2.00071e-11	1.3623e-05	0.107883	0.0549013	HOXB4	0	HOXB3-007, HOXB4-001, MIR10A-201, HOXB3-010, HOXB3-009, HOXB3-201
chr1:63795435-63796263	7	3.81358e-05	0.00117855	0.107864	0.0639662	FOXD3	6705	NA
chr8:57025662-57027352	7	2.25148e-11	3.498e-07	0.107864	0.0689145	MOS	0	MOS-001
chr8:65285831-65287050	12	3.30337e-19	7.32469e-12	0.107862	0.0662838	MIR124-2HG	56	LINC00966-001, LINC00966-004
chr6:28921103-28922226	12	5.65195e-06	0.00336828	0.107852	0.0573663	TRIM27	29335	NA
chr6:139613145-139614104	4	1.5626e-11	1.48325e-07	0.10783	0.0811516	TXLNB	0	TXLNB-001
chr10:1156113-1156594	6	9.3136e-05	0.0426038	0.107764	0.0534736	WDR37	36269	NA
chr1:2063799-2064216	5	1.45638e-06	0.0592173	0.107762	0.0333921	PRKCZ	27644	PRKCZ-004
chr8:23559839-23560590	5	9.92439e-08	0.00267598	0.107756	0.0573068	NKX2-6	3521	NA
chr7:51096557-51096971	6	1.86979e-09	0.00146675	0.107739	0.0481924	COBL	287544	NA
chr5:87436327-87437959	5	3.22623e-19	9.35499e-13	0.107731	0.0896157	TMEM161B	78577	NA
chr22:50528179-50529071	13	9.18566e-11	3.13146e-05	0.107729	0.0159219	MOV10L1	0	MOV10L1-001, MOV10L1-201, MOV10L1-004, MOV10L1-002, MOV10L1-003, MOV10L1-007, MOV10L1-202, MOV10L1-203
chr20:1206255-1207383	11	7.99217e-22	3.26545e-13	0.107726	0.0685354	RAD21L1	0	RAD21L1-003, RAD21L1-201, RAD21L1-001, RAD21L1-004
chr7:157319206-157320662	10	3.00367e-13	2.64352e-07	0.107723	0.0538788	PTPRN2	1013806	AC006372.1-201
chr6:166666838-166667897	8	7.44356e-09	4.312e-05	0.107718	0.064481	PRR18	53974	NA
chr17:61920371-61921165	9	1.9824e-11	0.00980969	0.107712	0.0273874	SMARCD2	20	SMARCD2-002, SMARCD2-001, SMARCD2-008, SMARCD2-005, SMARCD2-006
chr5:89853771-89854979	12	1.74672e-07	0.00285238	0.107673	0.0682297	ADGRV1	0	GPR98-001
chr19:853054-853540	4	1.42858e-06	0.00364964	0.107666	0.0568642	ELANE	763	ELANE-201
chr7:130129946-130133110	62	1.77469e-73	1.2907e-27	0.10765	0.0463194	MEST	0	MEST-001, MEST-201, MEST-009, MEST-011, MEST-005, MEST-012, MEST-010
chr11:20181456-20182324	10	1.29447e-06	0.00369551	0.107629	0.0608503	DBX1	0	DBX1-201, DBX1-001
chr6:116832794-116833441	3	4.18052e-06	0.00376343	0.107628	0.0659317	FAM26E	0	TRAPPC3L-002, FAM26E-001
chr9:27109111-27109492	3	9.04815e-09	4.51001e-05	0.107622	0.0727415	TEK	0	TEK-002, TEK-005, TEK-004, TEK-003
chr13:100610616-100611510	5	1.60878e-07	0.000155574	0.10762	0.0397402	ZIC5	12668	NA
chr6:26569014-26569596	8	2.94301e-22	3.16673e-12	0.107604	0.0635534	HMGN4	30442	NA
chr12:131400857-131403068	14	3.40537e-09	0.000262814	0.10758	0.0417061	ADGRD1	35384	NA
chr10:14372431-14372913	5	4.24788e-22	2.53682e-13	0.107574	0.0798147	FRMD4A	131230	FRMD4A-003, FRMD4A-202
chr3:70048377-70049274	7	4.10103e-10	5.82617e-05	0.107557	0.0596781	MITF	259791	RP11-460N16.1-001, RP11-460N16.1-002
chr7:132299570-132300084	4	2.37507e-08	5.54386e-06	0.107501	0.0755788	PLXNA4	33363	NA
chr1:9293583-9294274	3	1.13394e-07	6.29446e-05	0.107478	0.0660351	H6PD	589	H6PD-001
chr2:98350363-98351548	13	2.97139e-11	0.00545638	0.107439	0.0441958	ZAP70	0	ZAP70-008, ZAP70-003, ZAP70-006, ZAP70-005
chr16:71495698-71496735	9	1.23051e-06	0.0111845	0.10741	0.036008	ZNF23	26482	ZNF23-003, ZNF23-001, ZNF23-201, ZNF23-202, ZNF23-002, RP11-510M2.2-001, ZNF23-006, ZNF23-009, ZNF23-010, ZNF23-008, RP11-510M2.2-002
chr2:100170766-100171136	4	8.83026e-05	0.0016273	0.107406	0.0737718	AFF3	587901	NA
chr19:35417259-35418345	7	3.22335e-10	3.99563e-05	0.107364	0.0422927	ZNF30	0	ZNF30-001, ZNF30-201, ZNF30-202, ZNF30-003, ZNF30-004, ZNF30-002, CTC-523E23.8-001
chr4:55093612-55095282	14	9.4151e-06	0.000771618	0.107314	-0.00270446	PDGFRA	0	PDGFRA-001, PDGFRA-007, PDGFRA-006, PDGFRA-002, PDGFRA-003, PDGFRA-008, PDGFRA-009
chr2:177355072-177356276	6	6.9304e-16	9.93772e-09	0.107273	0.0549457	MIR1246	109504	NA
chr4:101439228-101440278	4	2.05307e-09	2.48164e-06	0.107272	0.0908607	EMCN	0	EMCN-001, EMCN-003, EMCN-009, EMCN-006, EMCN-008, EMCN-005, EMCN-002, EMCN-004
chr4:111397134-111398146	11	5.93633e-13	1.19858e-05	0.107235	0.0496216	ENPEP	0	ENPEP-001
chr10:25755187-25755241	3	7.44417e-07	5.7651e-05	0.107229	0.0725783	GPR158	290897	GPR158-002
chr5:145717010-145717858	6	1.24188e-08	4.59626e-05	0.107227	0.0701948	POU4F3	729	POU4F3-001
chr7:81399308-81399747	6	4.61546e-09	0.0177764	0.107192	0.056374	HGF	0	HGF-001, HGF-201, HGF-008, HGF-007, HGF-004, HGF-003, HGF-002, HGF-005, HGF-009
chr7:28319343-28319676	5	3.51349e-06	0.00332882	0.10719	0.0422808	CREB5	19264	AC005017.2-201, AC005017.2-001
chr3:155838032-155838625	5	1.89458e-11	0.000846283	0.107164	0.0549879	KCNAB1	0	KCNAB1-003, KCNAB1-002
chr10:130083707-130084439	3	1.68941e-13	6.12491e-09	0.107117	0.090811	MKI67	159239	NA
chr9:79629668-79632225	10	9.63566e-10	6.50911e-07	0.107102	0.0627742	FOXB2	2346	NA
chr6:28715027-28715664	4	1.23034e-11	1.99977e-06	0.1071	0.0825797	LOC401242	115790	NA
chr10:2699291-2699357	3	3.29079e-09	8.31209e-07	0.107044	0.0964956	LINC00701	342023	NA
chr4:144621089-144622313	8	1.27535e-14	6.92199e-11	0.107009	0.0830532	FREM3	0	FREM3-001, RP13-578N3.3-001
chr10:134837226-134840630	13	6.8536e-11	5.55647e-09	0.106915	0.0546364	ADGRA1	43803	NA
chr8:48675647-48676092	7	2.55236e-14	1.9406e-09	0.106903	0.0813251	SPIDR	49643	NA
chr10:3281803-3284127	14	2.50364e-07	9.21603e-06	0.106889	0.0420597	PITRM1	66770	NA
chr6:27782541-27783331	6	9.24294e-12	4.51576e-06	0.106883	0.0591099	HIST1H2BM	0	HIST1H2AJ-001, HIST1H2BM-001
chr7:47576580-47576957	3	4.08405e-05	0.00394558	0.106806	0.0694854	TNS3	2242	TNS3-005
chr7:20833508-20834411	6	2.99157e-05	0.0028009	0.106751	0.0612312	SP8	7000	NA
chr8:11843807-11843971	3	7.48866e-09	2.08544e-06	0.106722	0.0749005	DEFB135	3977	NA
chr6:32179567-32181025	10	6.50928e-13	5.74228e-05	0.106712	0.049217	NOTCH4	10819	NOTCH4-004
chr20:61675079-61676040	4	8.20703e-10	1.37842e-05	0.106679	0.0702855	LOC63930	34344	NA
chr13:25745406-25746120	8	2.38405e-07	0.000522135	0.106646	0.0672085	AMER2	185	AMER2-001, AMER2-201, AMER2-002
chr7:132260475-132262675	10	1.51776e-06	5.04538e-05	0.106643	0.0629263	PLXNA4	70772	PLXNA4-201, PLXNA4-001, PLXNA4-004
chr11:104916075-104916773	3	3.66071e-06	0.00685662	0.106625	0.0541168	CARD16	24	CARD16-001, CARD16-003, CARD16-004, CARD16-005
chr12:64062526-64062724	5	0.000129152	0.00278871	0.10661	0.0760459	DPY19L2	172	DPY19L2-002, DPY19L2-001, DPY19L2-004, DPY19L2-006, DPY19L2-005
chr16:49686567-49686662	3	1.39832e-08	3.9027e-05	0.10659	0.0682245	ZNF423	205168	NA
chr20:61717778-61719188	9	3.03798e-14	5.9361e-11	0.10658	0.058739	LOC63930	77043	NA
chr8:75896645-75897310	9	2.73084e-07	0.000113268	0.106564	0.0744184	CRISPLD1	0	CRISPLD1-001, CRISPLD1-003, CRISPLD1-005
chr10:109674854-109675284	4	1.69683e-05	0.00508564	0.106458	0.0608321	SORCS1	750388	NA
chr1:150229143-150230345	7	5.70222e-13	2.73396e-05	0.106429	0.0489594	CA14	0	CA14-001, CA14-002, RP4-790G17.7-001, CA14-004, CA14-003
chr20:42875645-42876939	10	4.76263e-05	0.00201172	0.106371	0.057992	GDAP1L1	0	GDAP1L1-001, GDAP1L1-005, GDAP1L1-004, GDAP1L1-006, GDAP1L1-201
chr16:22824489-22826243	13	9.35401e-09	8.02031e-05	0.106346	0.0547756	HS3ST2	0	HS3ST2-001, HS3ST2-002
chr11:112831501-112833058	16	3.01015e-51	1.08381e-28	0.106339	0.0729235	NCAM1	0	NCAM1-001, RP11-629G13.1-001, NCAM1-004, NCAM1-015, NCAM1-008, NCAM1-018, NCAM1-005, NCAM1-028, NCAM1-002, RP11-629G13.1-002, NCAM1-003, NCAM1-006, NCAM1-014
chr11:72982929-72983405	5	9.02963e-21	3.86571e-14	0.106328	0.0844263	P2RY6	0	P2RY6-007, P2RY6-005, P2RY6-010, P2RY6-006
chr12:52827847-52829316	8	2.56771e-19	5.6963e-08	0.106318	0.0563797	KRT75	0	KRT75-001
chr13:113491766-113492559	6	3.01791e-06	0.210796	0.106276	0.040574	ATP11A	52317	ATP11A-012
chr11:4414916-4415245	4	3.78156e-08	0.00190179	0.106273	0.070722	TRIM21	0	TRIM21-001, TRIM21-201
chr5:128300696-128301488	12	1.59033e-09	8.17773e-06	0.10625	0.0640113	SLC27A6	0	SLC27A6-001, SLC27A6-003, SLC27A6-004
chr8:143054785-143055975	8	1.68319e-08	0.0103118	0.106221	0.042351	MIR4472-1	201725	NA
chr13:50202013-50202713	7	3.17015e-12	6.53808e-06	0.1062	0.03789	ARL11	0	ARL11-001, ARL11-002
chr12:113908960-113911091	11	2.44771e-11	0.000119712	0.10617	0.0592406	LHX5	0	LHX5-001, RP11-82C23.2-001, LHX5-002
chr17:6658198-6659562	12	2.13619e-16	0.163387	0.10617	0.0233611	XAF1	0	XAF1-002, XAF1-001, XAF1-201, XAF1-202, XAF1-018, XAF1-005, XAF1-007, XAF1-010, XAF1-009, XAF1-020, XAF1-014, XAF1-016, XAF1-011, XAF1-006, XAF1-013, XAF1-019, XAF1-003, XAF1-015, XAF1-017, XAF1-021
chr18:55289325-55289815	7	2.40699e-11	0.0396945	0.106151	0.0295136	NARS	148	NARS-001, NARS-002, NARS-201, NARS-003, NARS-004, NARS-008, NARS-012, NARS-005, NARS-006, NARS-009, NARS-007
chr15:27215622-27216819	16	9.14941e-08	0.00109452	0.106116	0.0563443	GABRG3	0	GABRG3-001, GABRG3-003, GABRG3-002
chr12:122518089-122519951	5	1.91792e-14	3.09278e-08	0.106074	0.0667916	MLXIP	1437	MLXIP-001
chr13:25620833-25621735	7	7.76864e-06	0.00673191	0.106058	0.062954	PABPC3	48541	NA
chr7:156812806-156815030	13	2.98835e-12	1.01285e-05	0.106031	0.0610653	MNX1-AS1	9255	NA
chr8:11536551-11539405	12	3.94235e-08	1.5957e-07	0.106016	0.0573531	GATA4	2083	NA
chr10:52833444-52835078	13	1.03335e-16	6.84064e-10	0.106013	0.0692308	PRKG1	0	PRKG1-002
chr6:52109232-52109385	3	1.11761e-05	0.0164777	0.105901	0.0427092	IL17F	0	IL17F-001, SLC25A20P1-001
chr6:76203225-76204308	8	6.23869e-08	0.00019164	0.105898	0.0593043	FILIP1	0	FILIP1-001, FILIP1-004
chr10:134826531-134829832	17	1.71053e-30	1.79088e-11	0.105868	0.0470264	LINC01168	47493	NA
chr8:11555178-11555548	4	1.17106e-10	7.09096e-08	0.105864	0.0924586	GATA4	20710	NA
chr5:74907124-74907694	4	4.14226e-11	1.07047e-06	0.105856	0.0732031	ANKDD1B	0	ANKDD1B-001, ANKDD1B-002
chr11:132812991-132813563	5	5.96966e-05	0.149535	0.105832	0.0401307	OPCML	588840	OPCML-001, OPCML-002, OPCML-005, OPCML-201
chr16:23706242-23706666	3	6.2632e-16	3.12522e-11	0.105782	0.0866836	ERN2	18155	ERN2-006
chr10:119301464-119302540	13	8.40765e-06	0.244184	0.105775	0.0477087	EMX2	0	EMX2OS-001, EMX2-004, EMX2OS-002, EMX2-003, EMX2-001
chr5:2206205-2207176	7	5.15746e-08	0.0113249	0.105743	0.0364688	IRX4	318912	NA
chr2:11636031-11636294	3	2.31154e-13	5.19913e-10	0.105611	0.0917158	E2F6	29728	NA
chr2:179672121-179672691	4	1.56701e-08	1.19608e-05	0.105546	0.0693737	TTN	0	TTN-201, TTN-002, TTN-202, TTN-010, TTN-003, TTN-001, TTN-018, TTN-019
chr18:54788969-54789193	3	1.70688e-06	0.00034108	0.10552	0.0779286	BOD1L2	25100	NA
chr16:7382187-7382864	5	4.88831e-08	4.47853e-05	0.105514	0.062203	RBFOX1	0	RBFOX1-001, RBFOX1-201, RBFOX1-002, RBFOX1-011
chr7:1273835-1274752	4	2.77911e-08	0.000449884	0.105468	0.078293	UNCX	1181	UNCX-001
chr4:134073627-134074421	3	3.65049e-05	0.000451291	0.105386	0.083287	PCDH10	3157	PCDH10-002
chr19:39691009-39691388	3	3.53113e-10	1.22675e-06	0.105376	0.0780675	NCCRP1	3405	NA
chr19:58280728-58281797	12	4.60115e-22	3.0938e-15	0.105373	0.0804051	ZNF587	22564	ZNF586-003, ZNF586-001, ZNF586-002, ZNF586-005, ZNF586-004, ZNF586-006
chr13:112711380-112712009	5	1.33419e-05	0.0330718	0.105371	0.0719421	SOX1	9904	NA
chr10:130366662-130366895	5	1.07511e-14	5.34191e-09	0.105358	0.0702733	MKI67	442194	NA
chr14:101487756-101492406	37	3.58343e-06	0.0108574	0.105321	0.0314285	MIR758	0	MIR380-201, MIR323A-201, MIR379-201, MIR411-201, MIR299-201, MIR329-1-201, MIR329-2-201, MIR758-201, MIR1197-201
chr19:7698583-7700064	5	3.24575e-10	4.2845e-06	0.105303	0.0465787	PCP2	0	STXBP2-001, PCP2-001, STXBP2-002, STXBP2-003, STXBP2-006, STXBP2-009, STXBP2-007, STXBP2-004, STXBP2-008, PCP2-002, STXBP2-010, CTD-3214H19.6-001
chr16:85607562-85608659	7	1.79966e-10	1.5651e-05	0.105288	0.049554	GSE1	36370	NA
chr17:6616351-6617192	10	5.00011e-08	0.000721934	0.105282	0.061699	SLC13A5	0	SLC13A5-004, SLC13A5-003, SLC13A5-001, SLC13A5-014, SLC13A5-013, SLC13A5-002, SLC13A5-008, SLC13A5-010
chr7:2094628-2094977	3	2.53384e-05	0.000917737	0.105231	0.0690589	MAD1L1	177606	NA
chr17:72984467-72985299	3	2.07259e-06	0.00309533	0.105207	0.0427682	CDR2L	740	CDR2L-001
chr7:96643454-96646127	9	1.7965e-05	2.89533e-05	0.105191	0.0624951	DLX6-AS1	77	DLX6-AS1-001, DLX6-AS1-004, DLX6-AS1-010, DLX6-AS1-011
chr15:79382548-79383980	21	2.86614e-12	0.00039055	0.105181	0.04371	RASGRF1	0	RASGRF1-001, RASGRF1-002
chr1:226150231-226150385	3	2.04678e-07	3.5703e-05	0.105157	0.0799218	SDE2	36681	NDUFA3P3-001
chr22:50118523-50119046	4	3.63545e-06	0.00117694	0.105153	0.065912	BRD1	98933	RP5-983L19.2-001
chr5:502034-503022	7	2.54643e-06	0.00240468	0.105152	0.0482794	SLC9A3	21527	NA
chr1:9883887-9885960	18	1.55579e-46	2.48602e-13	0.105089	0.0420274	CLSTN1	0	CLSTN1-002, CLSTN1-201, CLSTN1-001
chr2:79347474-79347699	4	4.19042e-09	7.45306e-06	0.105087	0.073223	REG1A	0	REG1A-001, REG1A-003, REG1A-004, REG1A-002
chr4:75230391-75231177	7	1.17235e-05	0.008341	0.105086	0.0407023	EREG	0	EREG-001, EREG-002
chr3:82857026-82857285	4	2.63324e-08	0.000542159	0.105083	0.0398876	GBE1	1046076	CYP51A1P1-001
chr12:22094963-22095477	5	6.24497e-06	0.0295511	0.105042	0.0426595	ABCC9	627	ABCC9-005, ABCC9-004
chr3:183208857-183210212	7	6.07795e-15	5.08174e-12	0.104988	0.0657553	KLHL6	63287	NA
chr8:22089103-22090372	7	2.70528e-24	4.37434e-13	0.104956	0.0575367	PHYHIP	0	PHYHIP-002, PHYHIP-001
chr5:63255045-63257941	20	1.37526e-23	7.40624e-13	0.104942	0.0630177	HTR1A	178	HTR1A-001, HTR1A-003
chr20:43159618-43161260	9	6.90441e-13	0.000949614	0.104919	0.0310473	PKIG	0	PKIG-201, PKIG-007, PKIG-006, PKIG-003, PKIG-002, PKIG-001
chr19:57154095-57155294	5	3.62654e-05	0.118621	0.104869	0.036026	SMIM17	0	SMIM17-001, SMIM17-003
chr12:81107990-81108034	3	8.19578e-05	0.00125937	0.104865	0.0975347	MYF5	2674	NA
chr16:89500152-89500225	3	7.70191e-05	0.00113172	0.104844	0.0740986	ANKRD11	56744	NA
chr11:93466424-93466913	4	9.26972e-05	0.192144	0.104842	0.0263482	TAF1D	7790	SNORD6-201, SNORA1-201, SNORA18-201, SNORA8-201, SNORA40-201, MIR1304-201, SNORD5-201, TAF1D-020, TAF1D-016, TAF1D-022, TAF1D-021
chr19:56458926-56459234	5	1.04108e-07	8.16555e-05	0.104823	0.0593433	NLRP8	0	NLRP8-001, NLRP8-002
chr12:14132940-14134486	11	1.78584e-11	6.73298e-06	0.104807	0.0570335	GRIN2B	0	GRIN2B-001
chr8:133573364-133574073	6	2.40124e-09	0.000134184	0.104754	0.0631949	HPYR1	0	HPYR1-001
chr17:48258561-48259448	5	8.26867e-11	3.13534e-05	0.104749	0.0521797	COL1A1	19552	HILS1-003
chr8:72757456-72758701	7	1.20256e-09	6.023e-05	0.104744	0.049614	MSC-AS1	1105	MSC-001, RP11-383H13.1-003, RP11-383H13.1-011, RP11-383H13.1-008, MSC-003, RP11-383H13.1-004
chr12:132293329-132294117	6	9.72507e-08	8.01384e-05	0.104718	0.0595098	SFSWAP	97697	NA
chr17:4336413-4337231	9	1.21598e-17	3.13412e-10	0.104687	0.0602047	SPNS3	0	SPNS3-201, SPNS3-001, SPNS3-002, SPNS3-004
chr2:84743142-84743743	12	5.83956e-23	1.47261e-12	0.104684	0.0638865	DNAH6	0	DNAH6-001, DNAH6-201, DNAH6-202, DNAH6-006, DNAH6-004, DNAH6-005
chr2:202315807-202317602	20	2.38071e-12	0.0198728	0.104671	0.0107646	TRAK2	0	STRADB-001, TRAK2-001, STRADB-003, TRAK2-002, STRADB-005, TRAK2-005, STRADB-004
chr10:2931961-2932620	7	8.5081e-08	0.064551	0.104642	0.0336321	PFKP	177092	NA
chr19:28284491-28285395	11	7.22722e-14	1.34494e-09	0.104615	0.0797309	LINC00662	0	CTC-459F4.3-004, CTC-459F4.3-005, CTC-459F4.3-009, LINC00662-005, CTC-459F4.3-007, LINC00662-006, CTC-459F4.3-012, LINC00662-009, CTC-459F4.3-006, CTC-459F4.3-008, CTC-459F4.3-003, CTC-459F4.3-002, LINC00662-002, CTC-459F4.3-001, LINC00662-004, LINC00662-007, LINC00662-003, CTC-459F4.3-010, CTC-459F4.3-011, LLNLF-65H9.1-001
chr1:5907402-5907508	3	1.06973e-07	1.02207e-05	0.104612	0.0808779	MIR4689	15293	NA
chr10:23216637-23217173	8	4.20677e-09	0.00125322	0.104585	0.0666641	ARMC3	0	ARMC3-001, ARMC3-201, ARMC3-010, ARMC3-009, ARMC3-012, ARMC3-014, ARMC3-013, ARMC3-007, ARMC3-011
chr7:157482508-157486012	12	5.63976e-09	2.99362e-09	0.104581	0.0800461	PTPRN2	894470	NA
chr7:213469-214779	8	2.14608e-07	5.58718e-05	0.104559	0.0635723	FAM20C	20500	NA
chr10:130165332-130165501	3	7.38556e-13	1.1431e-09	0.104548	0.0907581	MKI67	240864	NA
chr1:205498004-205498551	4	7.52796e-06	0.128184	0.104547	0.0425012	CDK18	5393	CDK18-011, CDK18-009, CDK18-010, CDK18-002, CDK18-022, CDK18-021, CDK18-023, CDK18-024
chr8:94508150-94508434	3	1.04645e-05	0.000214029	0.104543	0.0862212	LINC00535	204227	NA
chr11:93270375-93271088	3	6.50958e-10	1.14025e-06	0.104463	0.0843711	SMCO4	5458	SMCO4-003, RP11-288E14.2-001
chr16:670341-671920	8	7.35747e-09	1.48537e-05	0.104456	0.0276793	RAB40C	30168	NA
chr4:160188727-160189254	3	2.27683e-14	3.20195e-11	0.104432	0.0977866	RAPGEF2	0	RAPGEF2-001, RAPGEF2-008, RAPGEF2-007
chr14:48143384-48143618	3	2.50293e-05	0.00222377	0.10438	0.0641589	MDGA2	539	MDGA2-001, MDGA2-203
chr1:3039059-3039662	3	1.35775e-05	0.00477733	0.104374	0.0588789	PRDM16	53317	NA
chr17:38084119-38084459	4	1.77292e-07	7.14782e-05	0.104337	0.0766458	ORMDL3	235	ORMDL3-001, ORMDL3-002, RP11-387H17.4-002, RP11-387H17.4-003, ORMDL3-003, ORMDL3-007, RP11-387H17.4-001, ORMDL3-005
chr7:83823911-83824481	8	2.2495e-07	0.000346946	0.10431	0.0590442	SEMA3A	0	SEMA3A-001, SEMA3A-002, SEMA3A-008
chr5:173198447-173198602	3	4.09213e-05	0.00129783	0.104299	0.0651801	CPEB4	116729	NA
chr2:95539484-95540415	4	5.0027e-10	2.13152e-05	0.104298	0.0582291	LOC442028	72672	NA
chr11:131564481-131564914	3	1.38508e-11	5.36405e-05	0.104285	0.058372	NTM	324110	NA
chr3:53164607-53165031	6	1.90706e-07	0.0744774	0.104271	0.0111552	RFT1	137	RFT1-001, RFT1-002, RFT1-005
chr2:175208144-175210231	9	4.77636e-07	4.38287e-05	0.104216	0.0628603	CIR1	50212	NA
chr2:193058203-193059405	4	2.80638e-07	1.67616e-05	0.104211	0.0854815	TMEFF2	239	TMEFF2-001, TMEFF2-002, TMEFF2-003
chr1:38099916-38101266	10	6.8381e-08	0.016342	0.104185	0.0418341	RSPO1	0	RSPO1-201, RSPO1-001, RSPO1-002, RSPO1-003, RSPO1-004, RSPO1-202
chr4:4854459-4855629	8	2.4388e-07	0.000366142	0.104179	0.0477933	MSX1	5763	NA
chr10:128810484-128810904	3	3.20005e-05	0.00109329	0.104168	0.0647517	DOCK1	216461	NA
chr8:141110260-141111080	4	6.63537e-08	8.56919e-05	0.104099	0.0599634	TRAPPC9	350402	NA
chr3:125075895-125076480	5	7.50765e-06	0.000293349	0.10409	0.088318	ZNF148	17718	ZNF148-007, ZNF148-008
chr2:183730940-183732062	11	1.06216e-15	2.11608e-08	0.104034	0.0658826	FRZB	0	FRZB-001
chr16:85116332-85116513	4	1.35482e-10	9.40632e-08	0.104029	0.0686788	KIAA0513	54922	NA
chr7:120628572-120629638	7	9.09932e-09	0.000404889	0.10398	0.0566468	CPED1	0	CPED1-001, CPED1-201, CPED1-003, CPED1-007, CPED1-002, CPED1-008
chr6:166400494-166402638	18	3.88259e-07	0.000180046	0.103973	0.0535201	LINC00473	0	LINC00473-002, LINC00473-001, PDE10A-004, PDE10A-003, LINC00473-005, LINC00473-004, LINC00473-003
chr14:26674046-26674563	7	4.49064e-06	0.00147407	0.103914	0.0665804	NOVA1	392397	NA
chr2:175594739-175595575	6	5.85606e-10	2.13015e-06	0.103903	0.0661787	CHRNA1	33625	NA
chr13:107354273-107354993	9	1.01596e-12	5.75643e-05	0.1039	0.0485507	LINC00443	48045	NA
chr17:9967417-9967499	3	2.90071e-06	0.00010171	0.103829	0.0721571	GAS7	134369	NA
chr19:12758416-12759546	7	9.78327e-19	1.01977e-09	0.103818	0.0623849	MAN2B1	18045	MAN2B1-006, MAN2B1-005, MAN2B1-007, CTD-2192J16.22-001
chr2:177014949-177016837	15	3.14604e-15	0.000129347	0.103814	0.0497651	MIR10B	0	HOXD4-001, MIR10B-201, HOXD3-005
chr5:14406021-14406732	4	1.8536e-09	2.37316e-05	0.103797	0.0677408	TRIO	112900	TRIO-018
chr5:136834155-136835107	9	4.02864e-10	0.000572208	0.103794	0.0603883	SPOCK1	0	SPOCK1-201, SPOCK1-001, SPOCK1-003, SPOCK1-004
chr5:141132593-141133392	4	1.68115e-08	0.0012611	0.103779	0.0341306	ARAP3	70793	NA
chr12:109162390-109162748	6	5.39138e-13	5.32404e-07	0.103771	0.065909	SSH1	36212	NA
chr2:983306-983636	3	1.06922e-06	5.26042e-05	0.103711	0.0792444	SNTG2	36752	NA
chr10:132546174-132546452	3	2.18979e-05	0.242597	0.103678	0.0323987	MIR378C	214479	NA
chr11:43596529-43599355	15	3.78755e-11	3.45341e-08	0.103673	0.0570035	MIR129-2	3589	HSD17B12-009, HSD17B12-010
chr6:28757018-28757569	4	5.40971e-07	0.000585527	0.10362	0.0682253	LOC401242	73885	NA
chr4:174415431-174415868	3	6.52389e-07	2.30188e-05	0.103589	0.0694238	HAND2	34662	NA
chr3:193987426-193987757	4	1.01586e-06	0.000162645	0.103585	0.0670881	LINC00887	42836	NA
chr7:99997663-99998594	3	2.64673e-09	0.0490745	0.10357	0.0376169	ZCWPW1	27837	ZCWPW1-009
chr6:27569671-27570548	4	4.79131e-07	6.09417e-05	0.103533	0.0866598	LINC01012	91266	NA
chr10:134859458-134861410	12	1.23174e-09	7.59235e-07	0.103522	0.0449763	ADGRA1	23023	NA
chr14:105036133-105036533	4	3.65741e-06	0.00380659	0.103516	0.0488881	C14orf180	9523	NA
chr5:50684985-50686281	8	1.60357e-08	0.00012243	0.103384	0.0697365	ISL1	6027	NA
chr3:118891711-118892330	5	9.64557e-08	0.000465051	0.103356	0.0661644	UPK1B	95	UPK1B-001, UPK1B-004, UPK1B-005, UPK1B-002
chr19:17951967-17953774	6	1.83492e-08	6.17671e-05	0.103339	0.0635715	JAK3	5067	JAK3-005, JAK3-006
chr10:134999606-135001604	7	4.4309e-20	1.18396e-13	0.103299	0.0742077	KNDC1	18918	NA
chr3:49459143-49460521	10	1.22632e-41	3.7541e-26	0.103267	0.0664976	NICN1	6236	AMT-003, AMT-201, AMT-008, NICN1-AS1-001, AMT-005, AMT-013, AMT-006, AMT-014, AMT-020, AMT-004, AMT-011, AMT-002, AMT-019, AMT-009, AMT-018, AMT-017, AMT-015, AMT-016, AMT-007, AMT-021, AMT-202, AMT-203
chr5:145895523-145895884	3	1.75009e-05	0.000817524	0.103258	0.0758262	GPR151	0	GPR151-001
chr5:173738161-173739739	9	3.88224e-18	1.61749e-05	0.103232	0.0414385	HMP19	265554	NA
chr1:50489240-50490706	16	2.75122e-18	3.05072e-11	0.103215	0.0680209	AGBL4	0	AGBL4-003, AGBL4-004, AGBL4-001
chr10:28527770-28527875	3	0.000126832	0.0327222	0.103148	0.0441828	MPP7	64120	MPP7-007, MPP7-003, MPP7-203
chr3:157260159-157261273	12	8.17622e-25	1.60229e-15	0.103128	0.0805666	PQLC2L	0	C3orf55-001, C3orf55-004, C3orf55-003, C3orf55-002, C3orf55-007, C3orf55-006, C3orf55-005
chr16:56227690-56229180	14	5.79903e-08	0.000344962	0.103119	0.0565808	GNAO1	2439	GNAO1-002, GNAO1-011, GNAO1-004, GNAO1-005, CTD-2050B12.2-001, GNAO1-009, GNAO1-010
chr17:60828157-60828406	3	1.47009e-09	3.10399e-06	0.103113	0.091556	MARCH10	57299	NA
chr12:100867409-100867758	5	5.66745e-09	0.00019251	0.103023	0.054835	NR1H4	0	NR1H4-004, NR1H4-003, NR1H4-008, NR1H4-001, NR1H4-002
chr12:34443436-34445809	5	3.62277e-09	2.86523e-06	0.102968	0.0528497	ALG10	268220	NA
chr10:15760373-15762312	8	2.298e-06	9.55072e-05	0.102966	0.0585452	ITGA8	0	ITGA8-001
chr6:28521796-28521887	5	0.00013303	0.00303746	0.102962	0.0704684	ZBED9	33225	NA
chr19:12605925-12606397	3	5.05344e-06	0.000502646	0.102959	0.0778462	ZNF709	55959	NA
chr15:93126401-93127379	7	9.57566e-07	0.0263671	0.102867	0.0464044	LINC00930	10908	NA
chr16:56553361-56554313	10	1.06333e-14	7.07348e-07	0.102716	0.0269652	BBS2	0	BBS2-001, BBS2-008, BBS2-002, BBS2-007, BBS2-005, BBS2-004
chr1:146543596-146544645	6	1.25167e-08	2.02876e-05	0.102695	0.0593729	NBPF13P	41283	NA
chr8:67039041-67039461	3	3.19378e-07	3.23779e-05	0.102688	0.0796809	TRIM55	0	TRIM55-004, TRIM55-001, TRIM55-003, TRIM55-002
chr2:388372-388418	3	2.87508e-13	5.95572e-10	0.102641	0.095573	FAM150B	100064	AC105393.1-001
chr8:24813120-24814393	7	9.19914e-16	1.1688e-07	0.102638	0.0574112	NEFL	0	NEFL-001, CTD-2168K21.2-001
chr1:171621279-171622329	4	1.68793e-10	8.04575e-06	0.102629	0.0540887	MYOC	0	MYOC-001
chr11:64270224-64270338	3	4.63568e-08	3.90989e-06	0.102605	0.0735067	LOC100996455	53695	AP005273.1-001
chr4:4873263-4874548	7	2.27469e-12	1.61915e-07	0.102604	0.0718673	MSX1	11871	NA
chr1:1209673-1210100	4	1.3267e-06	0.172891	0.102597	0.0258386	UBE2J2	439	UBE2J2-202, UBE2J2-203, UBE2J2-001, UBE2J2-011, UBE2J2-016, UBE2J2-015, UBE2J2-014, RP5-902P8.10-001, UBE2J2-010, UBE2J2-002, RP5-902P8.10-002, UBE2J2-005, UBE2J2-007, UBE2J2-004, UBE2J2-003, UBE2J2-006, UBE2J2-013, UBE2J2-012, UBE2J2-017, UBE2J2-018, UBE2J2-019
chr2:217236040-217237043	15	1.37303e-10	0.000999564	0.102572	0.0323212	MARCH4	0	MARCH4-001
chr13:114061812-114062198	3	0.000142536	0.130674	0.102533	0.0433651	ADPRHL1	41259	NA
chr19:53140973-53142304	10	8.30653e-06	0.000170431	0.10252	0.0783824	ZNF83	51582	ZNF83-201, ZNF83-203, ZNF83-204, ZNF83-002, ZNF83-005, ZNF83-012, ZNF83-011, ZNF83-003, ZNF83-006, ZNF83-008
chr17:7348316-7349197	10	1.61651e-14	1.43538e-06	0.102516	0.0573412	CHRNB1	0	CHRNB1-001, CHRNB1-002, CHRNB1-007, CHRNB1-004, CHRNB1-003, CHRNB1-005, CHRNB1-006, RP11-104H15.8-001
chr11:128554586-128563027	37	4.93018e-11	2.3822e-10	0.102474	0.0480538	FLI1	0	FLI1-202, FLI1-002, RP11-744N12.3-001, FLI1-203, FLI1-008, FLI1-001, FLI1-003, RP11-744N12.3-002, FLI1-004
chr5:45695241-45696928	11	5.31334e-11	6.37485e-06	0.102469	0.0589938	HCN1	0	HCN1-001
chr2:102867420-102868023	5	2.55982e-07	0.005487	0.102458	0.0250316	IL1RL2	63987	AC007248.6-001
chr10:101282572-101283090	6	0.000113947	0.0238356	0.102453	0.049344	NKX2-3	9600	NA
chr11:27741916-27742832	10	7.27033e-11	0.000580889	0.102414	0.0527837	BDNF	773	BDNF-018, BDNF-003, BDNF-002, BDNF-001, BDNF-004
chr3:195270051-195270848	8	9.30084e-18	0.00464938	0.102402	0.0343959	PPP1R2	0	PPP1R2-001, PPP1R2-004, AC091633.3-001, PPP1R2-003, PPP1R2-002
chr13:108518152-108518621	6	2.69416e-09	6.41665e-05	0.102381	0.0679688	FAM155A	839	FAM155A-001
chr20:25064806-25065553	6	3.95049e-06	0.00168962	0.102362	0.0590335	VSX1	1791	VSX1-001, VSX1-201, VSX1-202, VSX1-203
chr1:204797507-204797929	5	2.22748e-08	5.18704e-06	0.102356	0.0757778	NFASC	0	NFASC-201, NFASC-202, NFASC-203, NFASC-204, NFASC-205, NFASC-206, NFASC-207, NFASC-208, NFASC-003, NFASC-002, NFASC-013, NFASC-209
chr17:74878301-74878351	4	8.09509e-10	0.000104323	0.102244	0.0501405	MGAT5B	9572	NA
chr20:62574023-62574518	6	2.13434e-12	3.5796e-08	0.102231	0.0672399	MIR647	0	MIR647-201, UCKL1-005, MIR1914-201
chr16:63650866-63650994	3	3.53114e-06	0.00027717	0.102218	0.0793098	CDH11	1387950	RP11-368L12.1-001, RP11-368L12.1-002, RP11-368L12.1-003
chr3:62359677-62360893	9	3.15057e-07	3.61464e-05	0.102216	0.0657909	FEZF2	487	FEZF2-001, FEZF2-002, FEZF2-004
chr12:81332050-81332744	3	8.58512e-09	1.22532e-05	0.102191	0.0692237	LIN7A	356	LIN7A-002, ACSS3-007, LIN7A-003, LIN7A-001
chr19:11266792-11267029	3	1.18641e-06	0.00212834	0.102168	0.051347	SPC24	308	SPC24-002, SPC24-004, SPC24-008, SPC24-007, SPC24-006, SPC24-001, SPC24-005
chr6:3743284-3743529	3	2.86055e-07	5.80998e-05	0.102134	0.0720389	PXDC1	8717	NA
chr7:121939827-121942915	13	1.24873e-10	1.71561e-08	0.102058	0.0636693	FEZF1	1650	FEZF1-201, FEZF1-002, FEZF1-AS1-001, FEZF1-001
chr2:85811292-85812023	6	4.85518e-06	0.000429793	0.102052	0.0718575	VAMP5	0	VAMP5-001
chr10:130546208-130546299	3	1.3715e-05	0.00293674	0.102027	0.0629336	MKI67	621740	NA
chr1:152595322-152596177	8	9.51131e-15	1.52206e-05	0.102018	0.0584573	LCE3A	0	LCE3A-001
chr21:36421467-36421955	6	1.24856e-06	9.40206e-05	0.102016	0.082837	RUNX1	935092	RUNX1-002, RUNX1-004, RUNX1-202, RUNX1-010, RUNX1-003, RUNX1-203
chr4:174458819-174460124	7	7.40608e-11	2.05125e-05	0.102007	0.0517664	HAND2-AS1	7210	NA
chr8:35092687-35094053	8	2.11234e-08	2.83494e-06	0.102006	0.0768663	UNC5D	0	UNC5D-003, UNC5D-002, UNC5D-004, UNC5D-005
chr10:99894013-99894913	8	3.81808e-19	0.000124143	0.101998	0.0366972	R3HCC1L	0	R3HCC1L-001, R3HCC1L-201, R3HCC1L-202
chr13:81229232-81229541	4	7.0703e-05	0.00450877	0.101995	0.0520841	SPRY2	314146	PWWP2AP1-001
chr11:69624091-69625409	8	1.4684e-27	3.23878e-15	0.101923	0.0653155	FGF3	8783	NA
chr15:96868114-96869220	9	1.52213e-06	6.94414e-05	0.101902	0.0640457	NR2F2	0	NR2F2-002, NR2F2-AS1-002, NR2F2-AS1-005, NR2F2-AS1-007, NR2F2-AS1-004, NR2F2-AS1-003, NR2F2-AS1-006, NR2F2-AS1-001
chr12:29376421-29376872	4	3.28964e-06	9.06886e-05	0.101877	0.0918337	FAR2	0	FAR2-002, FAR2-003
chr12:28123718-28124870	6	5.7026e-09	8.73934e-06	0.101874	0.0680258	PTHLH	46	PTHLH-201, PTHLH-202, PTHLH-002, PTHLH-203, PTHLH-006, PTHLH-003, PTHLH-004, PTHLH-008, PTHLH-007, PTHLH-001
chr7:25100356-25100428	3	2.3596e-07	2.49981e-05	0.10185	0.0738733	CYCS	64552	NA
chr4:52942997-52943247	4	1.78624e-08	4.87083e-06	0.101843	0.07183	SPATA18	25404	SPATA18-010
chr13:27447197-27447706	3	1.45852e-11	5.9454e-08	0.101837	0.0675309	GPR12	112275	NA
chr7:16505094-16506262	8	2.50985e-10	1.23891e-06	0.101831	0.0650215	SOSTDC1	63943	SOSTDC1-001
chr11:19366443-19368277	14	1.92704e-12	4.1914e-06	0.101822	0.0613645	NAV2	3994	NA
chr7:8482877-8483710	5	2.29135e-05	0.00116487	0.101793	0.054867	NXPH1	9292	NA
chr1:207669308-207670065	6	8.01502e-09	9.86185e-05	0.101772	0.0606232	CR1	0	CR1-012, CR1-009, CR1-002, CR1-007, CR1-003, CR1-001, CR1-004, CR1-006, CR1-005, CR1-011, CR1-008, CR1-010
chr6:78175955-78176512	5	6.36516e-06	0.000359066	0.101713	0.0657423	HTR1B	2835	NA
chr16:48643305-48645051	11	4.5575e-10	0.000136588	0.101696	0.0214088	N4BP1	0	N4BP1-001
chr12:107296829-107297551	9	7.80991e-13	7.37241e-05	0.101666	0.0518874	RIC8B	128430	EEF1B2P4-001
chr5:145713607-145714533	8	1.25221e-11	7.71027e-06	0.101656	0.0539527	POU4F3	4054	NA
chr3:121312127-121312241	3	2.16409e-10	1.46873e-07	0.101651	0.0953441	FBXO40	0	FBXO40-001, snoU13.184-201
chr7:157334162-157335647	8	7.74681e-06	0.0159699	0.101634	0.0355374	PTPRN2	1044835	NA
chr6:133563764-133564066	4	3.84914e-05	0.000795063	0.101617	0.0794222	EYA4	1127	EYA4-201, EYA4-008, EYA4-001, EYA4-007, EYA4-005, EYA4-002, EYA4-009
chr4:186577902-186578455	3	1.23558e-10	2.49332e-07	0.101598	0.0921053	SORBS2	299415	SORBS2-201, SORBS2-051, SORBS2-057, SORBS2-058, SORBS2-060, SORBS2-054, SORBS2-056, SORBS2-050, SORBS2-053, SORBS2-055, SORBS2-052, SORBS2-059, SORBS2-011
chr16:6532764-6534829	9	3.62575e-08	5.44309e-05	0.101478	0.0618074	RBFOX1	0	RBFOX1-005, RBFOX1-012, RBFOX1-007, RBFOX1-006
chr1:156615962-156617074	7	3.11339e-15	1.57455e-08	0.101454	0.0648401	BCAN	4222	BCAN-005, RP11-284F21.10-001
chr2:8422236-8422332	3	6.82874e-07	7.01877e-05	0.101438	0.0803814	LINC00299	46217	NA
chr2:120280763-120281813	6	3.29087e-07	0.000358877	0.101343	0.0644013	SCTR	215	SCTR-001
chr11:32421514-32421845	6	2.39513e-08	0.00265175	0.101318	0.0458169	WT1	35236	WT1-007
chr18:13611370-13611824	7	1.03341e-08	4.89599e-06	0.101302	0.0812287	LDLRAD4	0	MIR4526-201, LDLRAD4-004, LDLRAD4-018, LDLRAD4-003, LDLRAD4-005, LDLRAD4-019
chr19:18344195-18344520	3	7.17178e-06	0.00459622	0.101272	0.0559137	PDE4C	0	PDE4C-003, PDE4C-006, PDE4C-010
chr6:30954150-30956397	15	7.03524e-13	0.00395854	0.101146	0.0337773	MUC21	156	NA
chr8:27950282-27950801	10	0.000120985	0.274315	0.101138	0.0121247	ELP3	0	ELP3-001, ELP3-201, ELP3-004, ELP3-005, ELP3-007, ELP3-008, ELP3-012, ELP3-002, ELP3-014, ELP3-003, ELP3-202, ELP3-203
chr19:55042837-55044295	4	1.67682e-08	0.00610436	0.101132	0.0557309	KIR3DX1	0	KIR3DX1-003, KIR3DX1-002, KIR3DX1-006, KIR3DX1-004, KIR3DX1-005, KIR3DX1-007, KIR3DX1-008
chr10:2666743-2667076	3	8.54364e-11	2.06122e-06	0.101119	0.0725639	LINC00701	309475	NA
chr8:11565277-11567896	11	9.93008e-20	2.65389e-13	0.101079	0.0642037	GATA4	0	GATA4-005
chr6:90660913-90661373	5	4.51343e-15	1.71776e-09	0.101057	0.0697566	BACH2	345254	RP3-512E2.2-002, RP3-512E2.2-001
chr15:80634135-80635225	5	1.57737e-16	1.25913e-11	0.101042	0.0749921	LINC00927	0	LINC00927-002, LINC00927-001, LINC00927-004, LINC00927-003
chr8:145649036-145650096	7	2.54761e-13	7.89038e-08	0.101011	0.0487048	VPS28	3831	NA
chr2:21022431-21023697	11	6.86499e-15	5.95174e-10	0.101011	0.0593821	LDAH	0	C2orf43-002, C2orf43-001, C2orf43-006, C2orf43-003, C2orf43-005, C2orf43-007, C2orf43-008, C2orf43-201, C2orf43-202, C2orf43-203
chr12:50349173-50350299	5	2.34904e-06	2.49797e-05	0.101004	0.0679563	AQP2	4649	RP11-469H8.8-001
chr8:143206414-143208101	8	2.5744e-10	2.83217e-08	0.100984	0.0735755	MIR4472-1	49599	NA
chr2:47798396-47798679	3	2.3449e-05	0.0906892	0.100939	0.0460584	MSH2	168190	KCNK12-001, KCNK12-002, AC138655.1-201
chr16:27829728-27829801	3	0.000142418	0.00238178	0.100811	0.0785844	GSG1L	245029	NA
chr19:18208303-18208505	5	5.94956e-05	0.0109301	0.100793	0.0389844	IL12RB1	1121	MAST3-001, IL12RB1-005, IL12RB1-006, IL12RB1-002
chr3:2553085-2553187	3	2.08706e-08	1.00607e-05	0.100713	0.0800166	CNTN4	272572	CNTN4-010, CNTN4-011, CNTN4-006
chr1:20833814-20835335	16	2.48242e-12	0.000351249	0.100696	0.0253887	MUL1	0	MUL1-001
chr4:1093647-1093848	3	2.26709e-11	1.54733e-08	0.100694	0.0877499	RNF212	13504	RNF212-005, RP11-20I20.1-001
chr4:113065795-113066748	7	3.7611e-10	0.00309543	0.100685	0.0323764	C4orf32	0	C4orf32-001
chr7:1283570-1283981	4	4.40311e-06	0.0176977	0.100679	0.0583403	UNCX	10916	NA
chr3:27770995-27772805	14	8.87252e-10	6.15175e-06	0.100609	0.0470357	EOMES	6789	NA
chr6:28493113-28494863	14	2.16128e-13	3.18762e-05	0.100572	0.0453696	GPX5	0	GPX5-001, GPX5-002, GPX5-005, GPX6-003, GPX5-004
chr5:24488007-24488076	3	8.89614e-05	0.00546291	0.100525	0.0703494	CDH10	157009	NA
chr5:135415693-135416613	16	8.75742e-16	1.05603e-09	0.100431	0.0788039	VTRNA2-1	0	VTRNA2-1-201, VTRNA2-1-001
chr4:74864165-74865270	7	2.32659e-08	4.01861e-05	0.10042	0.0579827	CXCL5	0	CXCL5-001
chr21:48025691-48026298	4	1.59679e-08	0.023446	0.10041	0.0406853	S100B	656	S100B-001, S100B-002
chr15:89148310-89149030	7	1.74815e-08	0.0677153	0.100405	0.0394543	MIR1179	2308	RP11-97O12.2-001, RP11-97O12.2-003, RP11-97O12.2-002
chr4:41880280-41883172	22	8.73064e-11	5.47192e-07	0.100357	0.0459637	TMEM33	53965	LINC00682-003, LINC00682-002, LINC00682-001
chr10:102288877-102290114	8	1.29759e-14	0.00122137	0.100338	0.0230972	NDUFB8	0	NDUFB8-005, NDUFB8-003, NDUFB8-006, NDUFB8-004, NDUFB8-003, NDUFB8-004, NDUFB8-010, NDUFB8-007, NDUFB8-002, NDUFB8-009, NDUFB8-201, NDUFB8-008, NDUFB8-005, HIF1AN-004, SEC31B-203, NDUFB8-001
chr17:19313486-19314618	8	4.71995e-21	8.26024e-07	0.100338	0.0373183	RNF112	0	RNF112-001, RNF112-002, RNF112-005, CTB-187M2.2-001, RNF112-006
chr17:40805506-40806193	6	7.69654e-20	8.80408e-14	0.100304	0.0831597	TUBG2	5073	NA
chr5:140419819-140420926	7	3.79785e-07	0.00177337	0.100291	0.0543458	PCDHB1	10053	NA
chr16:21289268-21289947	9	7.39204e-10	0.00668508	0.100278	0.0330401	CRYM	24457	CRYM-201, CRYM-202, CRYM-203, CRYM-007, CRYM-006, CRYM-002
chr15:96909322-96910540	7	3.30471e-12	0.000251972	0.100236	0.0303329	NR2F2	40165	NA
chr12:128866172-128866735	6	1.04858e-08	7.08488e-06	0.100235	0.0691898	TMEM132C	114224	NA
chr19:57641846-57642998	4	1.57253e-08	8.33246e-07	0.100232	0.0512289	USP29	10337	USP29-004
chr4:7844918-7844982	3	4.14638e-12	9.75873e-09	0.100214	0.0901321	AFAP1	96671	NA
chr12:117797635-117799447	9	3.15452e-11	7.44644e-06	0.100192	0.054558	NOS1	160	NOS1-001, NOS1-201, NOS1-003
chr11:30037696-30039113	17	4.27055e-18	3.57873e-09	0.100186	0.0673018	KCNA4	0	KCNA4-001, KCNA4-002
chr5:167181457-167181836	4	8.23928e-05	0.00694082	0.100149	0.0607457	TENM2	469614	TENM2-010, TENM2-003
chr4:5928013-5928127	3	1.25457e-06	0.00052478	0.100093	0.0549374	MIR378D1	2958	NA
chr14:57960464-57960754	3	0.000199583	0.0332234	0.100073	0.0592926	C14orf105	0	C14orf105-001, C14orf105-007, C14orf105-006, C14orf105-012, C14orf105-002, C14orf105-004, C14orf105-003, C14orf105-005
chr10:71337586-71338674	6	2.31978e-10	1.80971e-07	0.100068	0.0758479	NEUROG3	4376	NA
chr16:89033692-89034292	6	2.60485e-07	0.00497453	0.100044	0.0519474	CBFA2T3	9212	NA
chr1:86045347-86045936	5	1.82797e-08	0.00737293	0.100022	0.047932	CYR61	508	CYR61-001, DDAH1-005, CYR61-002, DDAH1-002, DDAH1-008, DDAH1-009, RP11-290M5.4-001
chr6:29364435-29365287	8	1.05898e-10	0.00018247	0.0999897	0.0487567	OR12D2	19	OR12D2-001
chr13:20703371-20703415	3	0.000125878	0.00257117	0.0999616	0.0750477	GJA3	31768	NA
chr7:27193709-27196825	21	1.43054e-05	0.00340602	0.0999513	0.028082	HOXA7	0	HOXA7-001, RP1-170O19.22-001, RP1-170O19.23-001, HOXA3-008, HOXA7-002, HOXA7-003, RP1-170O19.21-001
chr7:955119-955700	5	6.67767e-16	1.03499e-07	0.0999423	0.069415	ADAP1	59535	NA
chr5:141338604-141339777	5	6.04774e-09	1.92198e-05	0.0999327	0.0256636	PCDH12	0	PCDH12-001, RNF14-004, PCDH12-003, RNF14-003
chr5:76248637-76250527	9	9.36076e-17	7.95498e-10	0.0999139	0.0619368	CRHBP	0	CRHBP-001, CRHBP-002, CRHBP-003
chr2:223916502-223916952	7	8.32412e-09	2.83348e-05	0.0998764	0.0614539	KCNE4	0	KCNE4-001, KCNE4-002, KCNE4-201
chr2:5831394-5832430	3	1.01105e-06	0.0003368	0.0998569	0.0756521	SOX11	369	SOX11-001, AC108025.2-002, AC108025.2-001, AC107057.2-001
chr21:32013856-32015231	4	7.37544e-07	6.4286e-05	0.0998469	0.0667989	KRTAP20-3	0	KRTAP20-3-001
chr4:15780849-15781202	3	1.21659e-05	0.00215691	0.0997528	0.0773582	CD38	918	CD38-001, CD38-002, CD38-004, CD38-003
chr2:149645559-149645934	5	3.46346e-05	0.00630169	0.0997391	0.0627974	KIF5C	12767	AC105402.4-002, AC105402.4-003
chr6:25232780-25232874	3	2.6314e-07	1.83043e-05	0.0997383	0.0758394	LRRC16A	46432	NA
chr3:114343068-114343825	4	2.00549e-11	1.8067e-08	0.0997025	0.082293	ZBTB20	522302	ZBTB20-201, ZBTB20-001
chr6:166344313-166344407	3	0.00023224	0.0204754	0.0997018	0.0474707	LINC00473	57120	NA
chr14:79111512-79111719	3	2.23256e-10	6.90748e-08	0.099699	0.0912495	NRXN3	30237	NA
chr10:18549036-18550223	11	6.11015e-14	1.50962e-07	0.0996887	0.0575358	CACNB2	0	CACNB2-005, CACNB2-003, RP11-109I13.2-001, RP11-109I13.2-002
chr2:75136185-75136552	3	9.03798e-11	3.72931e-08	0.0996886	0.0923968	HK2	76403	NA
chr6:146348105-146351044	21	1.35929e-17	1.42143e-12	0.0996684	0.0639106	GRM1	0	GRM1-001, GRM1-019, GRM1-201, GRM1-202, GRM1-002, GRM1-018, GRM1-017, GRM1-020
chr11:127811589-127811816	3	4.99094e-05	0.000900458	0.0996541	0.0688692	ETS1	580389	RP11-676M6.1-001
chr6:52008713-52009154	6	3.43829e-05	0.0242555	0.0996378	0.047947	MIR206	0	MIR206-201
chr2:183386928-183387885	6	2.59828e-06	9.56763e-05	0.0996299	0.0684394	PDE1A	0	PDE1A-201, PDE1A-204, PDE1A-003, PDE1A-001, PDE1A-205, PDE1A-007, PDE1A-006, PDE1A-005, PDE1A-206
chr19:16394366-16394774	5	2.00786e-15	5.03385e-11	0.0996208	0.0859061	KLF2	40877	NA
chr8:1312682-1312875	3	3.51277e-06	0.000687046	0.0995794	0.0563667	LOC286083	61855	NA
chr11:31848828-31849262	5	1.21875e-05	0.00436816	0.0995342	0.0655251	RCN1	10714	NA
chr5:101631505-101632559	13	7.36422e-11	5.32541e-07	0.0995209	0.0826623	SLCO4C1	0	SLCO4C1-001
chr7:151489862-151490041	3	1.01531e-05	0.0063367	0.0995106	0.0479134	PRKAG2	84275	NA
chr6:32014893-32017048	42	2.68675e-19	1.01207e-05	0.0994772	0.0187532	TNXB	60103	TNXB-006, TNXB-005
chr12:128752058-128753795	7	1.51698e-08	9.03118e-06	0.0994763	0.076215	TMEM132C	110	TMEM132C-201
chr10:95516788-95517895	10	9.09923e-10	0.000264719	0.09947	0.0440124	LGI1	0	LGI1-002, LGI1-001, LGI1-003, LGI1-201
chr19:11689488-11689997	12	6.48016e-13	9.34732e-08	0.0994476	0.0677674	ACP5	0	ACP5-002, ACP5-001, ACP5-006, ACP5-010, ACP5-004, ACP5-013, ACP5-009, ACP5-012, ACP5-011, ACP5-007, ACP5-008, ACP5-003
chr21:34185927-34186942	4	3.13986e-10	2.18247e-07	0.09942	0.0706368	C21orf62	0	C21orf62-004, C21orf62-002, C21orf62-003, C21orf62-001
chr1:115880072-115881544	12	4.63117e-20	1.34607e-07	0.0994171	0.0502578	NGF	0	NGF-001
chr16:85936480-85937496	4	1.6349e-06	0.00105978	0.0994074	0.0285627	IRF8	162	IRF8-002, IRF8-007, IRF8-011, IRF8-006
chr7:94536986-94538408	18	4.88749e-15	3.09192e-06	0.099373	0.052602	PPP1R9A	37	PPP1R9A-201, PPP1R9A-202, PPP1R9A-005, PPP1R9A-004, PPP1R9A-002, PPP1R9A-003, PPP1R9A-001, PPP1R9A-203
chr2:190044504-190044983	6	7.05443e-12	1.35638e-06	0.0993532	0.0684402	COL5A2	0	COL5A2-001
chr1:159172620-159174001	4	3.38953e-12	0.000720922	0.0993114	0.0509862	CADM3	31243	DARC-002, DARC-001, CTA-134P22.2-001, DARC-003, DARC-201
chr5:174115485-174115735	5	1.0752e-06	0.000580241	0.0992981	0.0583194	MSX2	35840	NA
chr11:55109885-55110562	3	2.77499e-07	0.000105906	0.0992502	0.0444342	OR4A16	115	OR4A16-001
chr6:168551339-168551491	3	3.3178e-05	0.0326362	0.0992487	0.024389	FRMD1	71482	NA
chr16:88349724-88349881	3	2.64309e-10	3.47149e-07	0.0992395	0.0769585	ZNF469	143998	NA
chr3:123602485-123603618	10	1.62831e-12	4.33881e-07	0.099222	0.0609862	MYLK	0	MYLK-003, MYLK-202, MYLK-203, MYLK-001, MYLK-002
chr16:89151343-89152692	8	9.4428e-11	0.0001529	0.0992161	0.0492912	ACSF3	7525	NA
chr14:29242823-29244278	11	2.71235e-07	0.000283338	0.0991667	0.0536682	LINC01551	913	C14orf23-003, C14orf23-005, C14orf23-004
chr10:134955530-134956411	7	3.79764e-09	1.77269e-05	0.0991412	0.0519206	ADGRA1	71097	NA
chr18:49865488-49868788	32	8.91736e-15	5.3216e-12	0.0991237	0.0629973	DCC	0	DCC-001, RP11-25O3.1-001
chr5:1752668-1753350	5	1.17307e-06	0.000431213	0.0990524	0.0481215	MIR4277	43685	NA
chr19:11564512-11565683	9	0.000160115	0.0564402	0.0990524	0.00974909	ELAVL3	26120	NA
chr22:36044151-36044792	7	2.7594e-12	0.0128396	0.0990317	0.0328391	APOL6	0	APOL6-001
chr1:207070539-207071109	4	3.06491e-08	0.000644752	0.0990315	0.0694325	IL24	0	IL24-001, IL24-005, IL24-004, IL24-002, IL24-006, IL24-003
chr12:68758840-68759069	3	1.50869e-17	1.26266e-11	0.0990253	0.0922686	MDM1	32679	NA
chr6:10585683-10586167	4	5.19095e-12	8.42479e-09	0.0989024	0.0849211	GCNT2	0	GCNT2-004
chr20:443277-443641	7	2.55896e-05	0.0479267	0.098847	0.026198	TBC1D20	90	TBC1D20-004, TBC1D20-002, TBC1D20-003
chr5:140501117-140502262	13	6.82606e-06	0.00901347	0.0988255	0.0358629	PCDHB4	0	PCDHB4-001
chr3:147139184-147142415	21	2.54581e-18	7.23509e-13	0.0988191	0.0565105	ZIC1	12003	ZIC1-004
chr2:115920221-115921258	6	3.41084e-06	0.000820256	0.0988184	0.0638089	DPP10	537	DPP10-005, DPP10-007, DPP10-004, DPP10-AS1-001, DPP10-AS1-002, DPP10-006
chr19:42191563-42193084	4	8.39278e-08	3.53713e-07	0.0987691	0.0746072	CEACAM7	0	CEACAM7-001, CEACAM7-201, CEACAM7-002, CEACAM7-003
chr15:51633381-51634583	8	8.28887e-08	0.00133858	0.0987317	0.0437109	GLDN	0	GLDN-001, GLDN-004, GLDN-006, GLDN-005
chr5:178986131-178987429	10	6.03272e-24	8.94298e-15	0.0986974	0.0775453	RUFY1	0	RUFY1-005, RUFY1-002, RUFY1-007, RUFY1-008
chr10:99393886-99394186	3	0.000146722	0.137569	0.0986662	0.0308834	PI4K2A	49784	MORN4-001, MORN4-201, MORN4-002, MORN4-003
chr20:16710288-16710841	10	1.07751e-09	0.187254	0.0986608	0.0180917	SNRPB2	0	SNRPB2-001, SNRPB2-002, RP4-705D16.3-001, SNRPB2-003
chr13:53312966-53314226	8	2.08932e-07	0.000350112	0.0986269	0.0535999	LECT1	0	LECT1-001, LECT1-002, LECT1-003
chr7:122635026-122636635	4	3.25855e-07	1.84322e-05	0.0986071	0.076042	TAS2R16	0	TAS2R16-001
chr15:93277307-93277793	3	4.04589e-10	3.40683e-06	0.0985936	0.0919926	FAM174B	3	RP11-386M24.4-001, RP11-386M24.4-002
chr15:26873818-26875014	7	1.58319e-10	4.73164e-05	0.098582	0.052477	GABRB3	0	GABRB3-006, GABRB3-005
chr20:42543034-42545443	23	3.76716e-15	2.63285e-07	0.0984946	0.0460722	TOX2	0	TOX2-003, TOX2-002, TOX2-006
chr10:135029097-135030815	9	3.60572e-12	2.23735e-05	0.0984808	0.0552506	KNDC1	55126	NA
chr20:33577529-33578276	7	2.31456e-08	0.00742667	0.0984217	0.043454	MYH7B	33825	MIR499A-201
chr4:100273995-100274710	4	8.52257e-12	1.83485e-09	0.0983443	0.0728597	ADH1C	78	ADH1C-003, ADH1C-004, ADH1C-002, ADH1C-001
chr16:55362342-55366021	14	1.63e-08	4.99291e-06	0.0983253	0.0480377	IRX6	3871	RP11-26L20.3-001, RP11-26L20.4-001
chr8:57359399-57360226	7	1.36853e-05	0.0391196	0.0983154	0.0399495	PENK	117	PENK-002, PENK-001, PENK-007, RP11-17A4.2-001, PENK-003, PENK-010, PENK-004, PENK-005, PENK-006
chr18:13868447-13869381	5	3.03366e-11	6.17025e-08	0.0982809	0.0727097	MC2R	46154	NA
chr11:4628823-4629912	11	3.88689e-17	3.5737e-11	0.0982738	0.0515184	TRIM68	0	TRIM68-001, TRIM68-006, TRIM68-003, TRIM68-007, TRIM68-004, TRIM68-008
chr8:1458119-1458558	4	5.27045e-10	0.000587973	0.0982709	0.0537489	DLGAP2	8587	NA
chr12:79257496-79258855	12	3.95924e-09	2.25667e-05	0.0982617	0.0552945	SYT1	0	SYT1-001, SYT1-002, SYT1-004
chr11:122852284-122853573	10	3.51759e-22	1.85559e-09	0.0982554	0.061528	BSX	0	BSX-001
chr1:166134182-166135267	9	6.14258e-18	9.10326e-12	0.0982529	0.0699662	FAM78B	691	FAM78B-201, FAM78B-001, FAM78B-002, FAM78B-003, RP11-9L18.3-001, FAM78B-004
chr11:57956794-57958333	8	1.23265e-07	0.000795149	0.0982453	0.0460491	OR9Q2	0	OR9Q2-001
chr7:134463017-134464411	11	6.03594e-16	2.71039e-07	0.0982379	0.0372823	CALD1	0	CALD1-201, CALD1-005, CALD1-001, CALD1-003, CALD1-004, CALD1-017, CALD1-016, CALD1-019, CALD1-008, CALD1-018
chr12:103218238-103218665	4	4.54216e-08	2.0691e-05	0.0982377	0.0696996	LINC00485	61	LINC00485-001
chr15:89150842-89151805	3	3.59908e-08	6.28553e-06	0.0982374	0.0803526	MIR1179	0	MIR1179-201
chr21:43809360-43809848	4	1.44984e-10	2.10692e-06	0.0982336	0.0574232	TMPRSS3	7107	TMPRSS3-006, TMPRSS3-005
chr21:34405553-34406589	6	1.31584e-10	1.48093e-07	0.0982313	0.0588055	OLIG2	7337	NA
chr20:62059392-62059559	3	1.69739e-06	0.00013287	0.0981853	0.0650378	KCNQ2	44434	NA
chr12:132168981-132169130	4	7.3593e-07	9.04925e-05	0.0981833	0.0629966	SFSWAP	26502	NA
chr22:49376354-49376886	5	6.77231e-08	0.00298398	0.0981762	0.0505734	LINC01310	113772	NA
chr6:24126060-24127011	10	1.90224e-08	0.000109428	0.0981704	0.0470648	NRSN1	0	NRSN1-004, NRSN1-201, NRSN1-001, NRSN1-005, NRSN1-003, NRSN1-006
chr1:77230619-77230837	3	2.27478e-06	0.000103628	0.0981472	0.0747407	ST6GALNAC5	102349	NA
chr4:159091837-159092553	4	5.63882e-06	0.00128479	0.0981097	0.0435589	FAM198B	1649	FAM198B-004, FAM198B-002, RP11-597D13.9-001, RP11-597D13.9-004, RP11-597D13.9-007, RP11-597D13.9-003, FAM198B-001, FAM198B-006, FAM198B-007, FAM198B-003, FAM198B-009
chr7:64699983-64700697	5	1.27952e-05	0.000805782	0.0980783	0.0671844	ZNF92	138071	NA
chr1:196865686-196866512	3	4.49638e-06	6.36252e-05	0.0980535	0.0931156	CFHR4	8542	NA
chr14:65239327-65239943	5	1.45399e-09	1.1908e-06	0.0980463	0.0759672	SPTB	106658	NA
chr13:114004106-114004577	3	1.26682e-06	6.92688e-05	0.0980306	0.0735777	GRTP1	13886	GRTP1-AS1-002, GRTP1-AS1-001
chr6:6971315-6971371	3	6.76e-10	1.74457e-07	0.0980295	0.0872772	RREB1	136459	NA
chr1:1143751-1144724	6	4.11298e-11	3.99247e-05	0.0980111	0.0521351	TNFRSF18	1662	TNFRSF18-003, TNFRSF18-002, TNFRSF18-001
chr5:145722132-145722909	8	1.00873e-13	1.59477e-08	0.098006	0.0682654	POU4F3	3545	NA
chr3:156008127-156009680	8	1.17595e-23	5.62651e-11	0.0980041	0.0724683	KCNAB1	0	KCNAB1-001, KCNAB1-006, KCNAB1-011
chr6:28414780-28415023	3	0.00018687	0.00275285	0.0979912	0.0740814	ZSCAN23	3501	COX11P1-201, COX11P1-001
chr2:219905564-219906749	12	4.187e-15	4.06132e-06	0.0979889	0.0564427	CCDC108	0	CCDC108-002, CCDC108-201, CCDC108-001, CCDC108-005, CCDC108-004, CCDC108-009, CCDC108-202, CCDC108-203, CCDC108-011, CCDC108-010, CCDC108-003, CCDC108-006
chr10:134246595-134246660	3	1.20626e-05	0.0223646	0.0979795	0.0422556	C10orf91	12054	NA
chr10:106402042-106402908	4	1.75981e-08	0.000131851	0.0979568	0.07418	SORCS3	1183	SORCS3-001
chr7:124430753-124431308	5	1.87803e-07	0.00286149	0.0979552	0.0605366	C7orf77	0	NA
chr3:350503-351003	6	2.21757e-07	0.0049003	0.0978949	0.0458692	CHL1	111177	RPS8P6-001
chr1:106622574-106623593	4	8.59396e-07	0.000176632	0.0978889	0.0581753	PRMT6	975674	RP5-947P14.2-001, RP5-947P14.1-002
chr3:122295656-122296778	10	2.57303e-07	0.0237861	0.09785	0.0529958	PARP15	0	PARP15-001, PARP15-003
chr13:109247864-109248503	5	1.11493e-10	2.08127e-07	0.0978428	0.0723353	MYO16	0	MYO16-201
chr17:46816286-46816630	3	2.73036e-08	4.68132e-06	0.0978317	0.0736704	HOXB13	10175	NA
chr12:130420604-130420666	3	1.52789e-07	7.32867e-05	0.0978079	0.0672678	TMEM132D	32392	NA
chr4:86748944-86749040	3	9.30396e-12	7.58828e-09	0.0977977	0.0916404	ARHGAP24	49093	ARHGAP24-010, ARHGAP24-006
chr2:11886253-11886637	5	9.49747e-10	0.0123382	0.0977977	0.028509	LPIN1	4778	LPIN1-001, LPIN1-007, AC012456.4-001, LPIN1-006
chr1:77747875-77748728	10	7.39644e-11	0.000361262	0.0977593	0.0500079	AK5	0	AK5-004, AK5-002, AK5-001, AK5-005
chr13:20805094-20806276	12	5.5309e-12	0.00208957	0.0977158	0.0475272	GJB6	258	GJB6-001, GJB6-004, GJB6-002, GJB6-003
chr19:58399865-58400847	10	4.54129e-09	1.86271e-05	0.0976978	0.0638247	ZNF814	0	ZNF814-001, ZNF814-005, ZNF814-012, ZNF814-008, ZNF814-007, ZNF814-014, ZNF814-002, ZNF814-004, ZNF814-003, ZNF814-010, ZNF814-006
chr4:26030463-26030691	4	9.05506e-06	0.000409385	0.0976847	0.0713415	SMIM20	114649	NA
chr4:174427146-174428191	9	9.37509e-08	0.0166483	0.0975951	0.0373208	HAND2	22339	NA
chr11:45376874-45377079	4	0.000142142	0.00195821	0.0975746	0.0757299	SYT13	68990	RP11-430H10.1-001, RP11-430H10.1-002, RP11-430H10.1-003
chr20:9495130-9496892	10	1.0497e-06	0.000975746	0.0975519	0.0632176	LAMP5	125	LAMP5-001, LAMP5-002, RP5-1119D9.4-001
chr6:49754848-49755190	6	5.76943e-07	0.0163397	0.0975094	0.0399379	PGK2	0	PGK2-001
chr8:671480-672406	4	9.66819e-09	0.0720511	0.0974718	0.0135776	ERICH1	8820	NA
chr6:55038900-55039622	6	6.17286e-06	0.00142461	0.0974474	0.0552313	HCRTR2	0	HCRTR2-001
chr7:42896343-42897317	5	4.82828e-09	1.15043e-06	0.0974317	0.0537381	C7orf25	54834	NA
chr2:210444154-210444327	3	2.47013e-06	0.000112561	0.097414	0.0855011	MAP2	155383	MAP2-001, MAP2-015, MAP2-006, MAP2-002, MAP2-016
chr10:18429037-18430412	11	7.8279e-05	0.0011702	0.0973817	0.0713463	CACNB2	0	CACNB2-002, CACNB2-001, CACNB2-008, CACNB2-009, CACNB2-010, CACNB2-012, CACNB2-011
chr6:94127983-94129243	6	4.31168e-08	0.00055694	0.097332	0.0668618	EPHA7	57	EPHA7-002, EPHA7-001
chr1:150978385-150981039	17	1.08139e-18	6.48279e-05	0.097324	0.0262217	PRUNE	0	PRUNE-201, PRUNE-001, FAM63A-002, FAM63A-007, FAM63A-005, PRUNE-005, PRUNE-003, PRUNE-002, PRUNE-009, PRUNE-010, PRUNE-006, PRUNE-007, FAM63A-003, PRUNE-008, FAM63A-006
chr17:17295349-17295586	3	2.38251e-12	3.66977e-09	0.09731	0.0902024	NA	27072	NA
chr6:108145374-108146329	8	8.15344e-16	1.15485e-06	0.0973049	0.0480131	SCML4	0	SCML4-005, SCML4-008, SCML4-006, SCML4-004, SCML4-001
chr11:131779228-131779935	8	6.82548e-06	0.0100996	0.0972931	0.034489	NTM	0	NTM-003, NTM-001, NTM-008, NTM-015, NTM-006, NTM-007, NTM-016
chr11:130785536-130786720	11	5.29388e-14	0.000117954	0.0972834	0.0344163	SNX19	0	SNX19-001, SNX19-002, SNX19-006, SNX19-010, SNX19-005, SNX19-003, SNX19-201
chr5:140479979-140480967	11	8.91047e-11	0.000108717	0.0972548	0.0523471	PCDHB3	0	PCDHB3-001, AC005754.7-001
chr11:89223981-89225042	12	8.35495e-08	0.00792446	0.0972443	0.0503204	NOX4	0	NOX4-001, NOX4-005, NOX4-009, NOX4-003, NOX4-201, NOX4-202, NOX4-008, NOX4-011, NOX4-007, NOX4-006, NOX4-012, NOX4-010, NOX4-004, NOX4-013, NOX4-203
chr4:122870599-122871735	5	2.24277e-05	0.0055896	0.0972441	0.0635967	TRPC3	1174	TRPC3-002, TRPC3-003
chr1:40204285-40204847	6	7.08619e-07	0.0261228	0.0972267	0.0381215	PPIE	0	PPIE-001, PPIE-002, PPIE-003, PPIE-007, PPIE-015, PPIE-009, PPIE-011, PPIE-013, PPIE-010, PPIE-005, PPIE-012, PPIE-004, PPIE-006
chr10:133871022-133872299	5	3.50196e-08	1.87904e-06	0.0971879	0.0508254	JAKMIP3	46014	NA
chr19:48547158-48547448	4	4.92702e-06	0.0106778	0.097091	0.0506774	CABP5	0	CABP5-001, CABP5-002
chr1:166853278-166853812	6	2.96885e-06	0.00248604	0.0970699	0.0578468	TADA1	7624	NA
chr3:9291180-9292025	10	2.30369e-13	0.00244204	0.0970573	0.0158741	SRGAP3	0	SRGAP3-002, SRGAP3-001, SRGAP3-005, SRGAP3-006
chr15:96886018-96889464	20	5.49794e-12	1.08483e-08	0.0970476	0.0480514	NR2F2	16861	NA
chr2:177027043-177029073	15	6.5466e-11	4.34986e-05	0.0970103	0.056597	HOXD3	0	HOXD3-001, HOXD3-004, RP11-387A1.5-001
chr10:130610237-130610431	3	1.88525e-10	8.64824e-08	0.0969791	0.0787057	MGMT	655023	NA
chr5:36692236-36693415	5	3.11959e-09	3.20855e-07	0.0969655	0.0730056	SLC1A3	85779	NA
chr1:3028230-3028577	5	3.82318e-06	0.00333991	0.0969522	0.0520447	PRDM16	42488	NA
chr1:154164699-154164994	3	2.09994e-06	0.0182417	0.0968428	0.0539577	TPM3	88	TPM3-015, TPM3-001, MIR190B-201, TPM3-013
chr14:104645687-104647094	9	7.93541e-07	0.00179999	0.0967348	0.0347774	KIF26A	40627	NA
chr17:37366294-37366501	3	2.55303e-05	0.0176623	0.0966976	0.0416644	STAC2	15539	NA
chr13:112330930-112332854	10	3.40989e-24	8.21286e-13	0.0966409	0.0663706	TEX29	357915	NA
chr1:220101368-220102517	15	1.51839e-12	2.06744e-05	0.096606	0.0432974	SLC30A10	0	SLC30A10-001, SLC30A10-004, SLC30A10-202
chr4:93226245-93227270	9	3.58841e-06	0.00436967	0.0966029	0.065037	GRID2	695	GRID2-001, RP11-9B6.1-001, GRID2-003, GRID2-002
chr1:34641711-34643106	15	4.00219e-12	5.08111e-05	0.0965724	0.0450623	C1orf94	0	AC115286.1-201, C1orf94-002
chr7:63651842-63653741	5	6.52299e-06	0.0529901	0.0965451	0.0333338	ZNF735	13840	NA
chr7:157529335-157530956	7	5.35022e-09	0.000173019	0.0965246	0.0504179	PTPRN2	849526	NA
chr14:56045827-56046098	4	6.94918e-06	0.00052587	0.0965168	0.0690039	KTN1-AS1	712	KTN1-AS1-003, KTN1-005, KTN1-201, KTN1-002, KTN1-AS1-001, KTN1-202, KTN1-004, KTN1-001, KTN1-AS1-002, KTN1-AS1-004, KTN1-015, KTN1-014
chr3:178984747-178984973	4	2.67115e-07	0.000414023	0.0965091	0.0506517	KCNMB3	0	KCNMB3-007, KCNMB3-002
chr7:79083408-79084196	16	4.90052e-06	0.0181399	0.0964677	0.041907	MAGI2-AS3	132	MAGI2-001, MAGI2-AS3-003, MAGI2-002, MAGI2-AS3-006, MAGI2-AS3-008, MAGI2-AS3-001, MAGI2-AS3-002, MAGI2-AS3-010, MAGI2-AS3-004, MAGI2-AS3-005, MAGI2-AS3-012, MAGI2-003
chr3:147096075-147096130	3	1.23432e-05	0.000323046	0.0964416	0.0853282	ZIC4	14087	NA
chr15:38988533-38988860	4	3.99717e-14	3.55651e-09	0.0964338	0.0817068	C15orf53	0	C15orf53-001
chr7:81240257-81240667	5	4.86195e-07	0.0345845	0.0964086	0.0484017	HGF	158785	AC010091.4-001
chr2:209054670-209055251	4	5.91552e-07	0.00026824	0.096406	0.0482541	C2orf80	0	C2orf80-001, C2orf80-003, C2orf80-002
chr13:23309774-23309930	3	9.88218e-05	0.0148715	0.0963982	0.0546515	BASP1P1	162390	NA
chr7:64734093-64734749	7	1.55706e-07	0.000163983	0.0963667	0.0745417	ZNF92	104019	NA
chr16:4732262-4733253	7	1.26286e-09	6.44865e-06	0.0963238	0.0533037	MGRN1	57437	MGRN1-013, MGRN1-012
chr4:186960904-186961192	4	2.12631e-07	1.96129e-05	0.0963071	0.0820267	TLR3	29117	NA
chr4:76480681-76481299	6	3.51327e-14	9.88717e-08	0.096296	0.0552323	C4orf26	0	C4orf26-001, C4orf26-004, C4orf26-003, C4orf26-002
chr2:144994885-144996219	6	1.13187e-05	0.000190726	0.0962638	0.0514311	GTDC1	93864	GTDC1-002, GTDC1-001, GTDC1-007, GTDC1-005, GTDC1-011, GTDC1-012, GTDC1-003
chr13:23733862-23734763	6	3.80139e-07	0.000217633	0.0962631	0.0697281	SGCG	20297	NA
chr10:98803188-98803730	3	3.55633e-06	0.0464378	0.0962307	0.0436655	SLIT1	141953	NA
chr2:133104748-133105420	3	2.56041e-09	1.72849e-05	0.0961873	0.0631896	GPR39	68727	RP11-725P16.2-001
chr6:43612346-43613395	10	8.83825e-13	2.47374e-05	0.0961546	0.0411964	RSPH9	0	RSPH9-002, RSPH9-001
chr17:77536313-77537803	11	9.8574e-15	2.17183e-07	0.096152	0.0468181	RBFOX3	24083	NA
chr10:50143337-50143517	5	4.8999e-09	2.43167e-06	0.0961407	0.0638833	WDFY4	249819	LRRC18-201, RP11-523O18.7-001
chr7:54609587-54610928	12	1.03653e-10	0.000268046	0.0961327	0.049993	VSTM2A	0	VSTM2A-001, VSTM2A-201, VSTM2A-004, VSTM2A-002, VSTM2A-003, VSTM2A-005
chr1:46956496-46957105	3	2.38909e-08	0.000566815	0.096131	0.0669978	DMBX1	15563	NA
chr1:3163970-3165391	8	9.86175e-10	9.2014e-05	0.096129	0.0463658	PRDM16	178228	NA
chr7:28449474-28451011	10	1.51318e-09	8.3164e-07	0.096125	0.054369	CREB5	110534	CREB5-001, CREB5-008, CREB5-006, CREB5-009, CREB5-007
chr13:106063138-106063172	3	6.7115e-06	0.000139614	0.0960727	0.0925936	DAOA-AS1	94858	NA
chr1:161195180-161196208	8	2.61815e-09	0.0133709	0.0960382	0.0269512	TOMM40L	0	TOMM40L-002, TOMM40L-001, APOA2-001, APOA2-010, APOA2-005, APOA2-008, TOMM40L-005, APOA2-004, TOMM40L-007, APOA2-009, TOMM40L-004, APOA2-007, TOMM40L-003, APOA2-003, APOA2-006, APOA2-002, TOMM40L-006, TOMM40L-201, MIR5187-201
chr10:29186582-29186780	3	1.53663e-05	0.000488089	0.0960016	0.0652426	LINC00837	101603	RP11-492M23.2-201, RP11-492M23.2-001
chr5:39424524-39425549	10	2.96524e-13	3.10972e-06	0.0959742	0.0507494	DAB2	0	DAB2-001, DAB2-004, C9-003, DAB2-008, DAB2-014, DAB2-005, DAB2-009, DAB2-006, DAB2-007, DAB2-201
chr7:1270426-1270976	5	4.18314e-05	0.00591222	0.0959312	0.0531949	UNCX	1678	UNCX-001
chr4:54424280-54425349	7	2.49481e-15	3.72557e-10	0.0959218	0.0376564	LNX1	93333	LNX1-002
chr16:49860902-49861680	4	4.10071e-06	0.000189247	0.0958103	0.0627303	ZNF423	30150	ZNF423-201, ZNF423-009
chr12:25707564-25707667	3	0.000105156	0.0126082	0.0957931	0.0620446	LMNTD1	93829	IFLTD1-008, IFLTD1-004, IFLTD1-001, IFLTD1-002
chr4:4857255-4858814	10	2.01964e-05	0.00665713	0.0957485	0.0415524	MSX1	2578	NA
chr1:1897585-1897959	4	2.41736e-05	0.00124433	0.0957164	0.0601113	CFAP74	24455	C1orf222-014
chr12:125412894-125414015	5	1.99957e-12	1.43003e-06	0.0957139	0.0410965	MIR5188	12801	NA
chr7:51103722-51104801	5	2.3639e-06	0.289963	0.0957138	0.0308519	COBL	279714	COBL-007
chr4:46737312-46738197	3	1.04155e-05	3.51544e-05	0.0956787	0.079415	COX7B2	173055	NA
chr11:133232454-133233200	6	8.43898e-10	8.20705e-05	0.0956543	0.0353893	OPCML	169203	NA
chr16:88166706-88166905	3	5.3013e-05	0.00176512	0.095647	0.0715884	BANP	181668	NA
chr11:133939064-133939627	3	3.37953e-08	0.0303057	0.095611	0.0536192	JAM3	244	JAM3-001, JAM3-002, JAM3-201, JAM3-008, JAM3-004, JAM3-005
chr16:88849599-88850755	6	1.41899e-10	0.000337303	0.0956074	0.0374631	PIEZO1	617	PIEZO1-001
chr7:89841435-89841767	3	7.89697e-09	0.00158129	0.0956046	0.0469394	STEAP2	261	STEAP2-001, STEAP2-201, STEAP2-004, STEAP2-002, STEAP2-006, STEAP2-003, STEAP2-010, STEAP2-007, STEAP2-AS1-001, STEAP2-AS1-002
chr19:1725535-1725970	5	0.00013078	0.0031457	0.0956023	0.0556158	ONECUT3	27692	NA
chr2:40739515-40740063	4	4.63638e-06	0.00240898	0.0955953	0.0519868	SLC8A1	0	SLC8A1-006, SLC8A1-010, SLC8A1-008
chr18:579237-580702	10	3.30276e-10	8.05174e-07	0.0955775	0.0336213	CETN1	0	CETN1-001
chr15:97326185-97327588	5	7.61142e-06	0.000159607	0.095568	0.0571931	SPATA8	0	SPATA8-001, SPATA8-004, SPATA8-AS1-001, SPATA8-002, SPATA8-AS1-002, SPATA8-003
chr19:7851657-7852739	8	6.0603e-06	0.0167701	0.0955672	0.0318471	CLEC4GP1	0	CLEC4GP1-001
chr3:26663551-26666151	18	2.7841e-15	1.13173e-13	0.095554	0.0642331	LRRC3B	0	LRRC3B-001, LRRC3B-004, LRRC3B-002, LRRC3B-005, AC099754.1-001, LRRC3B-006
chr1:207991720-207992548	8	3.05682e-12	0.000466726	0.0955049	0.0523875	LOC148696	0	NA
chr17:78160907-78161227	4	1.50534e-07	0.00281924	0.0954999	0.0206886	CARD14	3195	CARD14-006, CARD14-015
chr13:43354421-43355514	4	5.98328e-06	0.00253392	0.0954822	0.0570397	FAM216B	172	FAM216B-001, FAM216B-201
chr4:185089712-185090043	4	3.07463e-19	3.08795e-12	0.0954698	0.0580548	ENPP6	49071	NA
chr1:85514610-85515536	4	5.978e-15	5.65778e-06	0.095437	0.00564815	MCOLN3	387	MCOLN3-002, MCOLN3-006, MCOLN3-001, MCOLN3-003
chr5:176166629-176167283	4	6.52858e-09	3.8802e-06	0.0953863	0.0813336	UNC5A	70277	RP11-375B1.2-001
chr2:881987-882228	3	2.22032e-08	0.000296529	0.0953356	0.0563962	LINC01115	17875	NA
chr10:110226132-110226691	3	3.74954e-06	0.00659077	0.0953007	0.0612228	SORCS1	1301666	NA
chr22:21399189-21400167	7	2.34164e-10	0.005325	0.095272	0.0297556	LRRC74B	82	AC002472.13-201, P2RX6P-201, P2RX6P-002, AC002472.13-004, P2RX6P-001, AC002472.13-002, AC002472.13-001, AC002472.13-202
chr3:53289290-53290343	13	2.23801e-17	0.000475792	0.0952654	0.0154902	TKT	0	TKT-201, TKT-004, TKT-007, TKT-003, TKT-001, TKT-002, TKT-008, TKT-012
chr16:88503009-88504339	5	1.21844e-08	5.95985e-05	0.0952586	0.0546505	ZNF469	9130	NA
chr3:195529779-195531633	8	2.30007e-11	3.00688e-06	0.0952495	0.0410902	MUC4	7211	NA
chr17:3705631-3705875	3	1.15124e-11	5.55606e-08	0.0952253	0.0915566	ITGAE	1094	ITGAE-001, CTD-3195I5.5-001
chr20:53091600-53092040	4	2.65982e-05	0.118836	0.0952019	0.0436277	DOK5	226	DOK5-001, DOK5-002, DOK5-003
chr11:128646953-128647107	3	4.64339e-06	0.000114131	0.0951934	0.0853469	FLI1	83142	NA
chr13:112714769-112716025	4	1.23907e-07	8.81231e-05	0.0951703	0.0695978	SOX1	5888	NA
chr12:132835834-132836216	4	7.26447e-06	0.00314134	0.0951662	0.0433259	GALNT9	69689	GALNT9-006, GALNT9-201
chr2:198540518-198540621	3	0.000184917	0.00334263	0.095158	0.0592033	RFTN2	0	RFTN2-001, RFTN2-004
chr5:145718965-145720024	4	1.56161e-10	1.03565e-05	0.0951518	0.0688231	POU4F3	378	POU4F3-001
chr3:49694732-49694978	3	2.72323e-05	0.0493331	0.0951508	0.0352327	BSN	102810	NA
chr6:112670885-112671523	4	2.79589e-09	6.2936e-06	0.0951221	0.0609591	RFPL4B	2353	NA
chr9:127212625-127213676	3	2.41241e-08	8.32145e-07	0.0951109	0.0690153	ADGRD2	0	GPR144-001
chr2:1926535-1927209	6	1.76225e-06	0.0304427	0.095084	0.0405834	MYT1L	0	MYT1L-014
chr4:1049609-1051139	8	2.27974e-08	5.67674e-07	0.0950692	0.0530204	RNF212	56213	RNF212-016
chr5:122620929-122621645	6	7.17771e-09	9.214e-06	0.0950524	0.0652461	CEP120	137641	NA
chr21:31310920-31312643	9	2.76166e-08	0.000133154	0.0950261	0.0636883	GRIK1	0	GRIK1-201, GRIK1-004, GRIK1-005, GRIK1-001, GRIK1-002, GRIK1-008, GRIK1-006, GRIK1-003, GRIK1-007, GRIK1-202
chr10:102507684-102510356	14	2.53489e-08	9.41639e-05	0.0949991	0.0472229	PAX2	0	PAX2-003, PAX2-004, PAX2-005, PAX2-007, PAX2-006
chr3:62860802-62861925	12	1.23354e-11	2.58695e-07	0.0949971	0.0703137	CADPS	0	CADPS-001, CADPS-006, CADPS-013, CADPS-002
chr15:89959657-89960743	10	6.43973e-16	7.60637e-07	0.0949935	0.0481659	LINC00925	48327	NA
chr12:40618284-40619282	7	9.66839e-10	4.08219e-05	0.0949768	0.0569544	LRRK2	0	LRRK2-004, LRRK2-002, AC079630.4-001, LRRK2-006
chr4:96445830-96446177	4	4.40815e-05	0.00163441	0.0949499	0.0602421	UNC5C	24184	NA
chr1:222909660-222910534	3	1.57106e-08	0.000243567	0.0949423	0.0577835	FAM177B	24	FAM177B-003, FAM177B-001, FAM177B-002, FAM177B-201
chr12:4916913-4919591	12	7.12541e-08	0.000989795	0.0948987	0.0493141	KCNA6	0	KCNA6-001, KCNA6-201, RP11-234B24.4-001
chr6:6724842-6725372	6	3.23706e-12	1.21748e-08	0.0948842	0.0612065	LY86	135908	NA
chr13:46189838-46190198	9	2.41014e-05	0.0342309	0.0948695	0.0441298	ERICH6B	0	FAM194B-001, FAM194B-003
chr9:96710875-96711316	3	3.2252e-08	3.13664e-06	0.0948471	0.0794008	BARX1	4397	NA
chr7:4260883-4261190	3	1.67857e-05	0.0167246	0.0948304	0.047407	SDK1	91566	NA
chr16:15527940-15529115	7	6.95403e-21	1.83957e-13	0.0948259	0.065331	C16orf45	0	C16orf45-001, C16orf45-007, C16orf45-004, C16orf45-011, C16orf45-006
chr10:1692910-1693107	3	2.86966e-07	1.856e-05	0.094815	0.0734407	ADARB2	86563	NA
chr7:1032904-1033176	3	2.28259e-05	0.72616	0.0948009	0.031966	C7orf50	144717	NA
chr2:154334077-154336148	20	6.03985e-16	4.59455e-08	0.0947808	0.0561839	RPRM	0	RPRM-001
chr8:144212930-144213766	8	2.48986e-05	0.02632	0.0947597	0.0411199	LY6H	27691	NA
chr10:134851731-134853551	9	8.11641e-09	3.49681e-05	0.0947545	0.0446768	ADGRA1	30882	NA
chr20:32899426-32900614	8	5.71425e-10	0.000282866	0.0947541	0.0357264	AHCY	0	AHCY-006
chr18:40695592-40696164	5	4.78886e-10	1.6469e-06	0.094753	0.0659062	RIT2	0	RIT2-201, RIT2-001, RIT2-002, RIT2-003
chr7:90338555-90339132	3	1.47792e-06	0.000104448	0.0947381	0.0756465	CDK14	0	CDK14-002, CDK14-003, CDK14-004, CDK14-201, CDK14-014, CDK14-013
chr2:879464-879563	3	2.37075e-13	7.20139e-10	0.0947339	0.0859343	LINC01115	15352	NA
chr4:25090198-25090665	6	5.89236e-06	0.000582514	0.0946786	0.0704524	SEPSECS	71539	NA
chr10:124514711-124516250	3	1.36505e-07	2.50525e-07	0.0946759	0.0877097	DMBT1P1	0	DMBT1P1-001
chr13:114880761-114881441	7	6.41208e-09	0.00405296	0.0946575	0.0354513	RASA3	16654	NA
chr15:90547692-90548043	3	3.78956e-08	2.45964e-05	0.0946427	0.053118	ZNF710	2940	ZNF710-004, MIR3174-201
chr13:98605770-98606196	6	2.11797e-12	4.08897e-06	0.0946139	0.0589818	IPO5	0	IPO5-001, IPO5-008, IPO5-015, IPO5-017, IPO5-012, IPO5-014, IPO5-011, IPO5-007, IPO5-010, IPO5-009, IPO5-018, IPO5-016
chr12:2861589-2862360	5	1.11678e-08	0.000874034	0.0946012	0.0430462	LOC283440	18475	RP11-986G18.1-001
chr3:157221198-157222026	5	2.22354e-06	0.000537854	0.0945441	0.0530512	VEPH1	0	VEPH1-001, VEPH1-004, VEPH1-002, VEPH1-003
chr1:169599212-169600704	4	1.18999e-07	3.74883e-08	0.0945382	0.0795321	SELP	0	SELP-001, SELP-005, SELP-006, SELP-201, SELP-202, SELP-203, SELP-204, SELP-008, SELP-004
chr4:1164681-1167860	22	1.00779e-14	7.71756e-05	0.0945319	0.0209673	SPON2	0	SPON2-001, SPON2-201, SPON2-002, SPON2-005, SPON2-007, SPON2-008, SPON2-004, SPON2-003, SPON2-006
chr11:69706285-69707384	9	7.05269e-07	0.0179142	0.0945267	0.0406327	FGF3	72093	NA
chr10:8302769-8302831	3	8.21535e-07	4.72351e-05	0.0944476	0.0861602	GATA3	206102	LINC00708-002
chr19:54495183-54495995	8	5.3524e-07	0.00498617	0.0943875	0.0450978	CACNG6	0	CACNG6-001, CACNG6-002, CACNG6-201
chr19:12957979-12958913	7	5.40849e-07	0.00196817	0.0943792	0.0240314	MAST1	6719	MAST1-007, MAST1-006
chr11:68608813-68610186	10	7.55504e-05	0.0141332	0.0943421	0.00923055	CPT1A	0	CPT1A-006, CPT1A-201, CPT1A-007, CPT1A-008
chr16:3209180-3210225	3	2.8781e-05	0.0008437	0.094327	0.0663852	ZNF213	24123	RP11-473M20.16-001
chr16:74249500-74250313	3	1.30733e-05	0.187982	0.0942815	0.0216962	PSMD7	80360	AC009120.4-001
chr17:12568499-12569901	16	7.41817e-11	2.33132e-05	0.0942794	0.0592102	MYOCD	0	MYOCD-004, MYOCD-001, MYOCD-007
chr12:25102274-25102521	5	0.00012908	0.108324	0.0942739	0.0456041	BCAT1	0	BCAT1-001, BCAT1-002, BCAT1-007, BCAT1-003, BCAT1-008, RP11-662I13.2-001
chr11:44337630-44339621	11	5.17306e-23	2.00664e-10	0.094261	0.0384383	ALX4	5914	NA
chr7:158075388-158076567	7	1.33774e-08	1.19998e-05	0.0942592	0.0570409	PTPRN2	303915	NA
chr12:81101022-81104111	10	1.1915e-08	0.00052932	0.0942503	0.0394353	MYF6	0	MYF6-001
chr12:132946200-132946648	5	6.87117e-06	0.000353549	0.0942491	0.0606742	GALNT9	40295	NA
chr5:140624869-140625389	10	9.89651e-05	0.0289309	0.0942439	0.0484174	PCDHB15	0	PCDHB15-001
chr19:58257751-58258646	10	1.23468e-26	1.16051e-12	0.0942171	0.0509398	ZNF587	0	ZNF776-001, ZNF776-002, ZNF776-004
chr6:100911240-100912072	12	3.08742e-06	0.0420362	0.0942162	0.0489262	SIM1	733	SIM1-201, SIM1-001, SIM1-002
chr1:147232608-147233887	5	6.57128e-06	0.000257917	0.0942112	0.0527174	GJA5	11597	GJA5-001
chr3:195586796-195587148	4	5.78872e-10	2.0222e-05	0.0941903	0.0597846	TNK2	9413	AC124944.5-001
chr11:58731357-58731634	4	1.42024e-10	2.94984e-07	0.0941602	0.0739758	LOC283194	94291	NA
chr1:86934325-86934607	3	2.44965e-05	0.00367838	0.0941546	0.0578485	CLCA1	0	CLCA1-001, CLCA1-201
chr1:50573970-50574837	7	5.76116e-06	0.0413456	0.0941012	0.0491536	ELAVL4	0	ELAVL4-006, ELAVL4-005, ELAVL4-004, ELAVL4-003, ELAVL4-007
chr11:44331362-44332849	32	1.24752e-13	0.111045	0.0940991	0.0261288	ALX4	0	ALX4-001
chr7:107300287-107301566	11	3.0014e-15	6.04384e-05	0.094038	0.0481859	SLC26A4	0	SLC26A4-001, SLC26A4-002, SLC26A4-AS1-001, SLC26A4-AS1-002, SLC26A4-AS1-004, SLC26A4-AS1-003
chr10:123368158-123368753	6	6.76098e-12	0.000563993	0.0939936	0.0365385	FGFR2	10186	NA
chr3:194118166-194118613	3	5.74885e-05	0.0303745	0.0939852	0.0596573	GP5	1382	GP5-201, GP5-001
chr10:133373133-133373362	3	7.02514e-08	2.40061e-05	0.0939715	0.0696929	LINC01164	249173	NA
chr10:131569018-131569563	5	2.44141e-07	0.000541036	0.0939417	0.0621975	MGMT	303564	RP11-109A6.3-001
chr12:24714924-24717178	18	5.10691e-08	0.000291468	0.0939103	0.0378385	SOX5	0	RP11-444D3.1-003, RP11-444D3.1-006, RP11-444D3.1-002, RP11-444D3.1-004, RP11-444D3.1-001
chr12:131615223-131615325	3	2.73349e-05	0.01482	0.0938775	0.042223	ADGRD1	25847	NA
chr1:196578534-196578917	3	4.69842e-09	4.31655e-05	0.0937203	0.0697349	KCNT2	1035	KCNT2-001, KCNT2-201, KCNT2-002, KCNT2-202, KCNT2-006, KCNT2-005
chr4:3371652-3372915	7	9.16434e-12	0.0126396	0.0937022	0.0409342	RGS12	0	RGS12-003, RGS12-005
chr2:70188512-70189111	6	1.13351e-08	1.86472e-05	0.0936983	0.0547116	ASPRV1	286	ASPRV1-001
chr11:132864104-132864357	4	0.000121635	0.0037739	0.0936751	0.0597784	OPCML	538046	NA
chr12:6745292-6745871	5	0.000148848	0.291983	0.0936418	0.0141274	LPAR5	2332	LPAR5-001, LPAR5-002
chr2:219826532-219827194	5	3.66163e-05	0.00205013	0.0936153	0.0650367	CDK5R2	2182	AC097468.7-001
chr8:23566799-23567941	8	1.13426e-07	6.30273e-05	0.0935914	0.0616097	NKX2-6	2688	NA
chr2:69099285-69100119	3	2.15378e-08	7.08748e-06	0.0935556	0.072263	BMP10	636	BMP10-001
chr15:78369232-78369834	5	1.04545e-09	0.00801451	0.0935446	0.026669	TBC1D2B	160	TBC1D2B-003, SH2D7-001, TBC1D2B-001
chr12:1725788-1726292	7	1.24218e-07	0.00823851	0.093524	0.034653	WNT5B	0	WNT5B-005, WNT5B-003
chr16:87336566-87337090	3	3.33683e-07	0.0101248	0.0935229	0.0247854	C16orf95	13936	C16orf95-006, C16orf95-005
chr8:32503262-32505269	9	5.04553e-18	7.37865e-09	0.0935075	0.0494143	NRG1	0	NRG1-011, NRG1-010
chr11:32448769-32452839	22	8.65661e-13	4.00344e-06	0.0934886	0.0385351	WT1	4242	WT1-002, WT1-006, WT1-003
chr19:52772305-52773035	9	7.52297e-09	0.00106149	0.093426	0.0274435	ZNF766	0	ZNF766-001, ZNF766-005, ZNF766-003, ZNF766-004
chr7:155299624-155299687	3	7.82075e-05	0.00138747	0.0934006	0.0746731	CNPY1	26852	NA
chr13:28549698-28550400	5	9.55347e-06	0.04985	0.0933895	0.057234	URAD	12374	NA
chr4:110223795-110224288	10	1.52695e-06	0.00277556	0.0933718	0.0560137	COL25A1	0	COL25A1-002, COL25A1-003, COL25A1-001, COL25A1-004, AC004051.2-001, COL25A1-005
chr19:55887704-55889611	12	2.35202e-06	0.000156478	0.0933579	0.00854293	TMEM190	0	TMEM190-001, CTD-2105E13.15-001
chr17:78694592-78694856	3	1.62879e-09	5.31962e-07	0.0933511	0.0672026	RPTOR	175967	NA
chr19:11353961-11354401	5	0.000144732	0.00244631	0.0933373	0.0740461	DOCK6	18767	NA
chr11:68919873-68920771	10	9.0964e-14	0.0091532	0.0933136	0.0229101	TPCN2	103523	NA
chr12:7863229-7864058	5	2.33565e-06	0.000314753	0.0933123	0.0612607	DPPA3	31	DPPA3-001
chr1:225964856-225965777	13	8.17639e-09	0.13675	0.093307	0.0172711	SRP9	0	SRP9-001, SRP9-003, SRP9-002
chr20:62002783-62003032	3	1.95632e-13	1.36075e-09	0.0932738	0.083474	CHRNA4	6457	NA
chr4:146856745-146857565	5	3.31046e-08	0.00111438	0.0932183	0.0398444	ZNF827	2042	NA
chr12:2613703-2613948	5	2.57417e-06	0.00542529	0.0932176	0.0615646	CACNA1C	101	CACNA1C-014
chr1:91182128-91185168	21	6.0243e-16	7.27792e-10	0.0932107	0.0523357	BARHL2	0	BARHL2-001
chr10:134818683-134818905	3	5.67299e-05	0.0022052	0.0931728	0.0639218	LINC01168	39645	NA
chr2:103239106-103240272	4	1.32892e-05	0.000224241	0.0931507	0.0703171	SLC9A2	2940	NA
chr19:51142008-51143348	11	1.17295e-09	2.96756e-05	0.0931437	0.0477294	SYT3	0	SYT3-003, SYT3-001, SYT3-005, SYT3-002
chr10:77794591-77794696	3	8.79236e-06	0.000519828	0.0931311	0.0657111	C10orf11	252072	NA
chr4:116034871-116035232	4	7.30033e-07	4.14233e-05	0.0931133	0.074801	NDST4	0	NDST4-001, NDST4-003, NDST4-002
chr1:203145064-203146346	6	5.38546e-08	0.000131693	0.0930742	0.0517435	MYBPH	122	MYBPH-001
chr10:7708240-7709073	10	1.5818e-07	0.000281917	0.0929636	0.048309	ITIH5	0	ITIH5-001, ITIH5-201, ITIH5-202, ITIH5-203
chr4:186559412-186560403	8	9.41709e-06	0.0963066	0.0929536	0.0273088	SORBS2	317467	NA
chr19:58193071-58194098	12	3.94167e-09	0.00115916	0.0928656	0.0220128	ZNF551	0	ZNF551-001, ZNF551-201, AC003006.7-001, ZNF551-007, AC003006.7-003, ZNF551-005, ZNF551-004
chr7:142637630-142638303	3	2.904e-08	4.67548e-05	0.0928473	0.0649409	KEL	21200	C7orf34-001, C7orf34-002, KEL-009
chr17:46824292-46825371	6	9.85964e-08	0.000253946	0.0928219	0.0590009	TTLL6	46315	NA
chr1:85527430-85528044	8	6.99679e-19	5.60414e-12	0.0927203	0.0606785	WDR63	0	WDR63-002, WDR63-001, WDR63-003, WDR63-006
chr13:112517408-112517628	3	9.09841e-09	2.12879e-06	0.092691	0.0725637	SOX1	204285	NA
chr14:23937965-23938883	11	7.84485e-08	0.0654926	0.0926538	0.0227581	NGDN	15	NGDN-002, NGDN-001, NGDN-011, NGDN-003, NGDN-010, NGDN-007, NGDN-012, NGDN-009, NGDN-008
chr11:123229032-123229471	4	1.86072e-05	0.00174074	0.0926353	0.0596898	MIR4493	22749	NA
chr7:41745737-41746034	3	1.4802e-05	0.00249524	0.0926275	0.064576	INHBA-AS1	12223	AC005027.3-001
chr14:100196699-100197069	4	8.8237e-06	0.00163578	0.0926157	0.0474383	CYP46A1	45944	NA
chr1:79471984-79472917	11	5.8634e-11	1.16841e-06	0.0926092	0.0473442	ADGRL4	0	ELTD1-001
chr5:172999989-173000377	4	7.86246e-09	0.00327497	0.0926089	0.0138413	LOC285593	6269	CTB-33O18.2-001
chr2:162272107-162274799	18	1.20805e-17	3.09284e-09	0.0925996	0.0435891	TBR1	0	TBR1-001, TBR1-002, TBR1-006, TBR1-005, TBR1-003, TBR1-004
chr17:46659751-46660002	4	0.000111365	0.00227732	0.0925832	0.0758194	HOXB3	7629	HOXB3-005, MIR10A-001
chr3:151058527-151058837	3	3.49602e-06	0.000171519	0.0925544	0.0623088	P2RY12	43707	P2RY12-003
chr2:21229220-21229323	3	3.19404e-05	0.00461988	0.0925541	0.0633774	APOB	37622	NA
chr2:3129847-3129914	3	4.93872e-06	0.00156082	0.0925416	0.0545115	TSSC1	193531	AC019118.2-001
chr2:227661213-227662704	6	6.53651e-09	9.42397e-06	0.0925389	0.0674659	IRS1	802	IRS1-001, IRS1-002
chr13:36049335-36053118	21	7.73591e-08	8.38887e-07	0.0925171	0.0564302	NBEA	0	MAB21L1-001, NBEA-203
chr10:1585223-1585345	3	6.13936e-06	0.000248302	0.0925081	0.0733141	ADARB2-AS1	16398	NA
chr7:12628091-12629275	6	1.02831e-09	1.86754e-05	0.0924999	0.0536171	SCIN	0	SCIN-009, SCIN-008, SCIN-010
chr10:131213577-131214244	6	6.84814e-08	0.00862791	0.09247	0.0454697	MGMT	51210	NA
chr7:1314422-1315866	6	8.00732e-13	8.21528e-07	0.092469	0.0543067	UNCX	41768	NA
chr7:157915171-157915584	4	9.93511e-07	0.0192123	0.0924522	0.0120241	PTPRN2	464898	NA
chr10:49892203-49893463	16	7.18955e-07	0.0118933	0.0924389	0.0211486	WDFY4	0	WDFY4-008
chr10:73553138-73553201	3	3.09665e-09	1.49847e-05	0.0924287	0.0643836	CDH23	396447	NA
chr4:7941431-7942031	9	0.000112731	0.211903	0.0924149	0.0129276	AFAP1	0	AFAP1-201, AFAP1-202, AC097381.1-001
chr16:1251787-1252484	5	3.84659e-07	0.000368039	0.0924095	0.0482279	CACNA1H	48546	NA
chr15:83331441-83332087	5	3.07061e-05	0.0015038	0.0923917	0.0543661	AP3B2	46548	AP3B2-009, AP3B2-012, AP3B2-013
chr10:130268585-130269030	4	1.25779e-08	0.000108457	0.092365	0.0519065	MKI67	344117	NA
chr7:149112142-149112402	3	7.57287e-09	4.19996e-05	0.0923625	0.0644982	ZNF777	45651	NA
chr12:117147009-117147684	6	4.25138e-09	0.000357914	0.0923553	0.0431021	C12orf49	28159	NA
chr21:44037277-44037470	4	3.47358e-06	0.000178555	0.0923547	0.063053	SLC37A1	117535	NA
chr18:29340788-29340919	4	0.00018202	0.00491122	0.0923501	0.0657555	SLC25A52	0	SLC25A52-001, SLC25A52-201
chr8:102380661-102381107	5	4.2561e-12	4.11523e-06	0.0923389	0.0603598	NACAP1	14	NACAP1-002, DUXAP2-001
chr1:153387609-153387707	3	2.26695e-05	0.00315627	0.0922925	0.0607215	S100A7A	1293	S100A7A-002, S100A7A-001
chr4:1401409-1404607	14	1.95093e-10	4.63042e-09	0.0922838	0.0556203	CRIPAK	16069	NKX1-1-001
chr2:42990647-42991775	5	3.86073e-08	0.00325588	0.0922482	0.0368528	OXER1	0	OXER1-001
chr2:79365613-79366059	3	9.9385e-07	0.000198143	0.0922325	0.0557118	REG1P	60	REG1P-003, REG1P-005, REG1P-006, REG1P-004, REG1P-002, REG1P-001, REG1P-007
chr8:62200380-62200689	5	6.68601e-10	7.4491e-07	0.0922213	0.0841845	CLVS1	0	CLVS1-001, CLVS1-004, CLVS1-003, CLVS1-002, CLVS1-005
chr16:30661534-30661867	5	2.70849e-05	0.0148513	0.092187	0.0338298	PRR14	374	PRR14-002, PRR14-001, PRR14-007, PRR14-010, PRR14-011, PRR14-003, PRR14-012, PRR14-008, PRR14-009
chr12:2048973-2049079	3	3.33491e-06	0.000611935	0.0921549	0.0664399	DCP1B	64598	NA
chr20:61148178-61149399	13	3.27866e-12	1.10191e-05	0.0921309	0.0428006	C20orf166-AS1	0	C20orf166-002, C20orf166-201, C20orf166-001, C20orf166-AS1-001, C20orf166-AS1-003, C20orf166-AS1-002
chr12:16758267-16760056	21	5.00146e-26	1.97711e-12	0.0921087	0.0599614	LMO3	2702	LMO3-201, LMO3-014, LMO3-202, LMO3-004, LMO3-015, LMO3-003, LMO3-010, LMO3-012, LMO3-013, LMO3-027, LMO3-023, LMO3-011, LMO3-024, LMO3-022, LMO3-028, LMO3-007, LMO3-203, LMO3-006, LMO3-009, LMO3-008, LMO3-026, LMO3-005, LMO3-029, LMO3-021, LMO3-025
chr1:65991176-65991765	5	4.13606e-08	8.11823e-06	0.0920982	0.0698519	LEPR	0	LEPR-004
chr7:1295653-1295846	3	8.06932e-05	0.0258262	0.0920922	0.04709	UNCX	22999	NA
chr22:49798591-49798750	3	1.08517e-08	2.9888e-06	0.0920901	0.0785259	C22orf34	252440	NA
chr1:76540110-76540236	5	0.000226395	0.0464443	0.0920723	0.0494002	ST6GALNAC3	153	ST6GALNAC3-001
chr22:25678439-25679323	5	4.57231e-07	5.67097e-05	0.0920592	0.0735561	IGLL3P	34901	RP3-462D8.2-002, RP3-462D8.2-001
chr1:147245168-147246329	6	1.83869e-11	2.02719e-07	0.092051	0.0547408	GJA5	0	GJA5-201, GJA5-002
chr10:115370894-115371055	3	6.64448e-09	8.07506e-06	0.0920258	0.0651908	NRAP	52774	NA
chr2:98962207-98963585	11	1.60105e-09	0.100056	0.0919761	0.0389398	CNGA3	0	CNGA3-201, AC092675.4-001, CNGA3-002
chr7:1936239-1936390	3	8.20149e-05	0.00969007	0.0919083	0.0684796	MAD1L1	336193	NA
chr13:39260309-39262298	18	2.72901e-16	2.29354e-07	0.0919004	0.0565986	FREM2	0	FREM2-001
chr3:133174649-133175241	5	2.03836e-09	1.27758e-06	0.0918714	0.0684519	BFSP2	55859	BFSP2-AS1-001
chr3:14852042-14853225	6	3.68189e-05	0.000966959	0.0918699	0.0708899	FGD5	7244	RP11-95M5.1-001
chr12:14109211-14109584	4	3.70897e-07	8.25889e-05	0.0918437	0.0580547	GRIN2B	23438	NA
chr4:4250464-4250746	4	3.04595e-10	4.15726e-05	0.0918408	0.0595733	TMEM128	505	TMEM128-001, TMEM128-002, TMEM128-201, TMEM128-202
chr2:628168-629121	6	0.000133359	0.0064258	0.0918406	0.0393712	TMEM18	47037	NA
chr3:100327897-100328265	3	2.21094e-05	0.0103696	0.0918385	0.0516478	ADGRG7	168	GPR128-001
chr6:168417061-168418632	15	2.0443e-15	7.72757e-10	0.0918231	0.0395841	KIF25	0	KIF25-002, KIF25-001
chr1:244952269-244952394	3	1.87835e-07	3.32296e-05	0.091758	0.0557327	COX20	46245	NA
chr19:52034861-52035287	6	4.47e-07	3.67885e-05	0.0917324	0.0479324	SIGLEC6	0	SIGLEC6-003, SIGLEC6-002, SIGLEC6-005, SIGLEC6-008, SIGLEC6-001, SIGLEC6-007, SIGLEC6-004, SIGLEC6-006
chr13:114065669-114066074	4	5.77432e-09	1.13748e-05	0.0917142	0.0639402	ADPRHL1	37383	NA
chr6:28446794-28447115	5	3.22109e-09	2.61649e-05	0.0916955	0.0686426	GPX6	36455	NA
chr10:134186822-134186967	3	1.57295e-09	5.95744e-07	0.0916792	0.0687393	LRRC27	38210	NA
chr4:1495770-1496411	6	1.37257e-07	0.00125753	0.0916715	0.0542316	CRIPAK	110430	NA
chr10:68685252-68685915	6	8.55484e-09	9.75955e-06	0.0916672	0.0488732	LRRTM3	0	LRRTM3-001
chr8:61085389-61086268	5	2.83148e-07	4.74393e-05	0.0916649	0.0601054	CA8	107686	NA
chr10:72191087-72191804	3	2.18598e-11	0.000639118	0.0916355	0.0424443	NODAL	9661	NA
chr14:101508789-101513644	24	3.33561e-07	8.42255e-06	0.0916058	0.039794	MIR487B	0	MIR381-201, MIR539-201, MIR544A-201, MIR487B-201, MIR300-201, MIR889-201, MIR1185-1-201, MIR1185-2-201, MIR381HG-001, MIR376A1-201
chr10:130507705-130508478	5	8.73042e-06	0.0930427	0.0916038	0.037008	MKI67	583237	NA
chr6:108484512-108486007	7	1.47888e-18	2.5364e-07	0.0915867	0.0558178	NR2E1	1208	NR2E1-001, OSTM1-006, OSTM1-007
chr19:54219381-54219607	4	4.48368e-07	4.16725e-05	0.0915693	0.0663566	MIR521-2	241	MIR521-2-201
chr15:25304474-25304625	3	8.10677e-06	0.00921464	0.0915576	0.052546	IPW	0	SNHG14-206
chr6:158404061-158404121	3	1.069e-06	0.000168375	0.0915352	0.0727099	SYNJ2	1173	SYNJ2-002, SYNJ2-004, SYNJ2-201, SYNJ2-202
chr17:78872563-78872875	3	5.77265e-07	4.58562e-05	0.0915166	0.0821282	RPTOR	353938	NA
chr13:112611257-112611355	3	9.85317e-05	0.00309844	0.0915132	0.0658055	SOX1	110558	NA
chr15:22954287-22956212	14	5.43346e-16	5.03482e-06	0.0915096	0.0326999	CYFIP1	0	CYFIP1-004, CYFIP1-011, CYFIP1-012
chr14:105044984-105045347	4	2.70211e-06	0.00040607	0.0915019	0.0328432	C14orf180	709	C14orf180-004, C14orf180-002
chr12:1943722-1943889	3	0.000165147	0.00247524	0.0914699	0.0597187	CACNA2D4	83981	NA
chr20:62288950-62290499	15	2.61017e-23	2.66677e-05	0.0914645	0.0295639	RTEL1	0	RTEL1-201, RTEL1-012, RTEL1-011, RTEL1-001, RTEL1-009, RTEL1-TNFRSF6B-001, RTEL1-007, RTEL1-TNFRSF6B-002, RTEL1-014
chr2:131518131-131518696	3	3.46996e-06	0.000230712	0.0914102	0.0576043	AMER3	4267	NA
chr15:40364524-40364862	3	2.06932e-08	5.24895e-06	0.0914027	0.0755954	SRP14-AS1	33012	NA
chr12:124751591-124751648	3	5.26288e-06	0.00020925	0.0913671	0.0678628	ZNF664-FAM101A	293829	NA
chr1:95975755-95975855	3	5.58667e-11	2.68526e-08	0.0913665	0.0828168	FLJ31662	35462	RP11-286B14.1-004, RP11-286B14.1-003, RP11-286B14.1-001
chr5:174177366-174179288	8	3.70685e-09	0.000126411	0.0913513	0.0137267	MIR4634	0	CTD-2532K18.1-001, MIR4634-201
chr15:25333375-25334988	6	9.47609e-07	6.27855e-05	0.0913405	0.0591431	IPW	4832	SNHG14-205, SNORD116-20-201, SNORD116-20-202, SNORD116-23-201, SNORD116-19-201, SNORD116-20-001
chr19:10077007-10077324	4	5.78413e-05	0.0197711	0.091316	0.048852	COL5A3	43823	NA
chr16:89069935-89070647	4	1.28581e-09	0.000216421	0.0913155	0.0502542	CBFA2T3	26431	NA
chr11:76571458-76572255	7	6.11573e-08	0.000133369	0.0913107	0.0281648	ACER3	0	ACER3-009, ACER3-002, ACER3-003, ACER3-006, ACER3-012, ACER3-005, ACER3-008, ACER3-004, ACER3-001, ACER3-007, ACER3-010, ACER3-201
[truncated: 2,372 more rows]
