# Supplementary material for: Unique DNA methylation signature in HPV-positive head and neck squamous cell carcinomas
Source: Genome Med. 2017 Apr 5;9:33. doi: 10.1186/s13073-017-0419-z (PMC5382363; doi:10.1186/s13073-017-0419-z)
Supplement: Supplementary file 6 — Differentially methylated regions in oropharynx. (XLSX 884 kb) [file 13073_2017_419_MOESM6_ESM.xlsx]

## Sheet: DMRs-oropharynx
coord	no.cpgs	minfdr	Stouffer	maxbetafc	meanbetafc	name	distance	overlapping_promoters
chr2:74739419-74743839	21	3.94505e-183	1.45059e-96	0.380476	-0.0459417	TLX2	0	TLX2-001, TLX2-004, TLX2-003
chr13:79174811-79177925	19	8.61251e-94	1.67005e-54	-0.252394	-0.151284	POU4F1	0	POU4F1-001
chr11:64739253-64739852	8	6.73575e-96	1.5645e-43	-0.315682	-0.251183	C11orf85	0	C11orf85-002, C11orf85-003, C11orf85-001, C11orf85-202
chr2:66664535-66668012	20	4.72308e-59	8.19124e-42	-0.324719	-0.219289	MEIS1	0	MEIS1-003, MEIS1-010, MEIS1-006, MEIS1-AS2-001, MEIS1-202, AC092669.1-002, MEIS1-011, MEIS1-002, MEIS1-005, MEIS1-016, MEIS1-007
chr15:40544174-40545794	15	2.41795e-95	9.92934e-41	-0.249757	-0.169702	C15orf56	0	C15orf56-001, PAK6-004, PAK6-011, PAK6-013, PAK6-010, C15orf56-002, PAK6-014, PAK6-012
chr14:85995655-85998669	22	1.37172e-50	8.98061e-39	0.297558	0.171209	FLRT2	0	FLRT2-001, RP11-497E19.1-001, RP11-497E19.2-001, FLRT2-002, FLRT2-004, FLRT2-005
chr2:175198280-175202555	23	1.49623e-98	5.55888e-36	-0.256021	-0.141364	SP9	0	SP9-001, AC018470.1-201
chr5:134361983-134366534	18	8.93618e-56	8.45968e-36	-0.350324	-0.182595	PITX1	3430	PITX1-006
chr17:35289351-35293168	24	1.86528e-45	5.37567e-34	-0.24706	-0.133064	LHX1	1604	LHX1-001, RP11-445F12.1-001, RP11-445F12.1-004, RP11-445F12.1-002, RP11-445F12.1-003, LHX1-002, LHX1-005
chr11:35439994-35442918	18	9.14001e-60	6.82252e-34	-0.275317	-0.143687	SLC1A2	0	SLC1A2-001, SLC1A2-004, SLC1A2-002, SLC1A2-006, RP4-683L5.1-001, SLC1A2-008
chr16:62067937-62071193	17	7.82697e-67	2.28171e-33	0.287552	0.194455	CDH8	0	CDH8-013, CDH8-001, CDH8-006, CDH8-011, CDH8-003, CDH8-002, CDH8-014
chr17:43339040-43340592	14	1.03345e-72	5.8022e-33	-0.271031	-0.184389	MAP3K14	53822	SPATA32-001, SPATA32-201, MAP3K14-AS1-009, MAP3K14-AS1-008, SPATA32-002, MAP3K14-AS1-010, SPATA32-003
chr5:170734312-170738274	20	3.80652e-60	3.29492e-32	-0.234485	-0.138275	TLX3	0	TLX3-001
chr6:26330553-26332501	11	2.27012e-45	1.4678e-31	0.227937	0.199035	BTN3A2	32897	NA
chr1:53307865-53309261	8	5.39064e-71	9.7534e-31	-0.327886	-0.208066	ZYG11A	0	ZYG11A-001, ZYG11A-002
chr21:38076709-38083586	27	4.20073e-34	4.54836e-30	-0.254253	-0.150619	SIM2	4718	SIM2-004, SIM2-005
chr3:154796701-154798079	17	5.0447e-71	5.87199e-30	0.253497	0.171106	MME	0	MME-006, MME-003, MME-001, MME-004, MME-010, MME-008, MME-009, MME-002, MME-005
chr17:73582961-73585270	12	4.5649e-76	6.53154e-30	-0.249262	-0.13533	MYO15B	0	MYO15B-001, MYO15B-004, MYO15B-003, MYO15B-002
chr1:231155449-231156359	14	7.9234e-58	1.3753e-29	0.211945	0.149212	FAM89A	19636	MIR1182-201, RP11-423F24.3-001
chr10:60935663-60937501	18	7.09247e-70	3.27082e-29	-0.243937	-0.128655	PHYHIPL	0	PHYHIPL-002, PHYHIPL-001, PHYHIPL-201, PHYHIPL-003
chr19:11804727-11805966	6	4.91962e-59	1.12475e-28	0.263365	0.223332	ZNF833P	54136	NA
chr19:50391064-50391885	5	3.6448e-63	1.19262e-28	-0.373205	-0.261837	TBC1D17	8573	MIR4750-201, TBC1D17-007
chr4:165304259-165305815	15	1.04051e-51	2.35727e-28	0.202024	0.149569	MARCH1	0	MARCH1-002, MARCH1-008, MARCH1-007, MARCH1-001, MARCH1-010, MARCH1-003, MARCH1-009
chr8:67872678-67875646	14	4.33866e-61	2.6936e-28	-0.228407	-0.139963	TCF24	0	TCF24-001
chr5:139227318-139228242	8	7.92615e-58	2.86407e-28	-0.299059	-0.176191	NRG2	194642	CTB-35F21.4-001
chr6:35108061-35109548	14	3.03991e-63	2.9945e-28	-0.257171	-0.172683	TCP11	0	TCP11-201, TCP11-009, TCP11-008, TCP11-001, TCP11-020, TCP11-004, TCP11-006, TCP11-005, TCP11-022, TCP11-003, TCP11-007, TCP11-002, TCP11-010, TCP11-016, TCP11-026, TCP11-023, TCP11-013, TCP11-019, TCP11-018, TCP11-012, TCP11-017, TCP11-025, TCP11-021, TCP11-014, TCP11-024
chr2:39185781-39188006	9	4.64699e-50	5.37398e-28	-0.334651	-0.18398	LOC375196	0	ARHGEF33-006, ARHGEF33-005, ARHGEF33-004, ARHGEF33-003, ARHGEF33-007, AC019171.1-201
chr5:174150286-174155022	19	4.03021e-60	5.60488e-28	0.237686	0.0825679	MSX2	0	MSX2-001, MSX2-002
chr22:24890330-24891666	17	1.1892e-60	1.92255e-27	-0.305741	-0.157585	ADORA2A-AS1	0	UPB1-001, ADORA2A-AS1-001, UPB1-003, ADORA2A-AS1-002, UPB1-002, ADORA2A-AS1-003, ADORA2A-AS1-201
chr11:75139680-75142449	16	2.65933e-53	4.55366e-27	-0.243032	-0.134822	KLHL35	0	KLHL35-002, KLHL35-001, KLHL35-004, KLHL35-201
chr11:109292465-109295290	18	6.69154e-62	6.59761e-27	0.263497	0.129929	C11orf87	0	C11orf87-001
chr16:54965895-54971700	22	7.24021e-29	2.00866e-26	-0.301894	-0.162109	IRX5	0	IRX5-002, IRX5-001, CTD-3032H12.1-002, IRX5-004, CTD-3032H12.1-001, IRX5-003, CTD-3032H12.2-001
chr22:42093980-42095960	12	6.63225e-47	3.16635e-26	-0.310293	-0.115733	C22orf46	7433	MEI1-201, MEI1-202, MEI1-001, MEI1-203
chr10:118031153-118034357	28	1.31482e-37	2.54216e-24	0.229106	0.12933	GFRA1	0	GFRA1-002, GFRA1-003, GFRA1-001, GFRA1-201, GFRA1-004
chr20:21376921-21378560	12	1.87178e-54	3.14912e-24	-0.272447	-0.153599	NKX2-4	0	NKX2-4-001, RP11-227D2.3-001, RP11-227D2.3-002
chr7:37487352-37489651	19	1.52397e-60	4.75848e-24	0.202033	0.131268	ELMO1	0	ELMO1-001, ELMO1-005, ELMO1-003, ELMO1-006, ELMO1-009, ELMO1-004
chr8:67025213-67026896	12	2.08544e-33	5.85042e-24	0.229924	0.161665	TRIM55	12382	AC084082.3-001, AC084082.3-002
chr19:50553242-50554510	11	4.59808e-47	1.52497e-23	0.299422	0.200534	FLJ26850	0	CTD-2126E3.1-001, CTD-2126E3.3-002, CTD-2126E3.3-001
chr16:67192220-67198826	32	8.0311e-85	4.57891e-23	-0.311157	-0.0610009	TRADD	0	FBXL8-001, HSF4-201, TRADD-001, HSF4-202, HSF4-008, FBXL8-005, HSF4-016, HSF4-012, HSF4-026, HSF4-027, HSF4-025, FBXL8-003, RP11-5A19.5-004, HSF4-003, RP11-5A19.5-003, HSF4-022, HSF4-015, FBXL8-008, FBXL8-002, FBXL8-004, HSF4-009, HSF4-006, HSF4-011, FBXL8-006, HSF4-013, HSF4-021, HSF4-007, HSF4-017, HSF4-005, HSF4-014, RP11-5A19.5-002, HSF4-010, FBXL8-007, TRADD-005, TRADD-003, RP11-5A19.5-001, …
chr19:58520847-58521273	5	1.35992e-45	8.36058e-23	0.306657	0.251094	LOC100128398	6585	NA
chr6:28303923-28304451	12	2.53968e-42	2.05804e-22	-0.205763	-0.146019	ZSCAN31	19597	ZSCAN31-002, ZSCAN31-014, ZSCAN31-012, ZSCAN31-001, ZSCAN31-016, ZSCAN31-005, ZSCAN31-015, ZSCAN31-013
chr20:58507171-58509559	12	1.07354e-49	8.1087e-22	-0.377439	-0.167536	FAM217B	0	SYCP2-001, FAM217B-003, SYCP2-201, SYCP2-003, SYCP2-002
chr16:54316931-54319624	14	9.16079e-58	8.18245e-22	-0.324839	-0.150596	IRX3	754	IRX3-001, IRX3-003, IRX3-002
chr7:145812842-145814306	17	1.21248e-46	9.23032e-22	0.204538	0.128755	CNTNAP2	0	CNTNAP2-001
chr1:1167389-1169394	6	7.07312e-85	2.8622e-21	-0.406708	-0.243195	SDF4	0	SDF4-007, SDF4-001, B3GALT6-001, SDF4-005, SDF4-002, SDF4-201
chr13:113698408-113700027	16	2.29692e-41	3.07317e-21	0.164717	0.109554	MCF2L	0	MCF2L-007, MCF2L-023, MCF2L-022, MCF2L-006
chr22:24180492-24181665	9	5.5513e-66	3.27364e-21	-0.294504	-0.128081	DERL3	0	DERL3-004, DERL3-002, DERL3-005, DERL3-001, DERL3-010, DERL3-007, DERL3-006, DERL3-003, DERL3-009, DERL3-008
chr6:26043546-26046579	19	5.32176e-29	5.52044e-21	0.208261	0.135302	HIST1H3C	0	HIST1H2BB-001, U91328.2-001, HIST1H3C-001
chr17:75368750-75370284	12	2.42865e-73	6.10874e-21	-0.281373	-0.1658	2005-08-31	0	SEPT9-008, SEPT9-009, SEPT9-031, SEPT9-030, SEPT9-032, SEPT9-033
chr17:6678929-6679781	13	1.29453e-43	9.59556e-21	0.24686	0.163394	XAF1	19773	FBXO39-001
chr2:172951501-172953925	15	2.92354e-48	1.07852e-20	-0.352872	-0.156381	DLX1	1293	DLX1-002, DLX1-001, DLX1-005, DLX1-003, DLX1-007
chr6:28641622-28642394	15	2.0492e-41	1.82825e-20	0.208915	0.136269	ZBED9	86510	NA
chr3:49459143-49460521	10	3.12744e-40	2.53305e-20	0.162028	0.117901	NICN1	6236	AMT-003, AMT-201, AMT-008, NICN1-AS1-001, AMT-005, AMT-013, AMT-006, AMT-014, AMT-020, AMT-004, AMT-011, AMT-002, AMT-019, AMT-009, AMT-018, AMT-017, AMT-015, AMT-016, AMT-007, AMT-021, AMT-202, AMT-203
chr3:148803491-148805709	28	4.97971e-116	2.76931e-20	-0.411483	-0.108426	HLTF	0	HLTF-003, HLTF-004, HLTF-002, HLTF-005, HLTF-AS1-001, HLTF-001
chr12:103889042-103890789	15	1.16472e-70	3.85288e-20	0.243427	0.130147	C12orf42	0	C12orf42-201, C12orf42-202, C12orf42-006, C12orf42-004, C12orf42-003, C12orf42-005, C12orf42-008, C12orf42-001, C12orf42-009, C12orf42-002, C12orf42-007
chr19:45655294-45657270	5	1.18679e-44	5.71312e-20	-0.231316	-0.173579	NKPD1	6138	NKPD1-202, AC005757.7-001, NKPD1-002
chr6:31506093-31508934	24	1.26424e-39	7.87061e-20	-0.183077	-0.0892009	DDX39B	991	SNORD117-201, DDX39B-006, DDX39B-001, DDX39B-201, DDX39B-AS1-002, DDX39B-202, DDX39B-011, DDX39B-010, DDX39B-018, DDX39B-AS1-001, DDX39B-017, DDX39B-009, DDX39B-013, DDX39B-019, DDX39B-203, DDX39B-016, DDX39B-204, DDX39B-014, DDX39B-012, DDX39B-002, DDX39B-004, DDX39B-005, DDX39B-008, SNORD84-201
chr2:172964589-172967274	13	2.28647e-49	9.62062e-20	-0.260745	-0.120883	DLX2	204	DLX2-001, AC104801.1-001, DLX2-002
chr5:94955575-94956900	9	1.9769e-45	1.77983e-19	-0.235869	-0.153435	GPR150	0	GPR150-001
chr5:155107529-155109505	10	2.11467e-29	2.05999e-19	0.195646	0.152992	SGCD	25558	NA
chr6:28553390-28558113	64	5.32789e-41	4.02678e-19	0.201411	0.0869154	ZBED9	0	SCAND3-001, RP5-1186N24.3-001, SCAND3-003, SCAND3-004
chr6:87646462-87647644	17	7.77857e-37	6.97126e-19	0.175011	0.109464	HTR1E	0	HTR1E-002
chr11:24518149-24518776	11	6.37105e-35	8.47371e-19	0.198772	0.148626	LUZP2	0	LUZP2-004, LUZP2-002, LUZP2-005, LUZP2-006, LUZP2-003, LUZP2-001
chr5:11903145-11904912	14	2.5618e-41	8.76542e-19	0.237456	0.132248	CTNND2	0	CTNND2-001, CTNND2-201, CTNND2-202, CTNND2-009, CTNND2-003, CTNND2-008, CTNND2-013, CTNND2-010, CTNND2-002
chr13:113740629-113746776	22	6.24377e-18	8.8351e-19	0.170802	0.085817	MCF2L	41660	MCF2L-034, MCF2L-011, MCF2L-010, MCF2L-012, MCF2L-014, MCF2L-029, MCF2L-021, MCF2L-027, MCF2L-028
chr12:3308349-3310269	7	1.05168e-40	1.02639e-18	-0.304608	-0.146122	TSPAN9	121828	TSPAN9-003
chr5:83678480-83680968	16	2.65892e-42	2.17251e-18	0.220412	0.11431	EDIL3	0	EDIL3-001, EDIL3-003, CTD-2269F5.1-002, CTD-2269F5.1-001, CTD-2269F5.1-004, CTD-2269F5.1-003, CTD-2269F5.1-005
chr22:31480934-31481480	4	3.71361e-35	3.14712e-18	-0.257851	-0.21489	SMTN	0	SMTN-018, RP3-412A9.16-001
chr19:17942025-17943313	6	5.05077e-43	4.90636e-18	0.297853	0.170087	JAK3	15528	NA
chr15:89909748-89912141	11	1.35571e-30	5.62656e-18	0.246617	-0.0553836	MIR9-3	0	MIR9-3-201, LINC00925-005
chr12:69326528-69327947	9	4.38994e-53	6.57761e-18	-0.241896	-0.124188	CPM	29073	CPM-201, CPM-006, CPM-008, CPM-007, CPM-005, CPM-009, CPM-001, CPM-004
chr1:177139876-177140812	10	3.57578e-39	8.78083e-18	0.206551	0.145243	BRINP2	0	BRINP2-001
chr1:53098299-53099352	8	3.22956e-44	1.70937e-17	-0.227332	-0.132698	FAM159A	0	FAM159A-001, FAM159A-003, FAM159A-002, FAM159A-004
chr10:105036611-105038444	12	1.26028e-31	2.18867e-17	-0.214148	-0.132432	INA	0	INA-001
chr18:74960629-74962794	31	4.15179e-59	3.6105e-17	0.22752	0.105485	GALR1	0	GALR1-001
chr7:130129946-130133110	62	1.5948e-52	3.94327e-17	0.112761	0.0581123	MEST	0	MEST-001, MEST-201, MEST-009, MEST-011, MEST-005, MEST-012, MEST-010
chr8:125462982-125463682	7	1.81911e-35	5.07192e-17	0.208315	0.154511	TRMT12	0	TRMT12-001, TRMT12-003, TRMT12-002
chr10:7450355-7454063	20	4.39526e-29	5.66697e-17	0.23605	0.0985032	SFMBT2	0	SFMBT2-001, SFMBT2-003, SFMBT2-002, SFMBT2-201, SFMBT2-202
chr8:142183179-142185447	10	2.51914e-35	7.12132e-17	0.232804	0.117806	DENND3	15685	DENND3-020, DENND3-019
chr7:93203695-93205295	24	4.92941e-37	1.18978e-16	0.157191	0.0855353	CALCR	0	CALCR-201, CALCR-202, CALCR-001, CALCR-005
chr1:43250303-43251253	8	1.24528e-52	1.19394e-16	-0.279489	-0.148251	LOC100129924	2408	NA
chr7:150147536-150148073	10	8.43824e-33	1.38811e-16	-0.195586	-0.141448	GIMAP8	0	GIMAP8-001
chr17:80858406-80860507	12	3.17297e-26	2.83917e-16	-0.232889	-0.162652	TBCD	4705	TBCD-018
chr2:10182125-10183620	11	1.17169e-74	3.04102e-16	-0.350224	-0.113021	KLF11	62	KLF11-001, KLF11-002, KLF11-004, KLF11-003, KLF11-201, KLF11-202, RP11-254F7.2-001
chr20:50156843-50159653	10	1.1769e-21	3.18725e-16	-0.181712	-0.119518	NFATC2	19717	NFATC2-001, NFATC2-002, NFATC2-007
chr14:102553823-102554977	6	2.3609e-49	3.82705e-16	-0.277971	-0.173564	HSP90AA1	51109	HSP90AA1-002, HSP90AA1-201, HSP90AA1-005, HSP90AA1-003, HSP90AA1-006, HSP90AA1-004
chr3:9956506-9957531	8	8.39649e-37	4.21459e-16	-0.283519	-0.163519	CIDEC	110289	IL17RC-001, IL17RC-014, IL17RC-019, IL17RC-017, IL17RC-020, IL17RC-201, IL17RC-028, IL17RC-009, IL17RC-011, IL17RC-010, IL17RC-027, IL17RC-016, IL17RC-021, IL17RC-006, IL17RC-022, IL17RC-018, IL17RC-024, IL17RC-008, IL17RC-025, IL17RC-002, IL17RC-012, IL17RC-003, IL17RC-026, IL17RC-004
chr19:30015782-30020886	18	1.67903e-16	5.02346e-16	0.21391	0.118157	VSTM2B	0	VSTM2B-001, CTC-525D6.1-002, CTC-525D6.2-001, CTC-525D6.1-001
chr8:99950917-99955610	18	8.70775e-37	6.04168e-16	-0.290668	-0.0916543	STK3	0	OSR2-002, OSR2-001, OSR2-201, STK3-016, OSR2-008, OSR2-005, OSR2-007, OSR2-003, OSR2-004, STK3-002, STK3-003, RP11-44N12.5-001
chr10:22622793-22625874	19	1.05843e-23	6.30085e-16	-0.15827	-0.0862829	COMMD3-BMI1	17481	RP11-573G6.9-001, RP11-573G6.8-001
chr16:82659960-82661725	19	1.73156e-35	8.32955e-16	0.129529	0.0619247	CDH13	0	CDH13-009, CDH13-005, CDH13-003, CDH13-201, CDH13-006, CDH13-011, CDH13-004, CDH13-014, CDH13-001, CDH13-007, CDH13-013, CDH13-012, CDH13-010
chr3:5024761-5025885	7	2.01044e-39	8.33221e-16	-0.224249	-0.140846	BHLHE40	3664	NA
chr16:8806359-8807043	13	6.67134e-41	9.09617e-16	0.181863	0.121276	ABAT	0	ABAT-201, ABAT-013, ABAT-004, ABAT-012, ABAT-002, ABAT-003, ABAT-009, ABAT-010
chr13:50700331-50703477	16	4.34864e-48	9.14063e-16	-0.308574	-0.131243	DLEU1	43917	DLEU2-004
chr5:72714340-72716466	10	4.89186e-38	1.06482e-15	-0.283181	-0.125703	BTF3	77784	NA
chr20:9818397-9820740	13	3.03612e-42	1.21211e-15	0.212183	0.108714	PAK7	0	PAK7-002, PAK7-003, PAK7-001
chr21:38072998-38075599	11	4.7054e-31	1.77193e-15	-0.223278	-0.130863	SIM2	1007	SIM2-001, SIM2-201, AP000697.6-001, SIM2-003, SIM2-002
chr5:100236649-100240059	20	6.74082e-64	1.96771e-15	0.232335	0.109094	ST8SIA4	0	ST8SIA4-001, ST8SIA4-002, ST8SIA4-003
chr17:11500910-11502254	13	6.80136e-32	2.03585e-15	0.195886	0.132651	DNAH9	0	DNAH9-001, DNAH9-003, DNAH9-005, DNAH9-004
chr2:5835853-5837929	12	4.495e-28	3.76517e-15	0.238503	0.138267	SOX11	3054	AC010729.1-001
chr1:121260116-121261602	11	1.44883e-52	4.23092e-15	0.204685	0.129458	EMBP1	0	EMBP1-001, RP11-344P13.6-001
chr3:79815848-79817333	9	5.40564e-38	4.79724e-15	0.226916	0.148799	ROBO1	0	ROBO1-001
chr2:63273684-63276545	19	8.12117e-33	5.75305e-15	-0.205532	-0.0996996	LOC100132215	0	OTX1-001, OTX1-002, OTX1-005, AC009501.4-004, AC009501.4-003, AC009501.4-001, AC009501.4-002, EHBP1-019, OTX1-006, OTX1-004, OTX1-003
chr12:104697193-104697983	13	2.29872e-27	7.26062e-15	-0.230059	-0.185394	TXNRD1	12411	EID3-001
chr6:37616410-37617124	6	7.53983e-31	1.00416e-14	-0.309139	-0.193969	MDGA1	48642	MDGA1-010, MDGA1-009
chr4:109092312-109093644	11	6.71339e-29	1.08172e-14	-0.22141	-0.133099	LEF1-AS1	0	LEF1-AS1-003, LEF1-AS1-005, LEF1-AS1-004, LEF1-AS1-007, LEF1-AS1-002
chr15:45670068-45671708	18	8.74183e-52	1.26934e-14	-0.228719	-0.085789	GATM	0	GATM-001, GATM-005, GATM-004, GATM-002, GATM-003, GATM-006, GATM-007
chr2:89063944-89065605	6	1.86156e-40	1.38563e-14	-0.279281	-0.125338	ANKRD36BP2	0	ANKRD36BP2-001, ANKRD36BP2-003, AC096579.1-201, ANKRD36BP2-004, ANKRD36BP2-005, ANKRD36BP2-006
chr16:31439106-31440531	7	5.36271e-37	2.00392e-14	-0.230473	-0.125092	COX6A2	0	COX6A2-001, COX6A2-002
chr3:181443800-181445647	15	1.38514e-20	2.02676e-14	-0.219649	-0.153394	SOX2-OT	115678	NA
chr1:161368787-161369970	10	1.96035e-38	2.48757e-14	0.287601	0.142056	CFAP126	31114	RNU6-481P-201
chr11:1506936-1507347	6	7.82195e-44	2.97905e-14	-0.259569	-0.144459	MOB2	278154	MOB2-001
chr4:41258374-41260221	10	3.32441e-38	3.01302e-14	-0.2968	-0.14439	UCHL1	0	UCHL1-001, UCHL1-003, UCHL1-004, UCHL1-005, UCHL1-011, UCHL1-010, UCHL1-AS1-002, UCHL1-009, UCHL1-AS1-001, UCHL1-002, UCHL1-012, UCHL1-007
chr4:46994748-46996264	12	9.66489e-34	3.58887e-14	0.273117	0.118076	GABRA4	160	GABRA4-001, GABRA4-005, GABRA4-004, GABRA4-002, GABRA4-003, GABRB1-005
chr1:33772032-33772997	5	1.07137e-30	5.19674e-14	-0.24111	-0.142353	A3GALT2	13702	RP11-415J8.3-001, RP11-415J8.3-003
chr1:1101462-1104526	19	4.54447e-25	5.3575e-14	-0.172341	-0.088549	MIR429	0	MIR429-201, MIR200A-201, MIR200B-201, RP11-465B22.8-001
chr5:44388596-44390215	13	1.39923e-27	6.58533e-14	0.189403	0.130418	FGF10	0	FGF10-001, FGF10-AS1-001, FGF10-002
chr4:186741362-186742139	7	2.09924e-25	7.05605e-14	0.15477	0.105055	SORBS2	135731	NA
chr4:118005533-118007342	13	1.25766e-41	9.32874e-14	0.284925	0.149547	TRAM1L1	0	TRAM1L1-001
chr17:38497494-38499096	6	1.77671e-27	1.04695e-13	-0.138204	-0.117342	RARA	0	RARA-004, RARA-003, RARA-010, CTD-2267D19.2-001
chr1:204328377-204330069	12	5.17383e-39	1.07219e-13	0.180556	0.100045	PLEKHA6	0	PLEKHA6-001, PLEKHA6-002
chr14:104194561-104196038	9	1.73858e-36	1.08826e-13	-0.284432	-0.148394	ZFYVE21	12480	ZFYVE21-004, ZFYVE21-005, ZFYVE21-010, ZFYVE21-011, ZFYVE21-012
chr5:19988018-19989519	15	6.72534e-33	1.18825e-13	0.194235	0.119178	CDH18	586463	CDH18-001, CDH18-003, CDH18-009, CDH18-002, CDH18-008
chr1:78511140-78512129	12	1.62066e-28	1.34512e-13	-0.220819	-0.13066	GIPC2	0	RP11-386I14.2-001, GIPC2-001
chr11:67139423-67143062	19	1.37257e-40	1.34657e-13	0.19374	0.0276055	CLCF1	0	CLCF1-002, CLCF1-001, AP003419.11-001
chr19:54484823-54486689	10	1.1949e-23	1.43911e-13	0.243516	0.151902	CACNG8	18533	MIR935-201
chr19:12074907-12076549	13	1.13997e-21	1.56913e-13	0.193018	0.113611	ZNF763	0	ZNF763-001, ZNF763-002, ZNF763-202, ZNF763-005, ZNF763-006
chr6:1382670-1386142	13	5.37564e-37	1.59943e-13	-0.211162	-0.123574	FOXF2	3927	RP4-668J24.2-001
chr19:17951967-17953774	6	4.33767e-26	2.45301e-13	0.223545	0.151231	JAK3	5067	JAK3-005, JAK3-006
chr3:154145810-154146871	8	6.65301e-28	2.9789e-13	0.229197	0.145334	GPR149	633	GPR149-001
chr5:170288255-170289848	10	7.50523e-29	3.44948e-13	-0.237675	-0.118742	RANBP17	0	RANBP17-005, RANBP17-006, RANBP17-004, RANBP17-002, RANBP17-011, RANBP17-009, RANBP17-003, RANBP17-008, RANBP17-007, RANBP17-001
chr3:193587264-193587939	5	1.33812e-25	3.75721e-13	0.284004	0.193498	LOC647323	133509	NA
chr6:31695027-31697306	40	2.22339e-61	3.89733e-13	0.124715	0.0400823	DDAH2	733	DDAH2-004, DDAH2-002, DDAH2-001, DDAH2-007, DDAH2-008, DDAH2-010, DDAH2-003, DDAH2-006, DDAH2-009, DDAH2-005
chr6:84562778-84563910	13	2.34053e-29	4.01111e-13	-0.192647	-0.123069	RIPPLY2	0	RIPPLY2-002, RIPPLY2-001
chr2:154727485-154730326	18	5.55172e-22	4.60468e-13	0.185332	0.11971	GALNT13	0	GALNT13-001, GALNT13-002
chr14:60972853-60974525	12	3.82628e-24	4.99565e-13	0.20885	0.125908	SIX6	1413	SIX6-001
chr17:80188598-80190154	12	3.79694e-34	5.49894e-13	-0.191866	-0.1005	SLC16A3	0	SLC16A3-201, SLC16A3-016, SLC16A3-011, SLC16A3-012, SLC16A3-013, SLC16A3-007, SLC16A3-001, SLC16A3-015, SLC16A3-002, SLC16A3-003, SLC16A3-014
chr5:113696863-113699683	18	2.7799e-20	5.54213e-13	0.187241	0.112664	KCNN2	0	KCNN2-201, KCNN2-005, KCNN2-001
chr10:124906421-124908907	18	1.12461e-36	6.04416e-13	-0.19975	-0.045569	HMX2	0	HMX2-001
chr13:113634805-113637903	13	7.88552e-18	6.25289e-13	0.138665	0.0921652	MCF2L	1150	MCF2L-201, MCF2L-024, MCF2L-025, MCF2L-204
chr19:44952417-44953377	11	1.1163e-27	7.17649e-13	0.230244	0.145485	ZNF229	0	ZNF229-001, CTC-512J12.4-001, ZNF229-002, ZNF229-005, ZNF229-003, ZNF229-004
chr4:40858965-40859344	9	1.13906e-25	7.83475e-13	-0.166033	-0.0993814	APBB2	357291	APBB2-007, APBB2-025, APBB2-026, APBB2-027, APBB2-201
chr1:202090849-202092296	14	2.69346e-41	9.45591e-13	0.15334	0.0855554	GPR37L1	0	GPR37L1-001
chr3:48573748-48573819	2	3.04319e-25	1.14657e-12	0.18442	0.168795	PFKFB4	20408	NA
chr7:123672103-123674510	13	1.27711e-24	1.1774e-12	0.222021	0.133991	TMEM229A	0	TMEM229A-001, RP5-921G16.1-001
chr6:144385261-144387124	25	1.42978e-51	1.18213e-12	-0.195496	-0.0738937	PLAGL1	0	PLAGL1-205, PLAGL1-206, PLAGL1-006
chr6:31539539-31540750	21	5.43258e-35	1.23259e-12	-0.168426	-0.0835258	LTA	0	LTA-001, LTA-002, LTA-004, LTA-003
chr17:7825949-7826623	7	4.33559e-23	1.4463e-12	-0.1876	-0.111701	KCNAB3	6130	KCNAB3-006
chr14:37128378-37130762	10	2.99145e-27	1.45557e-12	-0.273335	-0.163901	PAX9	1605	PAX9-001, PAX9-201, PAX9-004, PAX9-002, RP11-964E11.2-001, PAX9-005
chr16:54407943-54408014	3	3.65136e-23	1.60993e-12	0.250582	0.218965	IRX3	87565	NA
chr4:111542063-111545119	18	1.31081e-24	2.0119e-12	0.23956	0.138563	PITX2	0	PITX2-005, PITX2-008, PITX2-010
chr1:151810485-151812524	13	9.45876e-25	2.19411e-12	-0.250247	-0.153972	C2CD4D	509	Y_RNA.242-201, AL450992.2-001, C2CD4D-001
chr1:72748124-72750671	16	2.27216e-26	2.59533e-12	0.155168	0.0987624	NEGR1	0	NEGR1-001, NEGR1-201
chr16:70680104-70680817	9	1.37438e-24	2.85349e-12	0.132213	0.0781487	IL34	22209	IL34-001, IL34-004, IL34-005
chr22:24822802-24824483	12	3.65634e-32	2.97976e-12	-0.173174	-0.0919345	SPECC1L	156012	ADORA2A-001, ADORA2A-002, ADORA2A-007
chr1:111742515-111744309	10	2.40909e-23	3.01953e-12	-0.138824	-0.0903464	DENND2D	2851	DENND2D-002, CHI3L2-001, DENND2D-003, DENND2D-006, DENND2D-007
chr19:2041905-2042592	7	5.72178e-23	3.0342e-12	-0.163231	-0.0931536	MKNK2	83	MKNK2-008, MKNK2-011, MKNK2-002, MKNK2-010, MKNK2-013, MKNK2-005, MKNK2-009
chr19:48833062-48833729	5	9.13173e-30	3.10574e-12	-0.270361	-0.185515	EMP3	4433	EMP3-008
chr7:82580938-82581607	4	1.94626e-24	3.22552e-12	0.212	0.151199	PCLO	210590	PCLO-003
chr5:31193340-31194800	13	1.02267e-27	3.25481e-12	0.173048	0.107339	CDH6	0	CDH6-001, CDH6-002, CDH6-003
chr12:47219626-47220092	12	6.85523e-22	3.32536e-12	0.184607	0.137488	SLC38A4	0	SLC38A4-002, SLC38A4-001, SLC38A4-004
chr3:181436643-181438328	9	2.57829e-27	3.56401e-12	-0.264097	-0.147635	SOX2-OT	108521	NA
chr2:98350363-98352002	17	4.91008e-26	3.96649e-12	0.171646	0.0915869	ZAP70	0	ZAP70-008, ZAP70-003, ZAP70-006, ZAP70-005
chr17:11142923-11145218	9	1.23568e-27	4.35661e-12	0.229538	0.127923	SHISA6	0	SHISA6-004, SHISA6-002, SHISA6-003, SHISA6-001
chr1:150780684-150782303	6	2.44252e-20	4.44663e-12	0.146674	0.0820519	ARNT	66941	CTSK-001, CTSK-002, CTSK-003
chr11:71258392-71260323	8	1.61117e-22	5.53642e-12	0.197818	0.135248	KRTAP5-9	0	KRTAP5-9-001
chr13:34184932-34185311	5	3.76802e-21	5.67688e-12	-0.188725	-0.16949	STARD13	65621	RP11-37L2.1-001
chr4:56458183-56459255	8	4.25428e-22	6.15411e-12	0.140791	0.110635	PDCL2	0	PDCL2-001
chr12:52317302-52317475	3	5.79699e-22	6.34834e-12	0.2051	0.173042	ACVRL1	16100	ACVRL1-009
chr6:86158972-86160468	11	9.70115e-22	6.40153e-12	0.248968	0.112653	NT5E	0	NT5E-001, NT5E-002, NT5E-201
chr9:104499700-104501030	7	6.2966e-23	6.57547e-12	0.219604	0.156741	GRIN3A	0	GRIN3A-001
chr15:58357204-58358879	13	9.41123e-20	6.62173e-12	-0.171555	-0.108692	ALDH1A2	212583	ALDH1A2-001, ALDH1A2-002, ALDH1A2-015, ALDH1A2-201, ALDH1A2-019, CTD-2330J20.2-001
chr17:78799610-78800806	10	8.18524e-23	7.47335e-12	0.170456	0.107183	RPTOR	280985	NA
chr8:65488915-65491318	21	1.16045e-36	7.82483e-12	0.170462	0.0963921	LOC401463	3127	BHLHE22-001, RP11-21C4.1-002
chr17:61777302-61778813	8	1.01772e-108	8.64849e-12	-0.350583	-0.138858	LIMD2	0	LIMD2-001, LIMD2-011, LIMD2-004, LIMD2-012, LIMD2-002, LIMD2-010, LIMD2-005, LIMD2-008, LIMD2-009, LIMD2-006, LIMD2-003, LIMD2-007
chr5:67583598-67584380	11	6.24256e-21	8.95543e-12	-0.164965	-0.117034	PIK3R1	0	PIK3R1-002, PIK3R1-011
chr6:127440000-127442648	14	5.35708e-32	9.11508e-12	-0.189908	-0.0785268	RSPO3	0	RSPO3-003, RSPO3-002, RSPO3-001
chr11:72982929-72983405	5	1.61264e-20	1.01587e-11	0.149126	0.135364	P2RY6	0	P2RY6-007, P2RY6-005, P2RY6-010, P2RY6-006
chr1:110626066-110627590	9	7.10461e-19	1.0354e-11	-0.225168	-0.10271	ALX3	12744	RP4-773N10.6-001
chr15:80634135-80635225	5	1.12583e-20	1.03971e-11	0.175597	0.1401	LINC00927	0	LINC00927-002, LINC00927-001, LINC00927-004, LINC00927-003
chr14:60981173-60982832	8	1.44809e-23	1.04946e-11	-0.199514	-0.140495	SIX6	5235	C14orf39-005, RP11-1042B17.3-001
chr21:36421467-36421955	6	2.98299e-21	1.05235e-11	0.207866	0.192789	RUNX1	935092	RUNX1-002, RUNX1-004, RUNX1-202, RUNX1-010, RUNX1-003, RUNX1-203
chr20:62367372-62369956	15	9.40895e-26	1.16487e-11	-0.232293	-0.108579	ZGPAT	27467	SLC2A4RG-004, LIME1-006, LIME1-008, LIME1-010, RP4-583P15.14-002, SLC2A4RG-009, LIME1-004, RP4-583P15.14-001, LIME1-001, ZGPAT-001, SLC2A4RG-010, LIME1-011, LIME1-005, LIME1-007, LIME1-002, LIME1-003, LIME1-009
chr2:127413363-127415063	14	1.2216e-21	1.26213e-11	-0.181713	-0.114473	GYPC	0	GYPC-001, GYPC-201, GYPC-002, GYPC-005, GYPC-003, GYPC-004
chr3:181412965-181414848	10	6.76387e-21	1.26946e-11	-0.223268	-0.155633	SOX2-OT	84843	NA
chr12:133414255-133415266	6	1.88684e-19	1.37721e-11	0.126687	0.105179	CHFR	38974	NA
chr6:118227732-118229306	12	1.26159e-21	1.71631e-11	-0.199973	-0.11663	SLC35F1	0	SLC35F1-001
chr2:50201413-50201511	4	3.63209e-20	1.97008e-11	0.256118	0.218725	NRXN1	1058163	NRXN1-016, NRXN1-011
chr14:103591749-103593995	13	2.24537e-22	2.17565e-11	-0.167482	-0.0977298	TNFAIP2	0	TNFAIP2-201, TNFAIP2-202, TNFAIP2-006, TNFAIP2-007, TNFAIP2-003, TNFAIP2-008, TNFAIP2-002, TNFAIP2-004, TNFAIP2-001
chr4:134067789-134070819	21	3.59229e-17	2.59965e-11	0.240096	0.129384	PCDH10	0	PCDH10-001, RP11-9G1.3-001, RP11-9G1.3-003
chr19:58010210-58011582	10	8.60532e-33	2.66727e-11	0.21209	0.115692	ZNF773	0	ZNF773-001, ZNF773-005, ZNF773-004, ZNF773-002, ZNF773-003
chr1:108022767-108023482	6	6.72295e-19	2.87252e-11	0.189291	0.154695	NTNG1	84991	NA
chr7:148981316-148983500	9	4.94136e-31	3.13911e-11	-0.232854	-0.103118	LOC155060	0	RP4-800G7.2-003, ZNF783-201, RP4-800G7.2-006, RP4-800G7.2-004, RP4-800G7.2-002, RP4-800G7.2-001, SNORD112.30-201
chr2:61371880-61372316	9	3.16784e-20	3.25302e-11	0.230872	0.173652	C2orf74	0	KIAA1841-011, AC016747.3-004, AC016747.3-001, AC016747.3-003, C2orf74-201, AC016747.3-002, KIAA1841-010
chr7:27186554-27188465	17	4.85282e-23	3.34572e-11	-0.199122	-0.115137	HOXA6	0	HOXA6-001, HOXA-AS3-001, HOXA-AS3-005, HOXA6-002, HOXA-AS3-002
chr4:107955266-107958572	15	3.01528e-12	3.3534e-11	0.133151	0.103509	DKK2	246274	DKK2-001, DKK2-002
chr12:68758840-68759069	3	8.84108e-21	3.45569e-11	0.171504	0.152289	MDM1	32679	NA
chr1:165414189-165415805	13	5.40485e-27	3.58572e-11	0.188142	0.0779969	RXRG	0	RXRG-001, RXRG-003
chr3:13420826-13420961	2	4.57618e-21	3.61123e-11	0.21088	0.208659	NUP210	40848	NA
chr1:223887946-223889345	7	3.02585e-26	3.69353e-11	0.203027	0.115013	CAPN2	0	CAPN2-201, CAPN2-009
chr19:42946985-42948183	6	1.30468e-25	3.70837e-11	-0.22212	-0.121775	CXCL17	0	CXCL17-002, CXCL17-001
chr19:2462042-2462961	5	9.24449e-20	4.0005e-11	0.256043	0.17753	LMNB2	5076	AC005624.2-001
chr17:80847137-80848259	8	9.82609e-27	4.2988e-11	-0.156123	-0.10513	TBCD	137197	NA
chr4:5052379-5054079	14	1.80017e-21	4.32349e-11	0.190499	0.0869084	STK32B	0	STK32B-001, STK32B-004
chr1:31423023-31423283	4	2.9155e-19	4.41224e-11	-0.212043	-0.170287	PUM1	115480	SNORD103B-201
chr6:133036545-133036651	3	8.16293e-21	4.64042e-11	0.199498	0.17989	VNN1	1351	VNN1-001
chr1:114695695-114697707	15	3.24724e-30	5.26168e-11	0.170382	0.0963827	SYT6	0	SYT6-201, SYT6-202, SYT6-001, SYT6-006, SYT6-008, SYT6-007, SYT6-005, SYT6-002, SYT6-003, SYT6-004
chr10:121577530-121579393	8	6.13258e-22	5.52128e-11	-0.140634	-0.0935091	INPP5F	0	INPP5F-002, INPP5F-003, PHACTR2P1-001
chr10:43891459-43893015	11	3.02381e-16	5.6105e-11	-0.170312	-0.11195	HNRNPF	11681	HNRNPF-201, HNRNPF-003, HNRNPF-002, HNRNPF-202
chr8:145014989-145015964	4	9.41597e-31	5.85869e-11	0.286836	0.133377	PLEC	34949	PLEC-004, PLEC-006
chr6:33241594-33246895	67	3.75564e-67	6.49934e-11	-0.233992	-0.0634873	WDR46	10409	VPS52-201, RPS18-001, VPS52-001, B3GALT4-001, WDR46-007, VPS52-004, RPS18-004, WDR46-002, RPS18-006, RPS18-002, RPS18-003, VPS52-002, RPS18-008, VPS52-007, RPS18-005, RPS18-007, B3GALT4-002
chr15:26107410-26109614	33	8.50276e-45	6.70033e-11	0.148221	0.0683627	ATP10A	703	ATP10A-001, ATP10A-003, ATP10A-006, ATP10A-002, RP11-2C7.1-001
chr11:105480347-105481988	17	6.70421e-27	6.78525e-11	0.197191	0.108628	GRIA4	0	GRIA4-201, GRIA4-001, GRIA4-202, GRIA4-004, GRIA4-002, GRIA4-006, GRIA4-011, GRIA4-009, GRIA4-003, GRIA4-005, GRIA4-013, GRIA4-010
chr7:16436951-16439993	19	1.80271e-18	7.01493e-11	0.134669	0.0515839	ISPD	20954	NA
chr8:50822168-50824749	16	3.4619e-18	7.13444e-11	0.159806	0.0898098	SNTG1	0	SNTG1-003, SNTG1-002, SNTG1-007, SNTG1-006, SNTG1-005, SNTG1-001, SNTG1-008
chr4:156297616-156298427	13	7.09969e-26	7.53705e-11	-0.151963	-0.0812606	MAP9	0	MAP9-001, MAP9-004, MAP9-002, MAP9-003, MAP9-005, MAP9-006, MAP9-007
chr2:236442942-236444284	11	1.00175e-24	7.96945e-11	-0.194519	-0.132256	AGAP1	40209	NA
chr7:150822655-150823386	4	3.2557e-18	7.97235e-11	-0.191841	-0.143092	AGAP3	38829	AGAP3-021
chr14:36288987-36289250	4	5.70621e-19	8.09993e-11	0.315884	0.20893	BRMS1L	6347	NUTF2P2-001
chr22:45608345-45609421	13	2.90153e-23	8.38066e-11	0.163173	0.106174	KIAA0930	27229	KIAA0930-004, KIAA0930-009, KIAA0930-012, KIAA0930-201, KIAA0930-003, KIAA0930-011, KIAA0930-010
chr11:61594965-61596755	13	2.84004e-24	8.70604e-11	-0.171244	-0.0877982	FADS2	0	FADS2-003, FADS1-005, FADS1-006, FADS2-009, FADS2-010, FADS2-004
chr17:50234775-50237844	20	1.30723e-19	8.76091e-11	0.198318	0.106642	CA10	0	CA10-003, CA10-201, CA10-001, CA10-006, CA10-002, CA10-011, CA10-008, CA10-004
chr22:38609534-38611369	6	2.71603e-20	8.91519e-11	-0.227374	-0.131355	MAFF	0	MAFF-002
chr17:80828586-80829946	8	2.74733e-27	9.41744e-11	-0.205783	-0.13472	TBCD	118646	NA
chr11:63529520-63531732	6	6.47169e-18	1.10348e-10	-0.186026	-0.131056	C11orf95	4381	C11orf95-001, C11orf95-002
chr4:186877497-186877778	5	3.9309e-19	1.1115e-10	0.166038	0.143614	SORBS2	92	SORBS2-001, SORBS2-003, SORBS2-015, SORBS2-048, SORBS2-041, SORBS2-047, SORBS2-002, SORBS2-032
chr6:90660913-90661373	5	8.13271e-20	1.16222e-10	0.201503	0.161017	BACH2	345254	RP3-512E2.2-002, RP3-512E2.2-001
chr6:32942494-32948526	41	3.85488e-19	1.21932e-10	-0.122164	-0.0452826	BRD2	1633	BRD2-005, BRD2-006, BRD2-203, BRD2-013, BRD2-011, BRD2-007, BRD2-012, BRD2-014, XXbac-BPG181M17.6-001, BRD2-026
chr2:66804532-66805939	8	4.89127e-27	1.21996e-10	0.268526	0.151225	MEIS1	142000	NA
chr11:9025298-9026820	7	2.66762e-47	1.29366e-10	-0.314943	-0.120423	NRIP3	0	NRIP3-001, NRIP3-003, NRIP3-002, RP11-467K18.2-001
chr2:127950633-127951465	6	4.11703e-19	1.43483e-10	-0.153715	-0.119031	CYP27C1	26189	NA
chr8:140971379-140971959	3	4.06211e-27	1.44286e-10	0.194154	0.150328	TRAPPC9	489523	NA
chr4:5892965-5895913	8	1.21595e-22	1.4736e-10	0.246677	0.159369	CRMP1	0	CRMP1-001, CRMP1-002
chr2:239139518-239140910	15	6.50589e-24	1.50584e-10	-0.261661	-0.0961738	LOC643387	0	AC016757.3-201, AC016757.3-006, AC016757.3-002, AC016757.3-005, AC096574.4-001, AC016757.3-003, AC016757.3-001, AC016757.3-004
chr5:140344745-140347293	17	1.8894e-30	1.72191e-10	0.222672	0.105267	PCDHA9	117388	PCDHAC2-001
chr1:158149705-158151363	11	5.0307e-27	1.774e-10	0.22986	0.0802016	CD1D	0	CD1D-001
chr5:151303520-151305746	19	8.0119e-24	1.83021e-10	0.140972	0.081822	GLRA1	0	GLRA1-001, GLRA1-004, GLRA1-002, GLRA1-003, GLRA1-201
chr14:86087511-86090320	13	7.09489e-18	1.96277e-10	-0.168161	-0.0703479	FLRT2	90939	FLRT2-007
chr6:28910953-28912166	14	9.79479e-29	1.96884e-10	0.199915	0.112912	TRIM27	19185	C6orf100-001
chr1:47696505-47698493	12	2.54002e-23	1.99121e-10	-0.187248	-0.110414	TAL1	0	TAL1-002, TAL1-201, TAL1-001, TAL1-003, TAL1-006, TAL1-005
chr10:18429037-18430412	11	1.0147e-19	2.00101e-10	0.219813	0.14766	CACNB2	0	CACNB2-002, CACNB2-001, CACNB2-008, CACNB2-009, CACNB2-010, CACNB2-012, CACNB2-011
chr3:49755764-49757476	13	4.73304e-19	2.0693e-10	-0.159079	-0.0833497	RNF123	18863	AMIGO3-001, RNF123-013, RNF123-014
chr19:10928172-10928696	9	6.59499e-21	2.07125e-10	0.104993	0.0715867	MIR199A1	0	MIR199A1-201
chr12:91572142-91573372	8	1.18879e-13	2.11445e-10	0.14101	0.108421	DCN	3434	DCN-203, DCN-018, DCN-204, DCN-015, DCN-017, DCN-012, DCN-007, DCN-008, DCN-003, DCN-009, DCN-010, DCN-011, DCN-005
chr11:64951536-64952354	6	2.32492e-19	2.16464e-10	-0.182465	-0.126522	CAPN1	2232	CAPN1-015, CAPN1-004, CAPN1-013, CAPN1-006, CAPN1-012, CAPN1-029
chr22:33453893-33454632	11	4.44413e-21	2.20971e-10	0.198326	0.127627	SYN3	0	SYN3-001, SYN3-009
chr10:43697521-43699070	9	6.05991e-20	2.28794e-10	0.223004	0.108654	RASGEF1A	63297	RASGEF1A-005, RASGEF1A-004
chr5:71014409-71015523	11	1.52383e-22	2.36823e-10	0.218257	0.0992461	CARTPT	0	CARTPT-001, CARTPT-002
chr8:52721657-52722539	9	3.62936e-22	2.43365e-10	0.1398	0.0840666	PXDNL	0	PXDNL-002, PXDNL-201, RP11-11C20.3-001
chr19:57862242-57863210	12	4.76192e-29	2.44087e-10	0.236865	0.097224	ZNF304	0	ZNF304-002, ZNF304-201, ZNF304-001, CTC-444N24.13-001, ZNF304-004
chr1:91172288-91173232	9	2.12684e-19	2.52791e-10	0.179701	0.104103	BARHL2	9562	NA
chr15:62457209-62457883	6	1.38868e-24	2.54631e-10	-0.235395	-0.0948061	C2CD4B	0	C2CD4B-001
chr19:48076173-48077006	4	1.33788e-17	2.60091e-10	-0.327777	-0.206979	ZNF541	17060	NA
chr5:3197320-3198175	4	3.58691e-25	2.6589e-10	0.239466	0.157495	LINC01019	338033	NA
chr6:133561224-133562776	42	7.43216e-42	2.66461e-10	-0.208934	-0.0870522	EYA4	0	EYA4-201, EYA4-008, EYA4-001, EYA4-007, EYA4-005, EYA4-006, EYA4-002, EYA4-009
chr7:120967900-120969666	11	2.52121e-35	2.67652e-10	0.233119	0.127322	WNT16	0	WNT16-001
chr19:50831762-50832861	11	2.50356e-22	2.79949e-10	-0.208921	-0.0910786	KCNC3	0	KCNC3-002, KCNC3-005, NR1H2-201, NR1H2-010, NR1H2-011, NR1H2-012
chr3:155394109-155394428	5	1.83263e-18	2.81836e-10	0.229324	0.16209	PLCH1	27569	PLCH1-004, PLCH1-202, PLCH1-003, PLCH1-001
chr16:2260770-2262165	12	1.55493e-32	3.15473e-10	0.14322	0.071493	PGP	2657	BRICD5-001, RP11-304L19.8-001, PGP-003, BRICD5-002, BRICD5-003, BRICD5-004
chr1:240774736-240776316	11	8.02752e-26	3.21922e-10	0.216412	0.124722	GREM2	0	GREM2-001
chr5:125694354-125694418	2	1.99383e-22	3.21924e-10	0.263696	0.223083	GRAMD3	1370	GRAMD3-002
chr18:67067261-67068730	7	4.9544e-20	3.22718e-10	0.271706	0.144101	DOK6	0	DOK6-001
chr6:130182053-130182967	9	1.80954e-25	4.10114e-10	0.210066	0.117456	ARHGAP18	0	TMEM244-001, TMEM244-201
chr8:24770342-24773268	19	2.15201e-20	4.12398e-10	0.200652	0.108808	NEFM	0	NEFM-001, NEFM-002, NEFM-201, NEFM-003, RP11-624C23.1-004, NEFM-004, NEFM-006, GS1-72M22.1-001
chr8:145649036-145650096	7	3.24711e-28	4.33283e-10	0.253079	0.115466	VPS28	3831	NA
chr5:140855857-140858107	13	8.68543e-20	4.71328e-10	0.221801	0.106429	PCDHGA8	84374	PCDHGC3-001, RN7SL68P-201
chr11:22850866-22851591	12	4.75346e-18	5.21452e-10	-0.16409	-0.0939035	SVIP	0	SVIP-001, RP11-17A1.3-003, SVIP-005, RP11-17A1.3-002, RP11-17A1.3-001, SVIP-002, SVIP-004, SVIP-003
chr16:3237964-3240141	9	7.08866e-14	5.36376e-10	0.180652	0.12668	OR1F1	14106	AJ003147.9-001
chr6:30720080-30720491	8	7.95509e-20	5.40433e-10	0.0948342	0.061779	IER3	7753	RN7SL353P-201
chr17:17626790-17628656	4	4.87012e-16	5.6362e-10	-0.227411	-0.180085	RAI1	42003	NA
chr14:102171582-102172572	6	3.83327e-27	5.93067e-10	-0.354691	-0.160934	LINC00239	24202	NA
chr4:156679085-156681385	12	2.03076e-23	6.14299e-10	-0.172344	-0.0860343	GUCY1B3	0	GUCY1B3-007, GUCY1B3-003, GUCY1B3-010, GUCY1B3-001, GUCY1B3-004, GUCY1B3-005, GUCY1B3-008
chr17:59480470-59482956	11	6.61761e-27	6.24795e-10	-0.294903	-0.150577	TBX2	3213	NA
chr4:184241414-184242105	3	1.13564e-16	6.27679e-10	-0.14677	-0.141708	WWC2	37654	CLDN22-001, CLDN24-001, CLDN24-201
chr1:1289806-1290712	7	3.44655e-18	6.67777e-10	-0.163	-0.109108	MXRA8	6445	MXRA8-005, MXRA8-006, MXRA8-007, MXRA8-004, MXRA8-009, MXRA8-008
chr8:99959430-99963657	20	6.91752e-88	7.36941e-10	-0.308096	-0.0873003	OSR2	2799	OSR2-009, OSR2-006
chr17:73641809-73643555	11	3.96623e-22	7.42906e-10	0.117808	0.0678469	RECQL5	19714	SMIM6-002, SMIM6-001
chr17:75470567-75472168	9	5.49669e-17	7.47342e-10	0.184382	0.110971	2005-08-31	0	SEPT9-015, RP11-75C10.9-001
chr3:186505240-186505713	3	4.14083e-19	8.19628e-10	-0.2152	-0.179443	SNORA4	0	SNORA63-201, SNORA63.6-201, SNORA81-201, EIF4A2-026, EIF4A2-022, EIF4A2-007, EIF4A2-023, EIF4A2-021, EIF4A2-025, EIF4A2-027, EIF4A2-024, SNORA4-201
chr12:52827847-52829316	8	2.51639e-20	8.21609e-10	0.155371	0.117034	KRT75	0	KRT75-001
chr19:39993313-39993697	4	1.12188e-23	9.12257e-10	-0.282869	-0.146947	DLL3	3756	NA
chr2:160760732-160761622	10	4.23405e-19	9.96378e-10	-0.118949	-0.0661935	LY75	0	LY75-001, LY75-006, LY75-004, LY75-007, LY75-CD302-001, LY75-CD302-002, LY75-201, LY75-202
chr11:65305575-65307791	8	2.05003e-47	1.04303e-09	-0.358013	-0.148075	SCYL1	7475	LTBP3-018, SCYL1-013, LTBP3-016, LTBP3-011, LTBP3-015, SCYL1-016, LTBP3-017, SCYL1-015
chr16:85074359-85075249	6	2.61711e-20	1.05615e-09	0.170263	0.11898	KIAA0513	12949	NA
chr19:57682795-57683885	6	6.45737e-20	1.08665e-09	0.222115	0.159622	DUXA	3939	NA
chr12:81471311-81472177	13	7.89592e-24	1.09401e-09	0.175872	0.116272	ACSS3	0	ACSS3-002, ACSS3-001
chr14:70037728-70039262	10	1.84468e-25	1.29211e-09	-0.183653	-0.103917	CCDC177	2338	CCDC177-201, CCDC177-202
chr2:2124618-2124815	2	1.39941e-17	1.30545e-09	0.2806	0.253469	MYT1L	51945	NA
chr8:142439128-142441588	11	7.37986e-16	1.40608e-09	0.144019	0.0820739	PTP4A3	7121	NA
chr10:95143624-95143710	2	2.92432e-17	1.52582e-09	0.241713	0.232273	MYOF	98364	NA
chr12:34488729-34491142	8	5.57544e-11	1.52647e-09	0.177598	0.10988	ALG10	313513	NA
chr4:7844918-7844982	3	1.68727e-16	1.52762e-09	0.206679	0.20587	AFAP1	96671	NA
chr20:55836676-55839663	12	1.00796e-19	1.54069e-09	-0.199734	-0.104222	BMP7	2044	BMP7-003, BMP7-004
chr8:35092687-35094053	8	2.87762e-18	1.63489e-09	0.189188	0.129446	UNC5D	0	UNC5D-003, UNC5D-002, UNC5D-004, UNC5D-005
chr7:27142618-27148204	32	1.94089e-23	1.69581e-09	0.157974	0.0730344	HOXA3	18435	HOXA2-001, HOXA-AS2-010
chr1:228345324-228346347	7	1.64437e-19	1.69615e-09	-0.27896	-0.156117	GJC2	7909	NA
chr4:104640197-104641548	13	7.59716e-29	1.78296e-09	0.22501	0.0958101	TACR3	0	TACR3-001
chr1:154300117-154301964	7	1.0202e-15	1.89393e-09	-0.148461	-0.0862613	ATP8B2	0	ATP8B2-201, ATP8B2-001, ATP8B2-002, ATP8B2-005
chr12:120700361-120701165	3	6.18709e-15	1.91412e-09	0.222494	0.172007	PXN	2409	NA
chr5:170742118-170744407	9	1.07747e-11	1.97592e-09	0.18052	0.10478	TLX3	5830	NA
chr16:2391081-2392201	3	7.60704e-28	2.07961e-09	-0.329234	-0.160105	ABCA17P	158	ABCA3-001, ABCA3-003, ABCA17P-005, ABCA17P-002, ABCA17P-006, ABCA17P-004, ABCA17P-003, ABCA3-002
chr17:7486551-7487593	14	7.40934e-37	2.10342e-09	-0.194305	-0.082111	MPDU1	0	MPDU1-001, MPDU1-027, MPDU1-022, AC113189.5-002, AC113189.5-001, MPDU1-006, MPDU1-015, MPDU1-013, MPDU1-007, AC113189.5-003, MPDU1-009, MPDU1-003, MPDU1-010, AC113189.5-004, MPDU1-012, MPDU1-014, MPDU1-011, MPDU1-016, MPDU1-004, MPDU1-017, MPDU1-026, MPDU1-023, MPDU1-019, MPDU1-028, MPDU1-021, MPDU1-029, MPDU1-024, MPDU1-020, MPDU1-018, MPDU1-025
chr1:17306627-17308781	11	2.80155e-24	2.35641e-09	0.174086	0.0728796	MFAP2	0	MFAP2-003, MFAP2-001, MFAP2-201, RP1-37C10.3-001, MFAP2-004, MFAP2-005, MFAP2-002, MFAP2-006
chr6:152702330-152702660	6	4.58668e-16	2.39966e-09	0.143753	0.117476	SYNE1	255280	SYNE1-AS1-001, SYNE1-018
chr16:71509037-71509113	2	1.26881e-16	2.49664e-09	0.219997	0.196005	ZNF23	14104	NA
chr8:86290219-86291640	6	8.14679e-13	2.66481e-09	0.152497	0.125927	CA1	0	CA1-017, CA1-010, CA1-018, CA1-007, CA1-019, CA1-016, CA1-011, CA1-009, CA1-004, CA1-006, CA1-014, CA1-013, CA1-003, CA1-005, CA1-001, CA1-021
chr1:2349553-2350197	5	2.18466e-16	2.69505e-09	0.154317	0.111876	PEX10	5543	NA
chr17:80788710-80791077	10	5.01445e-16	2.70166e-09	-0.128972	-0.0839019	ZNF750	6854	NA
chr7:98989843-98991418	6	5.05654e-22	2.87986e-09	-0.230179	-0.143053	ARPC1B	17545	ARPC1B-022, ARPC1B-005, ARPC1B-006
chr21:44836799-44837158	3	2.63034e-18	2.90975e-09	-0.269673	-0.184238	SIK1	9844	NA
chr10:131760778-131762598	12	9.62748e-22	2.93943e-09	-0.158782	-0.0989748	EBF3	0	EBF3-001, EBF3-002
chr17:8925201-8927521	9	5.71209e-25	2.94613e-09	-0.213574	-0.0740885	NTN1	342	NTN1-001, NTN1-201, NTN1-202
chr5:174147915-174148519	5	5.36865e-16	3.13738e-09	0.227481	0.153524	MSX2	3056	NA
chr16:809413-810733	10	1.07807e-24	3.19063e-09	-0.194928	-0.0926257	MSLN	32	MSLN-001, MSLN-004, MSLN-008, MSLN-003, MSLN-002, MSLN-007
chr16:66876847-66879016	16	3.83032e-18	3.31265e-09	-0.145761	-0.0383697	CA7	0	CA7-001, CA7-002, CA7-003
chr6:31916683-31916711	3	4.3588e-16	3.66676e-09	0.181413	0.154738	CFB	2962	CFB-006, CFB-008, CFB-009, CFB-010, CFB-011, CFB-014, CFB-013, CFB-007
chr1:228112806-228113207	5	1.03431e-18	3.6684e-09	-0.173176	-0.107184	WNT9A	22469	NA
chr7:53286592-53287126	4	1.54993e-15	3.84049e-09	0.198755	0.156106	POM121L12	183243	NA
chr6:28602543-28603779	36	5.78852e-36	3.87318e-09	0.16437	0.0875953	ZBED9	47431	RP11-373N24.2-001
chr15:70994435-70995381	5	4.28636e-25	3.93092e-09	0.211378	0.112897	UACA	0	UACA-006, UACA-005, UACA-009, UACA-003
chr2:6121420-6122107	6	1.43647e-17	4.10751e-09	0.154982	0.130257	LOC400940	3	LINC01105-003, LINC01105-005, LINC01105-004
chr15:68118521-68122139	14	4.31429e-11	4.1423e-09	-0.156043	-0.106209	SKOR1	6479	SKOR1-003, SKOR1-201, SKOR1-004
chr19:15342548-15344239	16	2.27704e-27	4.56209e-09	-0.20634	-0.0903362	EPHX3	0	EPHX3-002, EPHX3-201, EPHX3-003, EPHX3-001
chr3:147108843-147112605	26	3.02364e-10	4.57918e-09	0.19701	0.0796003	ZIC4	11991	ZIC4-014, ZIC4-013, ZIC1-003, ZIC4-007, ZIC4-015, ZIC4-017, ZIC1-002, ZIC4-006
chr5:2750758-2754322	26	7.93229e-18	4.75424e-09	0.185276	0.0371645	IRX2	0	IRX2-002, C5orf38-001, IRX2-001, C5orf38-007, C5orf38-003, IRX2-003, C5orf38-004, C5orf38-002, C5orf38-006, C5orf38-005
chr17:19247837-19248565	9	1.66057e-21	4.77656e-09	-0.171654	-0.101826	B9D1	17481	MIR1180-201
chr15:32933661-32934185	7	3.41467e-16	4.88794e-09	0.122203	0.104861	SCG5	0	SCG5-001, SCG5-002, SCG5-009, SCG5-004, SCG5-003
chr3:169376298-169376618	3	2.73826e-16	5.1838e-09	0.171618	0.165681	MECOM	4945	NA
chr18:60984485-60986622	13	1.01433e-24	5.51853e-09	-0.161142	-0.0645435	BCL2	0	BCL2-002, BCL2-001, BCL2-201, BCL2-003
chr11:36421725-36422615	6	1.32258e-22	6.0388e-09	-0.165688	-0.117141	PRR5L	0	PRR5L-015, PRR5L-017
chr2:241185137-241186121	5	1.05086e-16	6.21335e-09	0.100222	0.0491371	OTOS	105064	NA
chr6:34205665-34206683	8	1.18987e-24	6.37184e-09	-0.155269	-0.0754404	HMGA1	0	HMGA1-004, HMGA1-001, HMGA1-201, HMGA1-202, HMGA1-002, HMGA1-203, HMGA1-003
chr6:39901897-39903199	12	5.27668e-20	6.45304e-09	0.164214	0.0970968	MOCS1	0	MOCS1-201, MOCS1-005, MOCS1-004, MOCS1-008, MOCS1-002, MOCS1-009, MOCS1-007
chr1:201425990-201426290	2	4.06685e-16	6.64151e-09	0.200442	0.167199	PHLDA3	12009	NA
chr1:6544511-6546839	10	7.84185e-14	6.73274e-09	-0.201363	-0.105815	PLEKHG5	33282	PLEKHG5-203, PLEKHG5-204
chr2:45240373-45241620	7	2.93104e-19	6.76591e-09	-0.348525	-0.156937	SIX2	3831	AC093702.1-001
chr6:3848218-3850106	35	1.3606e-25	6.85668e-09	0.1487	0.0753526	FAM50B	0	FAM50B-001, FAM50B-002
chr10:134188633-134188806	4	3.97507e-15	7.33282e-09	-0.240777	-0.178913	LRRC27	40021	NA
chr9:124975560-124976596	5	2.15366e-21	7.34568e-09	-0.163068	-0.0906691	LHX6	14495	LHX6-005, LHX6-004
chr1:161007634-161009753	15	5.52953e-21	7.45453e-09	-0.142005	-0.0527877	USF1	6016	RP11-544M22.13-001, TSTD1-001, TSTD1-003, TSTD1-004, TSTD1-002, TSTD1-005, TSTD1-006, RP11-544M22.13-003, USF1-005, TSTD1-007, USF1-009
chr17:48545805-48546620	12	4.37537e-18	7.59191e-09	-0.191374	-0.133222	ACSF2	115	CHAD-002, ACSF2-018, ACSF2-007, CHAD-001, ACSF2-017, ACSF2-006, ACSF2-019, ACSF2-020, ACSF2-016
chr4:81118188-81119473	10	1.63163e-21	7.66086e-09	-0.18434	-0.10599	PRDM8	0	PRDM8-001
chr5:57878188-57879443	20	3.5063e-28	7.73017e-09	0.190634	0.0890224	RAB3C	0	RAB3C-001, RAB3C-002
chr6:6971315-6971371	3	7.06231e-15	7.90891e-09	0.188705	0.177177	RREB1	136459	NA
chr19:38885050-38886789	9	1.36663e-13	8.18069e-09	-0.227913	-0.15092	SPRED3	4118	NA
chr7:101361395-101361745	3	4.29294e-15	8.39366e-09	0.125877	0.112729	MYL10	88819	NA
chr15:31774773-31776741	7	9.56704e-13	8.62246e-09	-0.19323	-0.115965	OTUD7A	386043	NA
chr4:86850721-86851425	5	1.82216e-14	8.70499e-09	0.171061	0.135529	ARHGAP24	101675	ARHGAP24-002
chr18:59000498-59001726	8	6.44937e-20	8.9667e-09	0.205084	0.121158	CDH20	0	CDH20-001, CDH20-002
chr8:80992750-80993726	3	3.65775e-14	9.0532e-09	-0.197138	-0.140965	TPD52	90110	TPD52-006, TPD52-201, TPD52-008, TPD52-004, TPD52-005, TPD52-019, TPD52-020, TPD52-018, TPD52-202
chr13:107028903-107029443	5	1.65835e-16	9.41395e-09	0.207598	0.135811	LINC00460	0	LINC00460-001, LINC00460-002, LINC00460-003
chr16:84029457-84029838	5	4.35952e-19	9.51215e-09	-0.193946	-0.125851	NECAB2	23941	NA
chr6:33083808-33085800	27	1.29328e-27	9.8217e-09	0.164099	0.0637221	HLA-DPB2	3515	NA
chr5:92906633-92908771	10	9.73071e-19	1.01553e-08	-0.170386	-0.0686847	NR2F1-AS1	8232	NR2F1-AS1-009, NR2F1-AS1-008, NR2F1-AS1-006
chr5:87979005-87981894	14	1.39537e-20	1.01617e-08	0.21023	0.0920802	LINC00461	0	LINC00461-013, LINC00461-016, LINC00461-014, LINC00461-015, LINC00461-001, LINC00461-007
chr1:38229476-38231746	13	5.78615e-17	1.01968e-08	0.217395	0.0831149	EPHA10	0	EPHA10-001, EPHA10-003, EPHA10-202
chr7:150863969-150865930	14	1.68982e-18	1.0283e-08	0.236893	0.111121	GBX1	0	GBX1-001
chr5:87955366-87957260	11	1.30982e-19	1.03076e-08	0.198544	0.109013	LINC00461	23360	LINC00461-011
chr16:1404834-1405223	4	1.29358e-15	1.05059e-08	-0.180016	-0.150006	GNPTG	2934	NA
chr14:60976898-60978275	9	5.42298e-17	1.06712e-08	0.210394	0.125458	SIX6	960	SIX6-001
chr2:175190821-175192878	12	3.84894e-19	1.08517e-08	-0.242603	-0.100043	LINC01305	66	AC018470.4-001, AC018470.4-002
chr16:10133433-10133501	3	1.3043e-14	1.0919e-08	0.247693	0.220745	GRIN2A	142423	NA
chr11:65682960-65684313	3	8.23017e-12	1.09297e-08	0.20333	0.131205	C11orf68	2218	C11orf68-003
chr5:176793941-176794799	5	2.22144e-16	1.10032e-08	-0.216669	-0.12153	RGS14	0	RGS14-003, RGS14-007, RGS14-006, RGS14-002, RGS14-009, RGS14-008, RGS14-004
chr14:23294242-23294368	2	2.08783e-16	1.12685e-08	0.209851	0.150334	MRPL52	4724	SLC7A7-012, SLC7A7-013, SLC7A7-014
chr5:1886309-1888033	7	5.04424e-14	1.1424e-08	0.194568	0.131753	IRX4	0	IRX4-004, IRX4-003, CTD-2194D22.4-001
chr1:164544748-164546143	6	2.20842e-16	1.15427e-08	0.108811	0.093167	PBX1	16151	PBX1-015
chr18:34833339-34834690	5	1.23557e-17	1.18162e-08	-0.211174	-0.143737	CELF4	311310	CELF4-018
chr3:186503527-186504202	4	1.17826e-15	1.19814e-08	-0.187314	-0.136697	EIF4A2	0	SNORA63-201, SNORA63.6-201, SNORA81-201, SNORD2-201, EIF4A2-026, EIF4A2-022, EIF4A2-020, EIF4A2-019, EIF4A2-007, EIF4A2-023, EIF4A2-021, EIF4A2-025, EIF4A2-027, EIF4A2-024, EIF4A2-018, RP11-573D15.9-001, SNORA4-201
chr7:41741428-41743606	7	1.787e-13	1.21891e-08	0.186745	0.115337	INHBA	0	INHBA-001, AC005027.3-001, INHBA-002
chr19:1270018-1271371	10	1.16075e-19	1.25988e-08	-0.178272	-0.0759483	CIRBP-AS1	0	CIRBP-001, CIRBP-008, CIRBP-201, CIRBP-037, CIRBP-AS1-001, CIRBP-007, CIRBP-043, CIRBP-033, CIRBP-038, CIRBP-004, CIRBP-032, CIRBP-044, CIRBP-046, CIRBP-045, CIRBP-036, CIRBP-049, CIRBP-006, CIRBP-025, CIRBP-005, CIRBP-030, CIRBP-041, CIRBP-009, CIRBP-003, CIRBP-026, CIRBP-010, CIRBP-027, CIRBP-024, CIRBP-039, CIRBP-029, CIRBP-028, CIRBP-002, CIRBP-023, CIRBP-031, CIRBP-AS1-201
chr2:54086854-54087552	13	7.67154e-20	1.27231e-08	0.12403	0.0728268	ASB3	0	GPR75-ASB3-201, GPR75-001, ASB3-001, ASB3-002, ASB3-003
chr21:44834701-44835697	2	3.8023e-11	1.27333e-08	-0.182651	-0.156333	SIK1	11305	NA
chr2:237073518-237079122	26	7.22075e-16	1.32928e-08	-0.232506	-0.0477939	GBX2	0	GBX2-001, AC079135.1-002, GBX2-002, AC079135.1-001, GBX2-003
chr13:24844846-24845891	7	1.1713e-14	1.36691e-08	0.151789	0.110786	SPATA13	0	SPATA13-201, SPATA13-006, SPATA13-011, SPATA13-005, SPATA13-004
chr11:104034058-104035942	13	4.82134e-26	1.36995e-08	0.225414	0.105229	PDGFD	0	PDGFD-002, PDGFD-001
chr16:2041225-2043015	8	2.1742e-28	1.37533e-08	-0.241458	-0.0845357	SYNGR3	1279	SYNGR3-001, SYNGR3-005, SYNGR3-003, SYNGR3-006, AC005606.14-002, SYNGR3-004
chr12:110156245-110156459	5	4.81678e-15	1.37591e-08	0.167568	0.145853	FAM222A	4058	NA
chr18:32847428-32848016	5	1.95291e-14	1.38377e-08	-0.233483	-0.173578	ZSCAN30	22149	ZSCAN30-008
chr18:64271341-64271503	3	9.1054e-15	1.39262e-08	0.163366	0.141294	CDH19	0	CDH19-001, CDH19-005, CDH19-002, CDH19-006
chr21:39047670-39047966	5	8.33671e-21	1.40667e-08	0.168791	0.118541	KCNJ6	240775	NA
chr22:46770063-46771084	7	1.4601e-15	1.42104e-08	-0.232144	-0.146038	CELSR1	34087	NA
chr12:52994426-52995634	10	3.16907e-28	1.43725e-08	0.130664	0.0737858	KRT72	0	KRT72-201, KRT72-002, KRT72-202, KRT72-001, KRT72-004, KRT72-003, RP11-641A6.2-002
chr3:183209713-183210212	6	2.95366e-16	1.4374e-08	0.1468	0.0999081	KLHL6	63287	NA
chr1:182921660-182923215	12	4.98462e-19	1.50956e-08	-0.287091	-0.148828	SHCBP1L	0	SHCBP1L-001, SHCBP1L-201, SHCBP1L-005, SHCBP1L-004, SHCBP1L-002, SHCBP1L-003
chr3:32442229-32443496	7	3.65128e-14	1.53457e-08	-0.206605	-0.116781	CMTM7	9066	NA
chr19:48048129-48049233	4	9.34873e-16	1.56158e-08	0.180905	0.13475	ZNF541	9880	ZNF541-002, ZNF541-004
chr1:66257553-66259084	12	3.9855e-23	1.57865e-08	0.149353	0.0773117	PDE4B	0	PDE4B-001, PDE4B-002
chr2:152830189-152831214	8	4.34525e-24	1.59379e-08	0.183881	0.100576	CACNB4	0	CACNB4-201, CACNB4-002, CACNB4-009, CACNB4-007, CACNB4-008, CACNB4-003
chr16:85122186-85123778	6	1.87857e-12	1.73546e-08	0.168749	0.110358	KIAA0513	60776	KIAA0513-003
chr15:74425092-74427499	11	6.31566e-13	1.74496e-08	-0.178363	-0.0931653	ISLR2	2349	ISLR2-201, ISLR2-013, ISLR2-007
chr18:24445134-24446948	7	5.94106e-15	1.74516e-08	0.146514	0.107361	AQP4	0	AQP4-001, AQP4-008, AQP4-005, AQP4-AS1-001, AQP4-AS1-003, AQP4-002
chr6:43967558-43971024	11	3.21722e-16	1.80419e-08	-0.165767	-0.0630683	C6orf223	0	C6orf223-003, C6orf223-002, C6orf223-004, C6orf223-001, RP5-1120P11.1-002
chr17:40332420-40333758	13	1.72091e-22	1.94936e-08	-0.164128	-0.0555785	KCNH4	0	KCNH4-001, KCNH4-002
chr9:97847913-97848736	5	6.28237e-17	1.95483e-08	-0.204096	-0.150836	C9orf3	325982	MIR23B-201, MIR3074-201, MIR27B-201
chr11:125773116-125775128	12	2.53116e-56	1.95857e-08	-0.27182	-0.0938972	PUS3	0	PUS3-201, DDX25-001, DDX25-002, DDX25-004, PUS3-003, DDX25-005, DDX25-003, PUS3-002
chr1:201982372-201982404	2	5.64485e-15	2.01025e-08	-0.243226	-0.218769	ELF3	2682	ELF3-008, ELF3-010, ELF3-009, RP11-510N19.5-001
chr20:50312386-50312632	3	5.16106e-14	2.08307e-08	-0.2024	-0.183713	ATP9A	72276	NA
chr20:22564325-22566289	10	4.54308e-16	2.1495e-08	0.162511	0.0837479	FOXA2	0	FOXA2-001, FOXA2-002
chr14:38053599-38055252	7	4.55331e-16	2.23111e-08	-0.204844	-0.149856	FOXA1	8215	NA
chr17:42988784-42989323	7	1.02615e-23	2.29991e-08	-0.27152	-0.127334	GFAP	3597	GFAP-014, GFAP-019, GFAP-011, GFAP-012, GFAP-010, GFAP-013, GFAP-015, GFAP-016
chr12:124870112-124870394	4	3.02725e-14	2.3157e-08	0.157485	0.111094	NCOR2	181616	NA
chr4:164264520-164265822	11	2.79293e-18	2.33329e-08	0.188705	0.114302	NPY5R	0	NPY5R-003, NPY1R-008, NPY5R-001
chr3:126113327-126114064	12	7.38518e-21	2.34075e-08	-0.193432	-0.127743	CCDC37	0	CCDC37-001, CCDC37-201, CCDC37-002, RP11-71E19.5-002, RP11-71E19.5-001, CCDC37-005, CCDC37-006, RP11-71E19.5-003
chr17:55483844-55484600	3	8.40623e-15	2.45015e-08	-0.208824	-0.190348	MSI2	149470	MSI2-011
chr13:100547192-100548780	12	2.38532e-23	2.4659e-08	-0.180806	-0.116452	CLYBL	288273	NA
chr8:129162178-129162406	2	8.58958e-16	2.60342e-08	0.179692	0.152967	MIR1208	0	MIR1208-201
chr12:58012601-58013915	22	2.70576e-26	2.60378e-08	-0.13658	-0.0612394	SLC26A10	0	SLC26A10-001, AC025165.8-002, SLC26A10-201, SLC26A10-003, AC025165.8-001, SLC26A10-009, SLC26A10-010, SLC26A10-008, AC025165.8-003
chr1:201978949-201979938	10	6.78239e-18	2.63494e-08	-0.14478	-0.0634603	ELF3	0	ELF3-003, ELF3-002, ELF3-001, RP11-465N4.4-002, ELF3-004, ELF3-008, ELF3-009, ELF3-005, ELF3-006, ELF3-007, RP11-510N19.5-001
chr3:42814427-42814948	9	3.05392e-17	2.7239e-08	-0.135769	-0.0848247	CCDC13	0	CCDC13-001, CCDC13-003, CCDC13-002
chr12:99548329-99549023	8	6.39271e-18	2.72974e-08	0.164664	0.104522	ANKS1B	91619	ANKS1B-202, ANKS1B-015, ANKS1B-013, ANKS1B-004, ANKS1B-005, ANKS1B-009, ANKS1B-011, ANKS1B-012, ANKS1B-007
chr19:12758416-12759546	7	7.88202e-21	2.74396e-08	0.171751	0.0938293	MAN2B1	18045	MAN2B1-006, MAN2B1-005, MAN2B1-007, CTD-2192J16.22-001
chr9:136114300-136114344	3	5.38621e-14	2.75537e-08	0.188935	0.171743	ABO	36286	NA
chr3:38080203-38081287	9	5.18779e-21	2.76745e-08	-0.140465	-0.0781479	DLEC1	0	DLEC1-001, DLEC1-201, DLEC1-002, DLEC1-202
chr17:59520986-59521422	5	1.96944e-16	2.78505e-08	-0.218295	-0.159413	TBX4	8357	NA
chr5:14405632-14406732	8	1.6148e-28	2.79837e-08	0.27246	0.113369	TRIO	112511	TRIO-018
chr11:121466430-121466629	3	4.74558e-14	3.14001e-08	0.184314	0.175648	SORL1	5302	NA
chr19:59073369-59074994	10	6.00451e-16	3.17193e-08	-0.187933	-0.0937114	MZF1	9948	MZF1-007
chr11:2158555-2163299	61	9.88625e-34	3.2247e-08	0.173614	0.0466669	INS-IGF2	19140	IGF2-AS-001, IGF2-AS-003, IGF2-009, IGF2-004, IGF2-003, IGF2-002, IGF2-001, IGF2-005, IGF2-007, IGF2-AS-002
chr6:33558433-33558900	2	7.41003e-15	3.30158e-08	0.183304	0.155227	LINC00336	2215	NA
chr13:93878969-93881110	13	1.00859e-16	3.30609e-08	0.167931	0.101518	GPC6	0	GPC6-001
chr13:113689139-113689955	6	1.15938e-15	3.32147e-08	0.160456	0.117444	MCF2L	33111	NA
chr11:69017394-69017579	3	5.41107e-15	3.40704e-08	0.218933	0.184565	MYEOV	44043	NA
chr19:7698583-7700064	5	3.57516e-15	3.49755e-08	0.186017	0.0863066	PCP2	0	STXBP2-001, PCP2-001, STXBP2-002, STXBP2-003, STXBP2-006, STXBP2-009, STXBP2-007, STXBP2-004, STXBP2-008, PCP2-002, STXBP2-010, CTD-3214H19.6-001
chr2:171678251-171680337	9	7.63044e-11	3.52756e-08	0.151048	0.10959	GAD1	5051	GAD1-011, GAD1-015
chr11:65195995-65198137	14	1.32844e-11	3.56282e-08	-0.146528	-0.0616152	NEAT1	5726	NA
chr17:78801851-78802104	3	9.53762e-17	3.56356e-08	0.214573	0.172568	RPTOR	283226	NA
chr7:103085736-103086829	10	4.42574e-23	3.69853e-08	-0.226767	-0.132778	SLC26A5	0	SLC26A5-001, SLC26A5-002, SLC26A5-003, SLC26A5-004, CTB-107G13.1-001, SLC26A5-202, SLC26A5-006
chr16:84822712-84823224	5	5.7733e-14	3.7505e-08	0.156507	0.124007	USP10	89157	NA
chr7:2208345-2208908	6	5.0208e-14	3.84265e-08	-0.17603	-0.128457	MAD1L1	63675	NA
chr6:43477751-43479870	11	3.04229e-21	3.89815e-08	-0.201036	-0.0517916	YIPF3	4858	YIPF3-006, LRRC73-001, POLR1C-009, YIPF3-007, YIPF3-021, YIPF3-019
chr8:23605543-23605601	3	8.03705e-14	3.93511e-08	0.214897	0.187448	NKX2-6	41432	NA
chr5:138728367-138730886	9	7.36097e-19	4.10049e-08	-0.237617	-0.0546834	PROB1	0	PROB1-001
chr11:102496104-102496501	4	2.39576e-20	4.12484e-08	0.193914	0.144296	MMP20	41	MMP20-001
chr19:11908503-11910049	10	2.26862e-20	4.14129e-08	0.202778	0.102637	ZNF491	0	ZNF491-001, ZNF491-003, ZNF491-002, ZNF491-004, CTC-499B15.7-001
chr17:3705631-3705875	3	6.84802e-16	4.28505e-08	0.189828	0.166067	ITGAE	1094	ITGAE-001, CTD-3195I5.5-001
chr2:135475699-135477425	12	2.7256e-18	4.53582e-08	-0.159177	-0.0942251	TMEM163	47909	TMEM163-001
chr6:18261541-18262523	3	1.9093e-12	4.72096e-08	-0.157473	-0.133505	DEK	2276	DEK-006
chr19:30716182-30720025	16	6.60074e-10	4.87941e-08	0.184973	0.100153	ZNF536	143303	ZNF536-003, AC005597.1-001, ZNF536-001, ZNF536-002
chr6:26224392-26226256	12	6.66583e-15	4.98164e-08	0.206471	0.111572	HIST1H3E	0	HIST1H3E-001
chr1:172113506-172114419	6	1.04207e-12	5.03224e-08	0.112401	0.0997698	DNM3	302888	MIR199A2-201, DNM3OS-001
chr11:58731357-58731634	4	1.65675e-14	5.05917e-08	0.187773	0.157486	LOC283194	94291	NA
chr1:240254960-240256644	11	1.28464e-20	5.11035e-08	0.201358	0.113916	FMN2	0	FMN2-001
chr4:155253864-155254602	6	3.7055e-15	5.19351e-08	0.199288	0.130498	DCHS2	158328	NA
chr1:207119784-207120628	5	1.12619e-14	5.45909e-08	0.121516	0.0909335	PIGR	0	PIGR-001
chr20:34699419-34700675	7	3.20182e-25	5.54584e-08	-0.24487	-0.12556	EPB41L1	0	EPB41L1-202
chr11:59333490-59333844	3	8.84675e-14	5.8053e-08	0.207635	0.173747	OSBP	49773	AP000442.4-001
chr6:1392250-1395278	11	4.34149e-09	5.8122e-08	-0.196097	-0.089706	FOXF2	2181	NA
chr2:69098272-69100119	5	5.03048e-11	5.98802e-08	0.15847	0.104198	BMP10	0	BMP10-001
chr17:7036834-7037406	7	4.59321e-18	6.24479e-08	0.178185	0.117608	ASGR2	18542	NA
chr19:21105303-21106370	10	6.94514e-15	6.29972e-08	0.193859	0.1134	ZNF85	0	ZNF85-007, ZNF85-001, ZNF85-003, ZNF85-010, ZNF85-008, ZNF85-005, ZNF85-002, ZNF85-014, ZNF85-006
chr3:117715495-117717026	6	4.58127e-22	6.55822e-08	0.25095	0.130777	IGSF11	1036650	RP11-384F7.2-001, LSAMP-201
chr10:5540667-5541823	8	7.44908e-16	7.05182e-08	-0.227149	-0.120491	CALML5	0	CALML5-001
chr14:38676865-38680313	15	5.45825e-11	7.13886e-08	0.135849	0.0806898	SSTR1	0	SSTR1-002
chr16:67918001-67919362	11	9.18307e-15	7.14714e-08	0.11413	0.0631277	EDC4	6609	NRN1L-001, CTC-479C5.10-001, EDC4-015, EDC4-013, NRN1L-002, NRN1L-003, EDC4-014
chr8:17579494-17580113	3	7.85223e-13	7.56684e-08	-0.181689	-0.162877	MTUS1	78313	MTUS1-011, MTUS1-012, MTUS1-006, MTUS1-023, MTUS1-022, MTUS1-204
chr6:28092048-28092420	9	1.90108e-15	7.76974e-08	-0.122	-0.0991448	ZSCAN16	0	ZSCAN16-001
chr21:44830477-44831062	5	1.6718e-17	7.77484e-08	-0.216014	-0.123789	SIK1	15940	NA
chr19:18770726-18771327	4	3.2038e-15	7.79159e-08	0.105559	0.0934803	KLHL26	22888	NA
chr7:8301116-8302899	15	4.04453e-16	7.88614e-08	-0.10472	-0.0333654	ICA1	0	ICA1-002, ICA1-004, ICA1-007, ICA1-001, ICA1-201, ICA1-003, AC007128.1-001, ICA1-009, ICA1-012, ICA1-011, ICA1-005, ICA1-014, AC007009.1-001, ICA1-010
chr16:29706151-29706381	4	1.37792e-16	7.98809e-08	-0.206166	-0.143107	BOLA2	499246	QPRT-004
chr19:30865486-30866365	6	2.3086e-13	8.09406e-08	0.173725	0.131785	ZNF536	2158	NA
chr11:856942-857071	3	2.4719e-13	8.12356e-08	-0.194533	-0.18682	TSPAN4	12496	NA
chr2:232765174-232765754	5	8.39968e-14	8.31364e-08	0.159337	0.116335	MIR1471	8166	NA
chr11:63870619-63871570	9	2.73004e-18	8.42016e-08	0.156423	0.0898109	MACROD1	62015	FLRT1-001
chr8:142435658-142438036	11	1.66233e-11	8.45755e-08	0.11149	0.0742329	PTP4A3	3651	NA
chr3:46758813-46759698	10	2.07307e-17	8.48653e-08	0.141047	0.0891197	PRSS50	94366	PRSS50-201
chr22:38218945-38219400	5	2.71396e-13	8.87518e-08	0.138676	0.114171	GALR3	0	GALR3-001
chr12:115134886-115136308	42	3.0625e-30	8.96276e-08	0.146758	0.0676324	TBX3	12917	NA
chr22:38220611-38221670	7	1.5362e-14	8.97305e-08	-0.146878	-0.0997502	GALR3	1222	GALR3-001
chr13:37005035-37006748	24	1.99216e-25	9.05717e-08	0.210455	0.0965826	CCNA1	0	CCNA1-001, CCNA1-201, CCNA1-202, CCNA1-203, CCNA1-002
chr11:10715175-10716164	12	6.08092e-22	9.1478e-08	0.154276	0.0813432	MRVI1	0	MRVI1-001, MRVI1-003, MRVI1-014, MRVI1-009, MRVI1-004, MRVI1-008, MRVI1-007, MRVI1-006, MRVI1-011, MRVI1-013, MRVI1-205, MRVI1-015
chr4:679526-682184	12	1.82754e-15	9.27631e-08	0.123059	0.0618394	MFSD7	789	MFSD7-001, MFSD7-003, MFSD7-004, MFSD7-005, MFSD7-007, MFSD7-009, MFSD7-006, MFSD7-008, MFSD7-002
chr17:58212421-58213512	7	1.20604e-14	9.49758e-08	-0.129086	-0.0690518	CA4	13790	CTD-2319I12.4-002, CTD-2319I12.4-001
chr15:51387571-51388426	6	1.3248e-13	9.63917e-08	-0.152288	-0.0958263	TNFAIP8L3	9047	NA
chr22:45596797-45597767	10	1.23439e-16	1.0165e-07	0.190041	0.122006	KIAA0930	38883	MIR1249-201, KIAA0930-014, KIAA0930-013, KIAA0930-015
chr4:94124971-94125068	3	9.96468e-13	1.02106e-07	0.135951	0.114357	GRID2	380871	GRID2-005
chr13:25292827-25293278	4	3.77513e-15	1.02889e-07	0.157185	0.127553	ATP12A	38278	NA
chr8:24813120-24814393	7	9.90412e-17	1.05706e-07	0.174302	0.117607	NEFL	0	NEFL-001, CTD-2168K21.2-001
chr6:1387836-1390361	9	1.39827e-13	1.08477e-07	-0.14221	-0.0827728	FOXF2	0	FOXF2-001
chr5:1268644-1272400	19	1.22376e-22	1.10316e-07	0.22997	0.0707608	TERT	22762	NA
chr11:9780844-9781826	3	3.74323e-18	1.11411e-07	0.290664	0.142978	LOC440028	0	SBF2-AS1-001, SBF2-AS1-003, RP11-540A21.2-001, RP11-540A21.2-002, SBF2-AS1-002
chr13:84455028-84457340	16	6.31059e-14	1.12201e-07	0.154753	0.098168	SLITRK1	0	SLITRK1-001
chr7:44104584-44105764	8	9.73608e-13	1.13327e-07	0.103054	0.082189	PGAM2	0	PGAM2-001, AC017116.11-002, AC017116.11-001
chr19:12202386-12203644	7	4.58952e-15	1.18941e-07	0.234664	0.160623	ZNF788	0	ZNF788-201, ZNF788-002, ZNF788-001, ZNF788-004, ZNF788-003, ZNF788-005, ZNF788-006
chr12:56413887-56415591	9	2.44235e-20	1.20851e-07	0.10551	0.0541892	IKZF4	0	IKZF4-201, IKZF4-003, IKZF4-009, IKZF4-005, IKZF4-008, IKZF4-002, IKZF4-013
chr1:223315766-223317548	15	1.26621e-26	1.20859e-07	-0.278312	-0.0804407	TLR5	0	TLR5-001, TLR5-004, RP11-239E10.2-001, TLR5-002, TLR5-003
chr8:110986371-110988444	15	3.66334e-20	1.24064e-07	0.213972	0.112543	KCNV1	0	KCNV1-201, KCNV1-001, RP11-696P8.2-001
chr3:157260159-157261273	12	3.27779e-15	1.25787e-07	0.126171	0.0947868	PQLC2L	0	C3orf55-001, C3orf55-004, C3orf55-003, C3orf55-002, C3orf55-007, C3orf55-006, C3orf55-005
chr21:43652704-43653234	2	1.14799e-12	1.26787e-07	-0.218	-0.204691	ABCG1	12696	NA
chr1:154942509-154944357	9	1.74419e-18	1.27925e-07	0.201563	0.0942808	SHC1	2602	SHC1-001, SHC1-003, SHC1-004, SHC1-005, SHC1-002, SHC1-201
chr3:49170496-49171343	10	3.9058e-13	1.28027e-07	0.128375	0.0742834	LAMB2	0	LAMB2-003, LAMB2-001, LAMB2-018
chr11:10696311-10697072	2	2.98319e-13	1.28432e-07	0.166729	0.131105	MRVI1	18463	NA
chr13:98605770-98606196	6	4.96771e-17	1.297e-07	0.140434	0.100646	IPO5	0	IPO5-001, IPO5-008, IPO5-015, IPO5-017, IPO5-012, IPO5-014, IPO5-011, IPO5-007, IPO5-010, IPO5-009, IPO5-018, IPO5-016
chr8:67446084-67446912	2	1.19217e-15	1.32745e-07	0.267798	0.196325	C8orf46	40593	NA
chr10:94820376-94823302	16	1.98542e-13	1.33888e-07	-0.211736	-0.0294917	CYP26C1	0	CYP26C1-001, RP11-348J12.2-001
chr2:8685837-8686184	4	1.31326e-13	1.35964e-07	0.146783	0.0963726	ID2	135929	NA
chr3:195538675-195541023	12	1.04728e-14	1.36287e-07	0.131654	0.0391592	MUC4	0	MUC4-015, MUC4-014, MUC4-012, MUC4-001, MUC4-006, MUC4-011, MUC4-007, MUC4-008, MUC4-013, MUC4-003, MUC4-002, MUC4-004, MUC4-009
chr19:36246395-36248077	13	5.6437e-16	1.37871e-07	-0.149539	-0.0589368	HSPB6	0	HSPB6-201, C19orf55-013, C19orf55-201, C19orf55-006, C19orf55-002, C19orf55-004, C19orf55-012, C19orf55-003, C19orf55-001, C19orf55-005, AC002398.12-001, HSPB6-003, LIN37-010, HSPB6-001, C19orf55-016
chr19:14260587-14260651	3	8.09662e-13	1.37945e-07	-0.186304	-0.161202	ADGRL1	56346	NA
chr22:50724224-50726286	8	4.3002e-21	1.41053e-07	-0.158199	-0.0698757	PLXNB2	19715	PLXNB2-007, PLXNB2-008, PLXNB2-009
chr14:31343146-31344535	10	1.72221e-21	1.44567e-07	-0.203789	-0.0857778	COCH	0	COCH-006, COCH-005, COCH-007, COCH-003, COCH-010, COCH-009, COCH-011, COCH-012
chr1:25254088-25258225	34	1.65764e-14	1.45589e-07	-0.112552	-0.00669318	RUNX3	33387	RUNX3-001, RUNX3-004, RUNX3-202
chr15:76632813-76635953	15	1.81511e-10	1.4643e-07	-0.21983	-0.117848	ISL2	3666	RP11-685G9.2-001, RP11-685G9.4-001
chr17:48262937-48263204	7	2.26873e-14	1.48947e-07	0.0972315	0.0579097	COL1A1	15796	COL1A1-018
chr7:5252759-5254072	10	1.04389e-14	1.50267e-07	-0.0857265	-0.00780467	WIPI2	0	WIPI2-014, WIPI2-004, WIPI2-011, WIPI2-005
chr12:122518517-122519951	4	5.93376e-17	1.56732e-07	0.211869	0.125419	MLXIP	1865	MLXIP-001
chr3:114343068-114343825	4	3.32501e-12	1.59402e-07	0.182023	0.162438	ZBTB20	522302	ZBTB20-201, ZBTB20-001
chr19:11959497-11960208	4	1.47463e-13	1.61468e-07	0.250405	0.169103	ZNF439	0	ZNF439-003, ZNF439-001, ZNF439-004, ZNF439-005
chr19:55889013-55889611	5	3.53278e-16	1.62984e-07	0.231148	0.150538	TMEM190	809	TMEM190-001, CTD-2105E13.15-001
chr18:13868447-13869381	5	1.47067e-15	1.64382e-07	0.175294	0.107894	MC2R	46154	NA
chr1:223537435-223538957	9	9.08662e-19	1.6637e-07	-0.162227	-0.0738643	SUSD4	0	SUSD4-007, SUSD4-001, SUSD4-004, SUSD4-201, SUSD4-202, SUSD4-203, SUSD4-003, SUSD4-006, SUSD4-005, SUSD4-002, SUSD4-011
chr5:137474700-137475532	9	4.50491e-18	1.66433e-07	0.20727	0.103994	NME5	0	NME5-001, NME5-003, NME5-002
chr2:9427798-9428726	2	2.28867e-10	1.6716e-07	0.187891	0.165661	ASAP2	80904	NA
chr19:5838729-5839901	8	8.47678e-11	1.67279e-07	0.136138	-0.0491806	FUT6	0	FUT6-001, FUT6-201, FUT6-003, FUT6-009, FUT6-002, FUT6-006, FUT6-004, FUT6-005, FUT6-007, FUT6-010
chr15:89919993-89922989	21	9.47886e-38	1.69198e-07	-0.33481	-0.0766511	LINC00925	0	LINC00925-004, LINC00925-011, LINC00925-008, LINC00925-013, LINC00925-010, LINC00925-012
chr16:4714080-4714815	7	1.10222e-16	1.75685e-07	0.165383	0.0980622	MGRN1	39255	MGRN1-008, MGRN1-009
chr14:36993517-36995009	8	1.65089e-21	1.77345e-07	0.238011	0.133279	NKX2-1	4087	NA
chr5:131762326-131762646	2	1.6367e-13	1.79361e-07	0.204705	0.168357	C5orf56	15861	AC116366.5-002, AC116366.5-001
chr3:128210888-128212476	9	1.53699e-20	1.80247e-07	-0.186541	-0.119672	GATA2	0	GATA2-001, GATA2-007, GATA2-006
chr3:159943466-159944518	5	1.01471e-17	1.81189e-07	-0.149393	-0.0923264	C3orf80	43	C3orf80-201, IL12A-AS1-003, RP11-431I8.1-001
chr3:157221198-157222401	6	1.71291e-15	1.81853e-07	0.149282	0.109747	VEPH1	0	VEPH1-001, VEPH1-004, VEPH1-002, VEPH1-003
chr7:72847976-72850442	8	1.72464e-15	1.83827e-07	-0.278547	0.00832593	FZD9	0	FZD9-001
chr20:58513509-58514806	5	8.96005e-51	1.83848e-07	-0.306375	-0.127234	FAM217B	4690	FAM217B-002, PPP1R3D-001, FAM217B-004
chr15:89913423-89915212	7	3.1951e-18	1.86698e-07	0.215747	0.116665	LINC00925	2093	LINC00925-005
chr19:46996347-46996868	4	3.15447e-18	1.89313e-07	-0.244979	-0.173557	PNMAL2	2301	AC011484.1-201, PNMAL2-201
chr17:40440022-40441155	6	1.87745e-24	1.92111e-07	-0.259136	-0.134223	STAT5A	0	STAT5A-001, STAT5A-004, STAT5A-201, STAT5A-002, STAT5A-003, STAT5A-008, STAT5A-009, STAT5A-012, STAT5A-007
chr5:178450457-178451176	8	1.87357e-13	1.94686e-07	-0.206598	-0.085343	ZNF879	0	ZNF879-001, ZNF879-003, ZNF879-004, ZNF879-002
chr13:113735331-113735558	2	1.46661e-12	2.00622e-07	0.170617	0.14353	MCF2L	36362	NA
chr12:50344211-50344626	7	6.40691e-13	2.01788e-07	0.112741	0.0803095	AQP2	0	AQP2-001, AQP2-004, AQP2-003
chr5:1949480-1951028	8	8.1904e-17	2.02034e-07	0.180734	0.107354	IRX4	62187	NA
chr3:32858280-32860467	13	6.39991e-15	2.05238e-07	-0.139981	-0.0891027	TRIM71	0	TRIM71-001
chr12:6166173-6167147	5	1.48889e-14	2.05627e-07	0.161192	0.0743786	VWF	66689	NA
chr16:85669462-85670772	9	6.16905e-28	2.08278e-07	0.193838	0.0977614	GSE1	22620	NA
chr15:41951695-41953061	11	2.88905e-27	2.13525e-07	-0.229032	-0.0725701	MGA	0	MGA-201, MGA-202, MGA-203, MGA-004
chr19:12624466-12625436	10	6.55123e-16	2.13663e-07	0.136832	0.0763185	ZNF709	36920	ZNF709-003, ZNF709-004
chr19:681420-681815	3	4.57793e-13	2.17518e-07	-0.179243	-0.152477	FSTL3	705	FSTL3-005, FSTL3-008, FSTL3-007, FSTL3-002, FSTL3-010
chr6:134491143-134491531	5	4.56026e-15	2.19929e-07	-0.210339	-0.149294	SGK1	147665	SGK1-005, SGK1-030
chr1:101004472-101005971	9	1.00677e-15	2.22275e-07	-0.140328	-0.0853936	GPR88	744	GPR88-001
chr1:242161780-242162828	5	8.95331e-13	2.24975e-07	0.162419	0.048329	MAP1LC3C	0	MAP1LC3C-001
chr19:18761132-18761792	6	2.86151e-12	2.26132e-07	0.157964	0.0905032	KLHL26	13294	NA
chr3:188664632-188665466	9	3.97187e-20	2.29815e-07	0.250009	0.12381	TPRG1	0	TPRG1-002, TPRG1-AS1-001
chr17:60757134-60758455	8	8.97753e-18	2.35835e-07	-0.165589	-0.117429	MRC2	0	MRC2-004, MRC2-005, MRC2-003
chr6:30737007-30737455	6	6.69363e-13	2.36519e-07	0.163303	0.0808508	IER3	24680	NA
chr20:4229231-4230374	6	3.165e-12	2.37844e-07	0.144659	0.096443	ADRA1D	0	ADRA1D-001
chr7:32109831-32111453	14	2.49888e-26	2.43034e-07	0.22335	0.0989191	PDE1C	0	PDE1C-002, PDE1C-007, PDE1C-003, PDE1C-004, PDE1C-006, PDE1C-005
chr6:27278975-27280722	13	1.19739e-13	2.43255e-07	-0.156398	-0.0815954	POM121L2	0	POM121L2-201, POM121L2-002, POM121L2-001
chr14:69255808-69257601	6	3.08852e-14	2.43974e-07	-0.187446	-0.102037	ZFP36L1	5359	ZFP36L1-003
chr5:11384581-11385893	8	5.72846e-18	2.44421e-07	0.143862	0.0883555	CTNND2	518217	CTNND2-007, CTNND2-016, CTNND2-015, CTNND2-014
chr22:39323204-39323648	4	2.93002e-14	2.45415e-07	0.218694	0.152259	APOBEC3A_B	29879	NA
chr20:62693102-62695174	14	1.31772e-23	2.47308e-07	0.234058	0.0760114	TCEA2	0	TCEA2-003, TCEA2-001, TCEA2-201, TCEA2-009, TCEA2-004, TCEA2-005, TCEA2-012, TCEA2-007, TCEA2-011
chr3:12045449-12047002	10	8.69224e-15	2.48507e-07	0.183233	0.116882	SYN2	0	SYN2-001, SYN2-002
chr3:21792248-21793557	9	1.10788e-16	2.49015e-07	0.22286	0.113184	ZNF385D	620566	ZNF385D-001, ZNF385D-004
chr10:88729315-88730946	9	2.25671e-17	2.5279e-07	0.168823	0.0726025	AGAP11	0	ADIRF-001, ADIRF-002, ADIRF-AS1-002, RP11-96C23.5-001, ADIRF-AS1-003, MMRN2-002, ADIRF-003, ADIRF-AS1-001, RP11-96C23.15-001, MMRN2-008
chr20:25128681-25129562	16	2.34311e-24	2.55297e-07	-0.169926	-0.0745701	LOC284798	0	RP4-738P15.1-002, RP4-738P15.1-001, RP4-738P15.1-004, RP4-738P15.1-003
chr11:105892558-105893282	15	3.1815e-13	2.57492e-07	0.0561019	0.0421879	MSANTD4	0	MSANTD4-001, MSANTD4-003, MSANTD4-002, MSANTD4-004
chr1:171621279-171622329	4	1.12873e-12	2.58861e-07	0.115645	0.0884977	MYOC	0	MYOC-001
chr10:102278918-102280551	13	2.00573e-20	2.61333e-07	0.123242	0.0735562	SEC31B	9085	SEC31B-201, SEC31B-003, SEC31B-202, SEC31B-004, SEC31B-009, SEC31B-001, SEC31B-010
chr3:195477778-195477968	4	1.05462e-11	2.63464e-07	0.108218	0.0765982	MUC4	60876	MUC4-023
chr1:238053828-238055429	5	9.07645e-16	2.65693e-07	0.190418	0.115946	ZP4	0	ZP4-001
chr3:172164984-172167810	17	1.10918e-11	2.65969e-07	0.14655	0.0840036	GHSR	0	GHSR-001, GHSR-002
chr12:103358619-103359836	11	1.72135e-17	2.67884e-07	0.184645	0.0897008	ASCL1	7167	NA
chr8:23566799-23567941	8	7.43493e-14	2.72047e-07	0.147123	0.10751	NKX2-6	2688	NA
chr13:100636740-100638446	9	1.9015e-11	2.76009e-07	-0.187554	-0.131442	ZIC2	2714	ZIC2-004, ZIC2-005, ZIC2-003, ZIC2-002
chr1:66998484-66999929	12	1.11512e-15	2.84819e-07	0.162625	0.0812811	SGIP1	0	SGIP1-002, SGIP1-201, SGIP1-202, SGIP1-001, SGIP1-003, SGIP1-006, SGIP1-007, SGIP1-005, SGIP1-008
chr21:45177538-45178331	4	1.4764e-13	2.86283e-07	-0.151293	-0.121013	PDXK	38560	NA
chr19:3655535-3655825	2	4.68895e-12	2.95261e-07	0.145534	0.12442	PIP5K1C	44652	NA
chr11:133994642-133995787	6	3.32267e-16	2.96765e-07	0.238186	0.139491	JAM3	55822	JAM3-006, PTP4A2P2-001
chr8:145104106-145106582	13	1.65878e-15	3.03831e-07	-0.176357	-0.0996328	OPLAH	9002	CTD-3065J16.6-001, CTD-3065J16.6-002
chr19:12444273-12445173	12	3.14702e-17	3.06051e-07	0.141604	0.0798948	ZNF563	0	ZNF563-001, ZNF563-005, ZNF563-004, ZNF563-002
chr1:25240865-25240938	3	2.97292e-12	3.14635e-07	0.137547	0.112577	RUNX3	50563	NA
chr10:134599149-134601851	36	1.00726e-17	3.14896e-07	-0.146638	-0.0847415	NKX6-2	0	NKX6-2-001, RP11-288G11.3-001
chr8:68864012-68865187	14	9.94513e-15	3.15738e-07	0.147704	0.0974448	PREX2	0	PREX2-001, PREX2-003, PREX2-002
chr3:148414664-148416308	8	2.07055e-12	3.19123e-07	0.180133	0.110655	AGTR1	0	AGTR1-001, AGTR1-003, AGTR1-202, RPL38P1-001, AGTR1-004, AGTR1-002, AGTR1-203
chr19:54975838-54976756	6	7.95974e-23	3.19534e-07	-0.221777	-0.0859678	CDC42EP5	7666	LENG9-001
chr6:44039484-44040208	3	2.24947e-22	3.21818e-07	0.211264	0.130358	MRPL14	54983	RP5-1120P11.3-001
chr6:10585683-10586167	4	2.05474e-12	3.24408e-07	0.169894	0.12857	GCNT2	0	GCNT2-004
chr5:63256619-63257941	13	3.32189e-18	3.33716e-07	0.165855	0.0848878	HTR1A	178	HTR1A-001, HTR1A-003
chr15:62530766-62532100	8	2.60207e-13	3.33769e-07	0.153952	0.0708423	C2CD4B	73284	NA
chr3:127641373-127642355	3	7.14725e-12	3.35696e-07	0.131736	0.115685	KBTBD12	0	KBTBD12-002, KBTBD12-201, KBTBD12-004, KBTBD12-003
chr10:105343920-105345203	7	1.43177e-12	3.36249e-07	-0.168888	-0.104243	NEURL1	28783	NA
chr12:57618943-57620054	8	6.85251e-16	3.37439e-07	-0.197714	-0.112992	NXPH4	8365	Y_RNA.356-201
chr5:177422782-177424343	10	2.92044e-15	3.41051e-07	0.136239	0.0886803	PROP1	0	PROP1-001
chr3:52558373-52559064	4	7.87582e-20	3.4262e-07	-0.161572	-0.0840218	NT5DC2	10029	NT5DC2-005, NT5DC2-013, STAB1-009, NT5DC2-004
chr10:124248943-124249010	3	1.36927e-11	3.49654e-07	-0.176363	-0.159339	HTRA1	27902	NA
chr6:49681178-49681774	9	8.75614e-16	3.61425e-07	0.188089	0.11991	CRISP2	0	CRISP2-001
chr1:24438607-24439418	9	1.06404e-16	3.65321e-07	0.12502	0.0836436	MYOM3	0	MYOM3-201, MYOM3-202, MYOM3-001
chr14:23305548-23306974	9	4.67608e-14	3.65921e-07	0.0977884	0.0519195	MMP14	0	MMP14-001, MMP14-005, MMP14-006, MMP14-003, MMP14-007
chr15:62535512-62538816	19	1.52695e-15	3.75858e-07	0.126999	0.0486058	C2CD4B	78030	AC126323.1-201, hsa-mir-7162.1-001, hsa-mir-7162.1-002
chr7:142574509-142576827	5	2.48322e-10	3.77807e-07	0.157725	0.0913244	TRPV6	6663	TRPV6-007, RP11-114L10.2-001, TRPV6-004, TRPV6-009, TRPV6-003, TRPV6-008
chr12:105477526-105478590	13	1.80573e-25	3.82582e-07	0.24734	0.0788984	ALDH1L2	0	ALDH1L2-001, ALDH1L2-201, ALDH1L2-002, ALDH1L2-004
chr1:147736359-147737302	6	2.84023e-16	3.86434e-07	0.210219	0.111385	NBPF8	609627	RNU1-120P-201
chr2:10344980-10345003	2	6.96086e-12	3.87697e-07	0.186086	0.174925	C2orf48	62999	NA
chr17:16322482-16323481	2	3.44898e-10	3.90994e-07	0.212202	0.181332	TRPV2	3626	TRPV2-006
chr12:133100010-133101224	11	3.58698e-20	4.04884e-07	0.150773	0.0687103	FBRSL1	32853	NA
chr7:138363322-138364774	5	5.71411e-10	4.0732e-07	0.149251	0.0873131	SVOPL	0	SVOPL-005
chr1:164750253-164750454	2	1.40222e-12	4.13536e-07	0.174893	0.172808	PBX1	191487	NA
chr2:29149895-29149902	2	1.80439e-12	4.16482e-07	0.211951	0.197741	WDR43	32362	Y_RNA.647-201, WDR43-006, SNORD53_SNORD92.1-201, SNORD53-201
chr20:50416694-50419348	16	1.47277e-18	4.17458e-07	-0.206842	-0.086882	SALL4	0	SALL4-001, SALL4-201, SALL4-002, SALL4-003
chr22:27834439-27834629	3	2.13984e-12	4.17511e-07	-0.237882	-0.183273	MN1	353242	NA
chr12:64781916-64784686	14	3.49523e-17	4.1929e-07	-0.212454	-0.110112	C12orf56	0	C12orf56-001, RPS11P6-002, C12orf56-004, C12orf56-008
chr16:3220915-3222180	6	5.59557e-21	4.19852e-07	0.246265	0.1266	ZNF213	35858	NA
chr3:185911208-185912486	9	1.40551e-15	4.20392e-07	-0.218114	-0.135702	DGKG	167537	NA
chr8:142157104-142157867	5	2.28522e-25	4.21043e-07	0.217687	0.117199	DENND3	10447	NA
chr11:132933813-132935120	8	8.40194e-15	4.22637e-07	0.167065	0.102933	OPCML	467283	NA
chr17:46827113-46827626	5	2.30844e-12	4.42181e-07	0.163902	0.121731	TTLL6	44060	NA
chr13:113705910-113708289	12	1.5012e-19	4.43467e-07	0.142854	0.0739063	MCF2L	6941	NA
chr1:50896185-50896251	3	1.10333e-11	4.44701e-07	0.189929	0.154265	DMRTA2	7066	NA
chr7:5111488-5112067	11	1.90013e-12	4.46247e-07	0.164211	0.12528	RBAKDN	0	RBAKDN-001
chr22:47021746-47023757	14	3.03732e-25	4.5124e-07	-0.213743	-0.105132	GRAMD4	0	GRAMD4-201, GRAMD4-005
chr19:3671118-3672411	5	1.86333e-09	4.51621e-07	0.168913	0.0976635	PIP5K1C	28066	AC004637.1-001
chr9:35042344-35042395	2	1.09936e-11	4.52248e-07	0.19959	0.158837	C9orf131	121	C9orf131-001, C9orf131-004, C9orf131-005, C9orf131-007, C9orf131-003, C9orf131-008, C9orf131-006, FLJ00273-201
chr19:58125438-58126053	11	2.14924e-14	4.52533e-07	0.175484	0.095118	ZNF134	0	ZNF134-001, ZNF134-004, ZNF134-002, ZNF134-003
chr8:17272520-17272669	2	6.58453e-13	4.60708e-07	0.142757	0.142731	MTMR7	1480	MTMR7-001, MTMR7-006, MTMR7-007, MTMR7-002
chr19:49108395-49110651	11	5.15796e-15	4.70097e-07	0.20479	0.0814371	FAM83E	6043	SPACA4-001
chr20:44144225-44144711	4	2.69776e-11	4.82107e-07	0.129487	0.107617	SPINT3	0	SPINT3-001
chr5:66123702-66124801	9	1.04579e-18	4.82542e-07	0.168084	0.0986169	MAST4	0	MAST4-002, MAST4-020, MAST4-021, MAST4-005
chr1:111217194-111218554	13	8.27043e-13	4.98663e-07	-0.183871	-0.0364493	KCNA3	0	KCNA3-001
chr17:39183037-39184887	5	1.20545e-14	4.99091e-07	0.187216	0.0954357	KRTAP1-5	0	KRTAP1-5-001, KRTAP1-4-001
chr3:137479590-137480853	6	1.27837e-10	5.07241e-07	0.133808	0.111908	SOX14	2281	NA
chr1:51986130-51986254	2	1.25151e-14	5.14245e-07	0.145876	0.141487	EPS15	1135	EPS15-003, EPS15-002, EPS15-001, EPS15-005, EPS15-006
chr4:1148456-1148569	3	1.73034e-11	5.17104e-07	0.22896	0.195498	SPON2	18088	TMED11P-001
chr7:134463017-134464411	11	1.81631e-16	5.27459e-07	0.105014	0.0558246	CALD1	0	CALD1-201, CALD1-005, CALD1-001, CALD1-003, CALD1-004, CALD1-017, CALD1-016, CALD1-019, CALD1-008, CALD1-018
chr11:1948933-1949113	5	1.12839e-14	5.39522e-07	0.115861	0.0881351	TNNT3	4846	NA
chr8:49502710-49502967	2	1.52122e-13	5.60062e-07	0.212258	0.157929	EFCAB1	144903	AC026904.1-001
chr8:141248582-141249094	6	2.62141e-15	5.72826e-07	0.164786	0.109836	TRAPPC9	212388	TRAPPC9-009
chr4:53010-54036	10	1.14153e-18	5.80011e-07	0.0755392	0.0492755	ZNF718	0	ZNF595-001, ZNF595-005, ZNF595-003, ZNF595-004, ZNF595-002, ZNF595-201
chr19:46001550-46003095	9	4.96815e-16	5.80371e-07	-0.096318	-0.0528617	PPM1N	0	RTN2-001, PPM1N-201, RTN2-003, PPM1N-002, PPM1N-009, PPM1N-003, PPM1N-005, PPM1N-001, PPM1N-007, PPM1N-004, RTN2-002, RTN2-007, RTN2-005, RTN2-004
chr9:139257843-139259074	5	1.70333e-18	5.84871e-07	-0.233896	-0.0962219	DNLZ	0	DNLZ-001, DNLZ-002
chr7:101901663-101901764	3	9.11145e-12	5.88437e-07	0.181161	0.124898	CUX1	442479	NA
chr3:13515724-13515777	3	1.1602e-11	6.04233e-07	-0.188596	-0.124964	HDAC11	5447	NA
chr4:16084676-16086085	14	2.07784e-18	6.05172e-07	-0.206837	-0.0872982	PROM1	0	PROM1-008, PROM1-001, PROM1-003, PROM1-010, PROM1-009, PROM1-004, PROM1-011, PROM1-204
chr1:228336130-228337776	10	1.22756e-09	6.09814e-07	0.100326	0.0684701	GJC2	0	GJC2-001, GUK1-038, GUK1-041, GUK1-039, GUK1-040, GUK1-035, GUK1-036
chr19:54409631-54411773	10	9.84391e-10	6.1995e-07	0.17527	0.10524	PRKCG	22718	CACNG7-001, CACNG7-003
chr2:32490766-32490835	2	6.22304e-14	6.34858e-07	0.1557	0.132302	NLRC4	0	NLRC4-003, NLRC4-002, NLRC4-004, NLRC4-001
chr2:241987099-241988102	4	1.48791e-11	6.37973e-07	0.150551	0.121608	SNED1	48844	SNED1-010
chr5:115911468-115912383	7	2.61168e-21	6.45007e-07	0.161991	0.0969617	SEMA6A	917	SEMA6A-002, SEMA6A-001, CTB-118N6.2-001, SEMA6A-007
chr2:220553978-220554043	2	2.07377e-11	6.52755e-07	0.194667	0.192365	SLC4A3	61686	NA
chr2:3044737-3045331	5	1.36096e-11	6.53117e-07	0.1423	0.106703	TSSC1	278114	NA
chr1:159923525-159924541	4	3.44463e-14	6.6501e-07	0.146103	0.0937538	SLAMF9	0	SLAMF9-002, SLAMF9-001, SLAMF9-004, SLAMF9-003
chr14:93706539-93706609	3	8.9411e-12	6.72003e-07	0.194841	0.1565	BTBD7	92776	NA
chr18:56931575-56932993	7	5.03656e-11	6.7229e-07	0.159596	0.0906098	RAX	7632	NA
chr7:139929429-139930256	6	1.23181e-18	6.73614e-07	-0.105985	-0.0525723	JHDM1D-AS1	52368	NA
chr15:54270557-54271167	5	3.48398e-17	6.74585e-07	0.181243	0.119608	UNC13C	33934	RP11-643A5.2-001
chr2:121684467-121684676	3	6.90013e-12	6.94115e-07	0.199222	0.165494	GLI2	129600	NA
chr8:62823815-62823894	3	7.41294e-15	7.21328e-07	0.231397	0.145736	MIR4470	196468	RP11-705O24.4-001
chr16:125896-127772	10	1.11939e-18	7.25987e-07	0.136709	0.0559098	RHBDF1	0	MPG-001, MPG-002, MPG-201, MPG-004, RHBDF1-010, RHBDF1-201, RHBDF1-011, MPG-003
chr12:6483708-6484729	8	1.23339e-22	7.37594e-07	-0.215009	-0.108037	SCNN1A	1794	SCNN1A-001, SCNN1A-023, SCNN1A-201, SCNN1A-002, SCNN1A-022, SCNN1A-014, SCNN1A-015, SCNN1A-019, LTBR-003, SCNN1A-013, SCNN1A-012, LTBR-005, SCNN1A-011, SCNN1A-003, SCNN1A-010, LTBR-004
chr12:110172208-110172346	3	5.88487e-11	7.38772e-07	0.202321	0.185187	FAM222A-AS1	38946	FAM222A-002, FAM222A-AS1-004
chr7:100737817-100738948	4	1.29539e-12	7.43888e-07	0.181429	0.128447	TRIM56	9031	RP11-395B7.7-001
chr10:661009-661730	7	1.30167e-23	7.58253e-07	0.243653	0.108322	DIP2C	73878	NA
chr1:76261799-76262984	9	1.08232e-13	7.65381e-07	0.184962	0.0948736	MSH4	0	MSH4-001
chr1:9460204-9460830	2	3.35792e-10	7.68271e-07	0.125422	0.118193	SPSB1	107263	NA
chr7:140771419-140774714	14	8.008e-31	7.70195e-07	-0.216824	-0.0655443	TMEM178B	0	TMEM178B-002, TMEM178B-001
chr2:29033199-29034052	6	7.52833e-12	7.75626e-07	-0.165317	-0.0924132	SPDYA	0	SPDYA-002, SPDYA-001, SPDYA-005, SPDYA-004, RP11-713D19.1-001
chr17:61926188-61927036	5	7.57508e-17	7.84828e-07	-0.254287	-0.123028	SMARCD2	5837	TCAM1P-004, TCAM1P-003
chr12:110784179-110784257	2	3.41828e-11	7.94125e-07	-0.199238	-0.183709	ATP2A2	173	ATP2A2-011, ATP2A2-012
chr11:69970464-69970618	3	1.46398e-11	7.96034e-07	0.167218	0.15138	ANO1	16005	NA
chr11:65326725-65327156	2	1.24998e-15	7.97517e-07	0.132223	0.122036	LTBP3	472	LTBP3-001, LTBP3-002, LTBP3-005, LTBP3-006, LTBP3-003, LTBP3-004, LTBP3-201
chr1:12600225-12600744	4	9.1805e-11	8.05174e-07	0.181258	0.13095	DHRS3	76044	NA
chr11:64107672-64110178	12	4.30354e-14	8.05962e-07	-0.168221	0.0207161	CCDC88B	0	CCDC88B-201, CCDC88B-001, CCDC88B-003, CCDC88B-002, CCDC88B-008, CCDC88B-004
chr10:1260004-1260230	2	2.65123e-12	8.07312e-07	0.144534	0.104693	ADARB2	519440	NA
chr2:240161619-240162323	5	1.88515e-17	8.08958e-07	0.110842	0.0782698	HDAC4	161023	NA
chr7:2148808-2151462	11	2.43302e-19	8.26861e-07	0.18826	0.0464909	MAD1L1	121121	MAD1L1-014, MAD1L1-013
chr9:34623776-34624587	4	5.56773e-12	8.46015e-07	0.117826	0.102818	ARID3C	3424	NA
chr17:73636184-73636592	3	2.04863e-11	8.58075e-07	-0.146293	-0.121502	RECQL5	26677	RECQL5-015, RECQL5-014, RECQL5-013, RECQL5-012
chr7:97360615-97363080	14	3.32294e-14	8.75658e-07	0.173819	0.0841181	TAC1	0	TAC1-001, TAC1-002, TAC1-003, TAC1-005, TAC1-004
chr3:44626029-44626860	11	3.88685e-15	8.76776e-07	0.172351	0.0916314	ZNF660	0	ZNF660-001, ZNF197-002, ZNF660-006, ZNF660-003
chr6:26183508-26184037	10	1.24036e-12	8.96998e-07	0.247906	0.139213	HIST1H2BE	0	HIST1H2BE-001
chr2:240878313-240878541	3	2.00503e-11	9.08756e-07	0.139426	0.111584	MIR4786	3970	NA
chr20:2780680-2782078	13	2.37759e-15	9.37749e-07	-0.202532	-0.114836	CPXM1	0	CPXM1-001
chr21:34185927-34186942	4	6.71792e-11	9.39852e-07	0.165573	0.106152	C21orf62	0	C21orf62-004, C21orf62-002, C21orf62-003, C21orf62-001
chr9:90340577-90341458	7	9.85888e-12	9.41908e-07	0.154953	0.108096	CTSL	0	CTSL-002, CTSL-004, CTSL-001, CTSL-005, CTSL-006, CTSL-003
chr10:11381854-11382657	4	1.22575e-12	9.42164e-07	0.146573	0.0985095	CELF2	334595	NA
chr2:241989165-241989379	3	2.70895e-12	9.50928e-07	0.175603	0.126855	SNED1	50910	SNED1-010, SNED1-011
chr5:135364060-135365890	15	5.79139e-13	9.62582e-07	0.104199	0.0600701	TGFBI	0	TGFBI-201, TGFBI-001, TGFBI-010, TGFBI-007, TGFBI-003
chr13:113650822-113652335	9	1.04556e-13	9.69586e-07	0.113857	0.0661689	MCF2L	17167	NA
chr15:22954287-22956212	14	1.29862e-24	9.83602e-07	0.19869	0.0623347	CYFIP1	0	CYFIP1-004, CYFIP1-011, CYFIP1-012
chr1:145562715-145562817	2	9.70173e-12	9.83759e-07	0.146083	0.124984	ANKRD35	13506	NA
chr3:114790243-114790596	3	2.05671e-12	9.84306e-07	0.173527	0.12336	ZBTB20	75531	ZBTB20-006
chr2:66671478-66673985	11	4.1496e-07	1.01215e-06	-0.1768	-0.134786	MEIS1	4215	MEIS1-012, MEIS1-007, MEIS1-018
chr7:87503866-87504597	2	1.27601e-10	1.01849e-06	-0.147353	-0.118515	SLC25A40	1095	DBF4-001, SLC25A40-001, DBF4-002, DBF4-004, DBF4-003, SLC25A40-003, DBF4-006, SLC25A40-005, DBF4-005
chr17:27048708-27051499	10	1.54634e-16	1.03844e-06	-0.174375	-0.0909933	RPL23A	1399	TLCD1-001, RPL23A-003, RPL23A-004, RPL23A-009, SNORD42B-201, SNORD4B-201, SNORD4A-201, SNORD42A-201, RPL23A-006, RPL23A-002, RPL23A-011, NEK8-005, NEK8-003, RPL23A-010, TLCD1-003, AC010761.8-001, RPL23A-008, NEK8-004
chr4:163084858-163085697	11	5.91159e-15	1.04157e-06	0.180427	0.113263	FSTL5	0	FSTL5-001, FSTL5-003, FSTL5-002
chr16:56640057-56642229	9	1.14217e-15	1.04391e-06	0.192855	0.103764	MT1A	249	MT2A-001, MT2A-005, MT2A-002, MT2A-006, MT2A-004
chr13:114812177-114815139	18	1.8644e-13	1.07663e-06	-0.170911	-0.0626515	RASA3	82956	NA
chr13:114829170-114831142	10	3.54159e-09	1.10783e-06	0.118426	0.0604898	RASA3	66953	NA
chr3:125690774-125691192	4	1.11911e-13	1.11124e-06	0.216787	0.118745	ROPN1B	2746	NA
chr10:135106684-135107346	4	9.23999e-13	1.13102e-06	0.126574	0.0885927	TUBGCP2	18495	NA
chr14:85999731-86001111	7	1.12114e-11	1.17046e-06	0.0986333	0.0714023	FLRT2	3159	NA
chr3:169383292-169384648	5	3.81485e-12	1.17855e-06	0.199421	0.108914	MECOM	1729	MECOM-001
chr8:22089103-22090372	7	2.92338e-15	1.18219e-06	0.108083	0.0694983	PHYHIP	0	PHYHIP-002, PHYHIP-001
chr1:23279278-23280477	7	7.4465e-16	1.18478e-06	-0.231327	-0.11607	EPHB2	241947	NA
chr5:1938296-1938619	4	6.26116e-11	1.19135e-06	-0.110701	-0.0892377	IRX4	51003	RP11-259O2.1-002
chr6:168684221-168684757	4	2.55091e-13	1.1981e-06	0.186368	0.126167	DACT2	35645	NA
chr2:162279324-162281111	8	5.83666e-17	1.20117e-06	-0.23109	-0.104847	TBR1	4918	AC009487.4-001, AC009487.4-002, SLC4A10-007, AC009487.5-001, SLC4A10-008
chr6:27059715-27059850	2	6.92903e-11	1.2033e-06	0.163338	0.158505	HIST1H2BJ	40725	NA
chr16:30075102-30078162	17	1.01631e-14	1.20485e-06	-0.147487	-0.0278825	BOLA2	127465	ALDOA-011, ALDOA-008, ALDOA-017, ALDOA-015, ALDOA-019, ALDOA-006, ALDOA-020, ALDOA-016, ALDOA-001, ALDOA-009, ALDOA-022, ALDOA-027, ALDOA-021, ALDOA-030, ALDOA-018, ALDOA-007, ALDOA-010
chr17:79880822-79882042	8	1.16852e-18	1.22258e-06	0.138967	0.0789095	MAFG	3545	MAFG-002, SIRT7-008, RP11-498C9.12-001
chr6:28493019-28494732	14	1.18804e-18	1.29256e-06	0.215378	0.0925034	GPX5	0	GPX5-001, GPX5-002, GPX5-005, GPX6-003, GPX5-004
chr4:37463204-37463314	2	8.91061e-11	1.29409e-06	0.142403	0.137903	C4orf19	7652	NA
chr10:102321736-102322911	6	7.14228e-27	1.30198e-06	-0.239501	-0.113961	HIF1AN	26095	NA
chr8:49229380-49229620	2	2.06421e-12	1.30722e-06	0.18373	0.148657	UBE2V2	308385	NA
chr12:7281629-7283120	19	1.71376e-14	1.32407e-06	-0.0927663	-0.0391968	CLSTN3	0	CLSTN3-001, RBP5-001, CLSTN3-008, CLSTN3-007, CLSTN3-002, RP11-273B20.1-001, CLSTN3-009, CLSTN3-005, CLSTN3-004, RBP5-003, RBP5-005, RBP5-004, RP11-273B20.1-002, CLSTN3-006
chr2:16804409-16805111	4	7.4507e-12	1.32977e-06	0.174268	0.126449	FAM49A	42023	FAM49A-201
chr3:10399379-10399439	2	1.21899e-12	1.35794e-06	0.120242	0.10248	ATP2B2	350277	NA
chr18:31739202-31740096	5	3.59573e-12	1.36162e-06	0.142144	0.101039	NOL4	63419	NOL4-011
chr19:36499326-36500529	7	1.22664e-13	1.36457e-06	-0.220485	-0.0823464	ALKBH6	4612	SYNE4-001, SYNE4-004, SYNE4-006, SYNE4-002, SYNE4-003, SYNE4-005, SYNE4-007
chr7:2349605-2349748	2	2.24268e-11	1.37209e-06	0.151203	0.140462	SNX8	4351	SNX8-004
chr11:49579457-49580019	4	9.4326e-11	1.39035e-06	0.134902	0.0715549	LOC440040	61	RP11-707M1.1-002
chr6:30078080-30081408	35	1.34688e-19	1.41887e-06	0.188787	0.0688465	TRIM31	0	TRIM31-001, TRIM31-008, TRIM31-004, TRIM31-007, TRIM31-202
chr11:61275826-61278148	8	2.51835e-20	1.42619e-06	-0.145929	-0.0620357	LRRC10B	0	LRRC10B-001, MIR4488-201
chr3:195622522-195623792	7	1.29139e-24	1.4371e-06	0.266255	0.101618	TNK2	15024	TNK2-201, TNK2-005, TNK2-202, TNK2-012, TNK2-014, TNK2-004, TNK2-013
chr8:87081553-87082205	10	6.57474e-13	1.44215e-06	0.117758	0.0673883	PSKH2	0	PSKH2-001
chr10:134826760-134829324	13	1.47202e-16	1.4564e-06	0.130656	0.0660671	LINC01168	47722	NA
chr17:78735268-78735596	5	2.27137e-12	1.46078e-06	0.203365	0.14555	RPTOR	216643	NA
chr19:21203359-21203723	7	7.80826e-11	1.46186e-06	0.074451	0.0542409	ZNF430	0	ZNF430-001, ZNF430-004, ZNF430-003, ZNF430-005, ZNF430-002
chr7:94284258-94286559	78	1.57074e-24	1.49752e-06	-0.134502	-0.0489881	SGCE	0	SGCE-001, SGCE-008, SGCE-006, SGCE-004, SGCE-002, SGCE-003, SGCE-005, SGCE-007, PEG10-001, PEG10-002, PEG10-003
chr13:113752435-113753244	6	1.18859e-12	1.49814e-06	0.134002	0.0991409	MCF2L	96407	NA
chr8:70982867-70984559	14	1.85506e-15	1.49996e-06	-0.149449	-0.0855872	PRDM14	0	PRDM14-001, PRDM14-002
chr16:11677988-11678785	2	1.1156e-10	1.51746e-06	-0.169475	-0.145091	LITAF	2021	LITAF-005, LITAF-009, LITAF-013, LITAF-016, LITAF-011, LITAF-015, LITAF-004, LITAF-010
chr19:3866347-3867283	2	2.89099e-10	1.5191e-06	0.168964	0.125528	ZFR2	1744	ZFR2-003, ZFR2-002, ZFR2-004, ZFR2-001, ZFR2-007, ZFR2-006, ZFR2-009, ZFR2-005
chr5:180486155-180487371	6	1.87896e-11	1.53179e-06	0.23133	0.111563	BTNL9	18930	NA
chr14:61655727-61655919	4	9.04782e-12	1.54338e-06	0.213286	0.175559	PRKCH	1440	PRKCH-014, PRKCH-028, PRKCH-027
chr11:65374663-65375704	7	9.10206e-18	1.54818e-06	-0.157913	-0.112429	MAP3K11	215	MAP3K11-005, MAP3K11-007, MAP3K11-011, MAP3K11-006, MAP3K11-009, MAP3K11-010, MAP3K11-008
chr4:7289482-7289858	5	1.32391e-12	1.5588e-06	-0.220734	-0.134463	SORCS2	95108	NA
chr6:44090748-44090983	2	1.31389e-10	1.56946e-06	-0.190568	-0.15616	MRPL14	4208	NA
chr10:50341989-50342784	5	1.17879e-15	1.57784e-06	0.175211	0.100671	FAM170B	0	FAM170B-001
chr11:118134801-118135407	11	6.13078e-13	1.60048e-06	0.0565662	0.0390241	MPZL2	0	MPZL2-001, MPZL2-002, MPZL2-004, MPZL2-005, MPZL2-003, MPZL2-007
chr19:35629022-35630474	15	4.74554e-17	1.60599e-06	0.108813	0.0555889	FXYD1	0	FXYD1-001, AC020907.2-201, FXYD1-006, CTD-2527I21.4-002, FXYD1-004, FXYD1-007, FXYD1-003, FXYD1-002, FXYD1-009, FXYD1-005, FXYD1-010, CTD-2527I21.4-001, FXYD1-008
chr1:33438854-33438978	2	5.22471e-11	1.60647e-06	-0.182029	-0.17877	RNF19B	8568	FKSG48-201
chr1:38021830-38022718	9	7.49241e-14	1.64239e-06	0.117673	0.0706547	DNALI1	0	SNIP1-001, DNALI1-001, RP3-423B22.5-201, RP3-423B22.5-001, DNALI1-006, SNIP1-003, DNALI1-004, SNIP1-002, DNALI1-201
chr14:100788291-100789763	7	2.85527e-12	1.65688e-06	0.104977	0.070404	SLC25A47	0	SLC25A47-001, SLC25A47-003, AL157871.1-201
chr19:55141366-55142181	5	1.48442e-11	1.66032e-06	0.189948	0.104888	LILRB1	0	LILRB1-201, LILRB1-005, LILRB1-004, LILRB1-001, LILRB1-003, LILRB1-006, LILRB1-007, LILRB1-204, LILRB1-009, AC009892.1-201
chr13:28366427-28367741	11	9.84626e-14	1.66033e-06	0.142907	0.091167	GSX1	0	GSX1-001
chr14:77510549-77511305	2	8.39326e-09	1.6859e-06	0.172247	0.162443	IRF2BPL	15507	NA
chr11:116450919-116452003	8	4.05734e-17	1.69118e-06	0.186171	0.102837	BUD13	191711	NA
chr6:116782383-116783807	6	6.03182e-13	1.69252e-06	-0.218693	-0.0897929	FAM26F	0	FAM26F-003, FAM26F-001, FAM26F-002, RP1-93H18.6-001
chr1:17634543-17634716	4	1.27362e-11	1.70437e-06	0.0923346	0.0753373	PADI4	0	PADI4-001, PADI4-002
chr2:177355072-177356276	6	7.34353e-10	1.7239e-06	0.132102	0.0672743	MIR1246	109504	NA
chr18:32556655-32558369	12	1.4468e-15	1.72521e-06	0.168035	0.081511	MAPRE2	0	MAPRE2-201, MAPRE2-002, MAPRE2-008, MAPRE2-012, MAPRE2-010, MAPRE2-007, MAPRE2-006
chr1:51442133-51443114	6	1.20026e-10	1.75715e-06	-0.232909	-0.10534	CDKN2C	8525	NA
chr17:6358363-6358928	6	3.63881e-15	1.76119e-06	0.138369	0.115663	PITPNM3	100949	NA
chr7:64734093-64734749	7	1.69376e-10	1.76348e-06	0.144297	0.109406	ZNF92	104019	NA
chr1:44883137-44884784	12	4.86579e-16	1.77633e-06	-0.202399	-0.103652	RNF220	12087	NA
chr17:79608890-79609346	5	8.81886e-12	1.77763e-06	0.168464	0.118906	TSPAN10	0	TSPAN10-201, TSPAN10-003, TSPAN10-002, TSPAN10-001
chr7:151330008-151330230	4	4.83111e-11	1.79277e-06	-0.135607	-0.12202	PRKAG2	244086	PRKAG2-002, PRKAG2-010, PRKAG2-013, PRKAG2-014, PRKAG2-012
chr10:133326929-133326998	3	2.40116e-10	1.7941e-06	0.142037	0.131614	TCERG1L	216945	NA
chr1:78956268-78957682	10	2.16595e-17	1.80147e-06	0.177009	0.100354	PTGFR	0	PTGFR-003, PTGFR-001, PTGFR-004
chr10:101280750-101283090	16	1.08807e-12	1.81598e-06	0.123673	0.0759062	NKX2-3	9600	NA
chr11:2595605-2596606	7	5.45567e-16	1.81633e-06	-0.144927	-0.0950075	KCNQ1	112939	NA
chr8:140714586-140715802	9	4.07722e-13	1.82808e-06	-0.135294	-0.102194	KCNK9	0	KCNK9-201, KCNK9-002, KCNK9-001
chr8:123794578-123795904	5	4.43217e-26	1.9044e-06	-0.231115	-0.0893302	ZHX2	677	ZHX2-001, RP11-44N11.3-001, RP11-44N11.2-001
chr14:97684259-97686001	12	3.42556e-11	1.93449e-06	0.134682	0.0826416	VRK1	420575	NA
chr22:38713447-38714466	15	6.52097e-23	1.93836e-06	0.0882308	0.0369186	LOC400927	80465	CSNK1E-003, CSNK1E-201, CSNK1E-002, CSNK1E-005, CSNK1E-004, CSNK1E-008
chr4:186577902-186578455	3	1.54994e-10	1.97448e-06	0.16434	0.154645	SORBS2	299415	SORBS2-201, SORBS2-051, SORBS2-057, SORBS2-058, SORBS2-060, SORBS2-054, SORBS2-056, SORBS2-050, SORBS2-053, SORBS2-055, SORBS2-052, SORBS2-059, SORBS2-011
chr18:44337099-44338147	7	2.40861e-13	1.976e-06	0.18937	0.115039	ST8SIA5	60	ST8SIA5-001, ST8SIA5-002, ST8SIA5-004, ST8SIA5-003, ST8SIA5-007, ST8SIA5-006, RP11-742D12.2-001, RP11-742D12.2-002
chr6:30457562-30460798	42	3.14932e-20	1.98682e-06	-0.227994	-0.043841	HLA-E	273	HLA-E-001, HLA-E-002, HLA-E-003
chr21:43181697-43183039	4	2.17945e-10	1.99002e-06	-0.12888	-0.104894	RIPK4	4210	NA
chr10:63212496-63213784	11	3.18135e-18	1.99598e-06	0.219813	0.0910209	TMEM26	0	RP11-809M12.1-001, TMEM26-201, TMEM26-001, TMEM26-003, TMEM26-004
chr11:65201759-65201834	2	5.89513e-12	2.02942e-06	-0.181722	-0.130722	NEAT1	11490	NA
chr19:6375770-6376585	6	3.7956e-10	2.04898e-06	0.104525	0.0892741	PSPN	0	PSPN-001
chr1:177150789-177151620	6	5.09322e-17	2.06388e-06	0.148294	0.0939156	BRINP2	10156	NA
chr15:37178755-37180636	9	7.21822e-19	2.07549e-06	0.215901	0.0923561	LOC145845	21	RP11-122D10.1-002, RP11-122D10.1-001
chr8:39835697-39836064	5	2.92862e-10	2.09116e-06	0.148143	0.107358	IDO2	43223	NA
chr6:41604740-41606641	9	1.44134e-22	2.10051e-06	0.149328	0.0598545	MDFI	0	MDFI-001, MDFI-002, MDFI-008, MDFI-003, MDFI-005, MDFI-007, MDFI-009, MDFI-006
chr6:31831740-31834178	38	7.40201e-18	2.1009e-06	0.105552	0.0448403	SLC44A4	12645	NEU1-001, NEU1-004, SLC44A4-007, NEU1-002, NEU1-005
chr22:21982391-21983606	3	5.82416e-16	2.10862e-06	-0.283339	-0.135545	YDJC	734	YDJC-001, YDJC-201, YDJC-002, YDJC-006, YDJC-004, YDJC-003, YDJC-005
chr8:142662374-142662408	3	1.0318e-11	2.11257e-06	0.131215	0.106655	MROH5	145044	NA
chr16:19124925-19127305	13	1.55183e-12	2.13725e-06	-0.186625	-0.0372495	ITPRIPL2	0	ITPRIPL2-002, CTD-2349B8.1-002, ITPRIPL2-001, CTD-2349B8.1-001
chr21:34396944-34399361	17	7.60901e-10	2.15071e-06	0.128354	0.0826363	OLIG2	0	OLIG2-002, OLIG2-001, OLIG2-003
chr19:2542837-2544100	7	3.18539e-09	2.15622e-06	0.173882	0.0513087	GNG7	158646	NA
chr17:33759484-33760527	13	5.13115e-23	2.16025e-06	0.190064	0.104595	SLFN12	0	SLFN12-001, SLFN12-002, SLFN12-008, SLFN12-005, SLFN12-003, SLFN12-004
chr4:47032678-47035074	16	7.33541e-23	2.17318e-06	0.202383	0.0869826	GABRB1	0	GABRB1-001, GABRB1-002, GABRB1-004, GABRB1-003, GABRB1-201
chr5:167550996-167551234	2	7.07078e-12	2.18181e-06	-0.225552	-0.164364	TENM2	5699	NA
chr6:47009737-47010823	4	4.27617e-10	2.18191e-06	-0.0991328	-0.0908678	ADGRF1	0	GPR110-003, GPR110-001, GPR110-008, GPR110-005, GPR110-010, GPR110-007, GPR110-006
chr7:41739678-41739801	3	1.10664e-10	2.22479e-06	0.189169	0.161933	INHBA	2905	INHBA-002
chr9:103790959-103792172	4	9.16175e-11	2.24688e-06	0.196081	0.115102	LPPR1	0	LPPR1-002
chr10:46032181-46032264	3	1.34849e-10	2.26178e-06	0.0756416	0.0621118	MARCH8	58090	MARCH8-001, MARCH8-002
chr6:30177166-30179881	13	5.41767e-11	2.27636e-06	-0.159729	-0.0573379	TRIM26	1390	TRIM26-005, TRIM26-006, TRIM26-008, TRIM26-001, TRIM26-002, TRIM26-007
chr7:3919928-3920534	6	5.72743e-11	2.28924e-06	-0.164787	-0.130268	SDK1	578848	NA
chr15:23931451-23933079	11	8.08885e-17	2.29625e-06	0.152479	0.0802755	NDN	0	NDN-001
chr1:2004163-2006032	13	9.52164e-16	2.35853e-06	0.093785	0.0497616	PRKCZ	0	PRKCZ-009, PRKCZ-015, PRKCZ-016, PRKCZ-017, PRKCZ-020, PRKCZ-018
chr6:153451812-153452954	8	1.1584e-15	2.37646e-06	-0.18086	-0.105064	RGS17	0	RGS17-201
chr21:46856099-46856438	2	3.19887e-10	2.38983e-06	-0.160799	-0.160582	COL18A1	31002	NA
chr3:3885955-3886273	4	1.02589e-11	2.40782e-06	0.1609	0.107667	LRRN1	44834	NA
chr7:547637-548567	2	8.04436e-08	2.41329e-06	-0.118357	-0.115214	PDGFA	4537	NA
chr14:58332116-58333164	6	1.03999e-15	2.43794e-06	0.205607	0.116745	SLC35F4	0	SLC35F4-004
chr11:66823587-66824650	11	1.35244e-16	2.47193e-06	0.0839266	0.0361244	RHOD	0	RHOD-001, RHOD-003, RHOD-002
chr16:84840283-84840564	3	6.31635e-10	2.47976e-06	0.128675	0.115646	CRISPLD2	13023	NA
chr19:58458572-58459358	12	6.70781e-11	2.48551e-06	0.148677	0.0907509	ZNF256	0	ZNF256-001, ZNF256-002
chr7:104869132-104869288	3	2.99014e-10	2.49101e-06	0.152823	0.130227	SRPK2	170510	NA
chr22:50438356-50439227	5	9.49698e-11	2.50513e-06	0.11662	0.0974679	IL17REL	11828	NA
chr11:2919689-2921176	21	8.33645e-20	2.59246e-06	-0.176541	0.00495043	SLC22A18AS	3999	SLC22A18-002
chr16:10671842-10671982	2	2.92952e-10	2.60074e-06	-0.162093	-0.146602	EMP2	2557	RP11-27M24.2-001
chr16:2082689-2083393	5	3.96608e-11	2.60412e-06	0.170464	0.0971328	SLC9A3R2	0	SLC9A3R2-008, SLC9A3R2-009, SLC9A3R2-003
chr1:171216346-171217592	5	4.29931e-12	2.62154e-06	0.126593	0.0682409	FMO1	41	FMO1-001, FMO1-201, FMO1-006
chr17:35297309-35300874	14	7.39302e-10	2.65972e-06	-0.211344	-0.101597	LHX1	1552	LHX1-003, LHX1-004, RP11-445F12.2-001
chr1:19205990-19206559	2	4.29435e-14	2.68475e-06	-0.139472	-0.122814	ALDH4A1	22734	NA
chr6:43736807-43737555	4	3.2184e-16	2.70799e-06	0.118606	0.0876263	VEGFA	391	VEGFA-011, VEGFA-004, VEGFA-002, VEGFA-001, VEGFA-019, VEGFA-012, VEGFA-014, VEGFA-003, VEGFA-022, VEGFA-005, VEGFA-013, VEGFA-006, VEGFA-017, VEGFA-023, VEGFA-024, VEGFA-015, VEGFA-020, VEGFA-025, VEGFA-021, VEGFA-018, RP1-261G23.7-001
chr1:234039761-234041456	9	4.29574e-19	2.75006e-06	0.183645	0.114425	SLC35F3	0	SLC35F3-001
chr17:75473577-75474070	6	5.82016e-11	2.75594e-06	0.150524	0.11249	2005-08-31	2252	NA
chr6:1635578-1635847	6	3.95445e-13	2.76571e-06	0.120294	0.0454542	GMDS	610021	NA
chr12:117579332-117581067	5	3.75641e-08	2.77903e-06	-0.183443	-0.0115811	FBXO21	47233	NA
chr16:85157762-85158047	4	1.64285e-10	2.77992e-06	0.126042	0.103463	FAM92B	11648	NA
chr8:24799414-24800824	5	2.54461e-20	2.79207e-06	0.268349	0.140177	NEFL	13559	NA
chr2:127782651-127783370	6	8.01372e-10	2.79509e-06	0.175401	0.114527	BIN1	56271	RP11-521O16.2-001, RP11-521O16.1-001
chr3:115231438-115231576	3	1.8356e-10	2.79891e-06	0.248746	0.148097	GAP43	110575	NA
chr1:177133536-177134454	8	2.61532e-12	2.80184e-06	0.144637	0.105445	ASTN1	0	ASTN1-006, ASTN1-001, ASTN1-201, ASTN1-002, ASTN1-003
chr14:35871715-35873130	5	8.55866e-18	2.80556e-06	-0.203373	-0.0788903	NFKBIA	830	NFKBIA-001, NFKBIA-011, NFKBIA-003, NFKBIA-006, NFKBIA-005, NFKBIA-007, NFKBIA-010, NFKBIA-002, NFKBIA-004, NFKBIA-008
chr6:52147973-52148119	2	7.75934e-11	2.82456e-06	-0.222346	-0.201613	MCM3	1560	MCM3-006, MCM3-201, MCM3-001, MCM3-005
chr22:39883190-39884829	7	6.74842e-12	2.84028e-06	0.149724	0.0889742	MGAT3	0	NA
chr4:7427195-7427446	3	2.89674e-12	2.84431e-06	-0.206609	-0.146617	SORCS2	43570	NA
chr17:17603531-17604184	6	1.45649e-10	2.85296e-06	-0.168328	-0.131431	RAI1	18744	NA
chr3:97158366-97158712	2	5.67984e-10	2.90328e-06	0.136429	0.132405	EPHA6	0	EPHA6-004, EPHA6-006, EPHA6-003, EPHA6-008, EPHA6-007
chr16:87739377-87743286	20	7.30982e-14	2.90489e-06	0.0636637	0.0260875	KLHDC4	52360	FLJ00104-201, KLHDC4-025, KLHDC4-010
chr11:69257736-69258477	5	2.21288e-11	2.90746e-06	-0.0760214	-0.0410604	MYEOV	196114	AP000439.2-001
chr3:195488493-195490309	12	2.88038e-18	2.90857e-06	0.23725	0.082565	MUC4	48535	NA
chr16:88943191-88943641	6	7.38827e-13	2.91673e-06	0.172557	0.119263	CBFA2T3	99863	NA
chr5:149867577-149868359	3	3.08535e-11	2.92053e-06	0.156746	0.122775	NDST1	8981	NDST1-008, NDST1-009
chr1:229406360-229407517	10	3.74852e-18	2.95179e-06	-0.132443	-0.0756373	RAB4A	0	RAB4A-001, RP5-1061H20.4-001, RP5-1061H20.3-001, RP5-1061H20.4-002, RAB4A-004, RAB4A-002
chr2:227661213-227663151	8	9.86088e-15	2.95185e-06	0.188424	0.110778	IRS1	355	IRS1-001, IRS1-002, RP11-395N3.2-001
chr12:11883006-11883921	2	5.58283e-10	2.97684e-06	-0.122206	-0.105883	ETV6	80218	NA
chr12:75728104-75728752	8	3.87541e-16	2.98562e-06	0.184205	0.090758	CAPS2	55950	GLIPR1L1-001, GLIPR1L1-002
chr20:2852292-2853149	3	2.40177e-11	2.99245e-06	-0.135766	-0.103624	PTPRA	7467	PTPRA-001, PTPRA-002, PTPRA-202, PTPRA-203, PTPRA-204, PTPRA-007, PTPRA-008, PTPRA-004
chr16:29887661-29888733	8	7.06405e-12	3.00903e-06	0.162895	0.116553	BOLA2	316894	NA
chr10:104613132-104614391	12	1.02715e-20	3.02148e-06	0.143056	0.042975	BORCS7	0	C10orf32-ASMT-001, C10orf32-001, C10orf32-002, C10orf32-003
chr2:227659406-227659636	2	1.32784e-10	3.03558e-06	0.202567	0.161853	IRS1	3870	IRS1-002
chr4:54457645-54458246	7	1.21937e-14	3.08248e-06	-0.119326	-0.0618855	LNX1	60436	LNX1-001, LNX1-AS2-002, LNX1-AS2-001, LNX1-003
chr12:54402431-54403314	12	4.51738e-11	3.12117e-06	-0.139917	-0.098734	HOXC8	0	HOXC8-001
chr17:36876238-36876514	3	7.57198e-10	3.13132e-06	-0.214757	-0.179386	MLLT6	1402	MLLT6-003, MIR4726-201, CTB-58E17.9-001
chr12:132903921-132906010	10	3.84375e-15	3.174e-06	0.150655	0.063539	GALNT9	0	GALNT9-009, GALNT9-010, RP13-895J2.7-001
chr7:149416452-149416973	6	2.40954e-16	3.18219e-06	0.168773	0.0422442	KRBA1	4304	KRBA1-007, KRBA1-004, KRBA1-003, KRBA1-006
chr6:26569014-26569596	8	4.01693e-17	3.18673e-06	0.148754	0.0877367	HMGN4	30442	NA
chr11:44642868-44642932	3	3.63588e-10	3.18977e-06	0.213769	0.162822	CD82	55727	NA
chr5:75377922-75381070	17	6.7971e-10	3.23712e-06	0.169481	0.0856389	SV2C	0	SV2C-002, SV2C-001, CTC-235G5.3-001
chr22:31218227-31219085	5	3.90532e-10	3.24255e-06	-0.163089	-0.113744	OSBP2	0	OSBP2-203
chr16:474271-474937	5	2.08599e-13	3.24979e-06	0.0971123	0.0704948	RAB11FIP3	731	RAB11FIP3-001, RAB11FIP3-010, RAB11FIP3-202
chr3:194705841-194706168	4	7.19472e-10	3.28641e-06	0.122135	0.112905	XXYLT1	136756	NA
chr12:95941571-95943114	10	1.70504e-15	3.29379e-06	-0.199841	-0.121963	USP44	2149	USP44-004, USP44-002, USP44-006, USP44-005, USP44-007
chr11:68847839-68848232	2	3.07846e-10	3.32193e-06	0.171578	0.151467	TPCN2	25209	NA
chr16:1813796-1814481	5	1.33784e-12	3.38093e-06	-0.168922	-0.123396	MAPK8IP3	57575	MAPK8IP3-014, MAPK8IP3-010, MAPK8IP3-009
chr19:11289087-11289376	8	7.22636e-13	3.42746e-06	0.142754	0.0643232	KANK2	15342	NA
chr19:18266834-18266888	2	3.28726e-10	3.49516e-06	-0.178191	-0.144811	PIK3R2	2846	PIK3R2-002
chr10:729001-729956	9	2.90858e-13	3.55018e-06	0.18268	0.105865	DIP2C	5652	NA
chr18:21451563-21451607	2	3.66404e-11	3.57918e-06	0.163751	0.16122	LAMA3	182001	LAMA3-002, LAMA3-004
chr19:23299649-23300243	5	1.85083e-11	3.58095e-06	0.13015	0.101636	ZNF730	0	ZNF730-001
chr6:44019598-44020245	2	6.18374e-11	3.58124e-06	0.181178	0.15279	C6orf223	51261	NA
chr3:193096486-193097879	8	4.3334e-15	3.58701e-06	0.158262	0.000933761	ATP13A5	0	ATP13A5-001, ATP13A5-005
chr11:129306366-129306881	4	4.73233e-11	3.59494e-06	0.164561	0.128474	BARX2	60485	BARX2-002, BARX2-004
chr17:46680288-46681401	8	1.90432e-09	3.61213e-06	0.103755	0.087215	HOXB-AS3	10634	HOXB6-002, HOXB6-001, HOXB6-004, HOXB-AS3-003, HOXB-AS3-001, HOXB3-013
chr20:49545062-49545230	2	1.952e-10	3.63866e-06	-0.153077	-0.13829	ADNP	2297	ADNP-005
chr8:54789207-54791151	10	3.70905e-11	3.64681e-06	-0.152987	-0.0882488	RGS20	24839	RGS20-009, RGS20-010, RP11-1070A24.2-001
chr1:156211409-156212578	12	1.26175e-17	3.6912e-06	0.11888	0.0598496	BGLAP	0	BGLAP-001, BGLAP-002
chr2:8715754-8715811	2	2.2494e-10	3.69272e-06	0.124895	0.119135	ID2	106302	AC011747.3-001, AC011747.4-002
chr6:28574471-28574994	12	1.3695e-12	3.70314e-06	0.108152	0.0591183	ZBED9	19359	NA
chr13:39260429-39262298	17	1.302e-20	3.70374e-06	0.158129	0.0788859	FREM2	0	FREM2-001
chr12:3599355-3601514	12	7.39268e-20	3.73491e-06	0.193838	0.0733503	PRMT8	0	PRMT8-001, PRMT8-004
chr12:66122497-66123496	7	1.05355e-11	3.7448e-06	-0.188315	-0.12715	RPSAP52	97258	NA
chr14:104164402-104165475	6	1.46882e-09	3.79246e-06	-0.105047	-0.0627428	XRCC3	16348	KLC1-019, RP11-73M18.8-001
chr4:1719983-1720439	4	7.04283e-16	3.80044e-06	-0.161695	-0.0854134	TMEM129	2645	TMEM129-003, TMEM129-004
chr16:89688145-89688353	3	9.10575e-11	3.8476e-06	0.168311	0.138939	DPEP1	1145	DPEP1-002
chr11:70440347-70440395	3	7.26034e-10	3.8587e-06	0.213605	0.181392	SHANK2	67528	NA
chr22:38071001-38071677	11	1.81625e-23	3.88456e-06	0.119472	0.0481645	LGALS1	0	LGALS1-001, LGALS1-004, LGALS1-005, LGALS1-007, LGALS1-006, LGALS1-002, LGALS1-003
chr4:48484788-48486472	15	5.92336e-18	3.88814e-06	-0.153262	-0.0658282	SLC10A4	0	SLC10A4-001
chr4:46390832-46392657	21	2.63422e-18	3.89398e-06	0.171946	0.0932907	GABRA2	0	GABRA2-002, GABRA2-001, RP11-436F23.1-001, GABRA2-008, GABRA2-007, GABRA2-013, GABRA2-003, GABRA2-009, GABRA2-010, GABRA2-014, GABRA2-011, GABRA2-006, GABRA2-004, GABRA2-201
chr7:142561918-142562153	3	7.66688e-11	3.90579e-06	0.0851814	0.0632794	EPHB6	1404	EPHB6-202, EPHB6-004
chr1:38466544-38466677	2	1.36834e-10	3.90877e-06	0.19361	0.175734	FHL3	4509	FHL3-003
chr10:133373133-133373362	3	1.68017e-10	3.91288e-06	0.160971	0.114467	LINC01164	249173	NA
chr16:89920010-89922539	12	7.20191e-15	4.03292e-06	0.113188	0.0542948	SPIRE2	3298	SPIRE2-007
chr17:35302352-35303488	5	2.45221e-08	4.04809e-06	-0.141101	-0.100179	LHX1	7580	RP11-445F12.2-001
chr4:15691786-15692171	2	3.7956e-10	4.06851e-06	0.210758	0.164297	FAM200B	8434	NA
chr13:28493404-28495173	12	1.3317e-15	4.10855e-06	0.185793	0.0967879	PDX1	0	PDX1-001, PDX1-AS1-001
chr6:28725789-28725957	2	1.92905e-12	4.14021e-06	0.288684	0.187298	LOC401242	105497	NA
chr18:13801010-13801271	4	6.95352e-10	4.16445e-06	0.180661	0.122307	MC5R	24272	NA
chr11:83501743-83502232	4	5.72314e-10	4.18248e-06	0.150748	0.0972477	DLG2	526150	RP11-160H12.3-001
chr3:114477961-114478256	2	1.01289e-09	4.20384e-06	0.192497	0.158974	ZBTB20	387871	ZBTB20-002, ZBTB20-004
chr3:169100001-169100731	2	7.26698e-11	4.22143e-06	0.176598	0.12794	MECOM	280832	NA
chr5:140229827-140230326	3	4.57436e-10	4.26474e-06	0.129158	0.113292	PCDHA9	2470	NA
chr6:32177716-32181025	21	7.23108e-14	4.28688e-06	0.156439	0.0657136	NOTCH4	10819	NOTCH4-004
chr16:85658569-85660215	6	4.24561e-07	4.3153e-06	0.123553	0.0809692	GSE1	11727	NA
chr17:46124684-46125312	5	5.63981e-13	4.33168e-06	-0.119781	-0.0806018	NFE2L1	374	NFE2L1-003, NFE2L1-006, NFE2L1-001, RP5-890E16.2-002, NFE2L1-012, NFE2L1-020, NFE2L1-023, NFE2L1-013, NFE2L1-022, NFE2L1-010, RP5-890E16.2-001, NFE2L1-011, NFE2L1-002, NFE2L1-021
chr12:26110518-26111348	6	1.4847e-21	4.50043e-06	0.189396	0.0749393	RASSF8-AS1	1027	RASSF8-001, RASSF8-002, RASSF8-AS1-001, RASSF8-AS1-002, RASSF8-AS1-006, RASSF8-AS1-004, RASSF8-013, RASSF8-AS1-008, RASSF8-012, RASSF8-AS1-010, RASSF8-AS1-009, RASSF8-AS1-005, RASSF8-AS1-007
chr4:184961220-184961374	3	1.14086e-09	4.53546e-06	0.200227	0.171843	STOX2	134711	NA
chr12:133463607-133465592	35	4.64516e-16	4.64109e-06	-0.131982	-0.0534907	CHFR	0	CHFR-201, CHFR-001, RP11-46H11.12-001, CHFR-002, CHFR-004, CHFR-003, CHFR-016, CHFR-017, CHFR-015, CHFR-014
chr3:48593395-48595777	14	1.61338e-13	4.65983e-06	-0.0892414	-0.0489798	PFKFB4	0	PFKFB4-001, PFKFB4-005, PFKFB4-010, PFKFB4-002, PFKFB4-003, PFKFB4-014, PFKFB4-004, PFKFB4-006, PFKFB4-202, PFKFB4-203
chr16:3225044-3225686	6	1.5601e-13	4.74002e-06	0.200848	0.0922287	OR1F1	28561	NA
chr7:6867070-6867074	2	1.15014e-10	4.74812e-06	0.135205	0.125498	CCZ1B	1144	CCZ1B-001, CCZ1B-008, CCZ1B-002, CCZ1B-004, CCZ1B-005, CCZ1B-201
chr3:73673893-73674702	15	6.93658e-13	4.80994e-06	-0.104062	-0.0600785	PDZRN3	0	PDZRN3-001, PDZRN3-002, PDZRN3-AS1-001, PDZRN3-AS1-003
chr1:203144862-203146223	6	1.74929e-12	4.8175e-06	0.127162	0.0906564	MYBPH	0	MYBPH-001
chr16:85019773-85020055	3	2.95965e-10	4.81964e-06	-0.196136	-0.157931	ZDHHC7	25086	NA
chr14:24801073-24802150	7	1.53771e-11	4.87356e-06	-0.155514	-0.0867328	ADCY4	2127	ADCY4-201, ADCY4-006, ADCY4-008, ADCY4-007, ADCY4-010, ADCY4-005
chr10:90712478-90713603	8	3.17848e-11	4.87491e-06	0.079941	0.0617167	ACTA2	0	ACTA2-001, ACTA2-006, ACTA2-004, ACTA2-005
chr8:59058656-59060515	8	4.82139e-08	4.90379e-06	-0.167509	0.0276564	FAM110B	151543	NA
chr9:139428006-139429185	4	8.01005e-11	4.90623e-06	-0.176629	-0.123491	NOTCH1	11053	NA
chr14:105154557-105155327	7	1.37209e-16	4.90927e-06	0.0942485	0.0564812	INF2	616	INF2-003, INF2-001, INF2-009
chr18:56886915-56887785	13	2.42116e-17	5.0152e-06	0.125531	0.0840175	GRP	0	GRP-001, GRP-002, GRP-003
chr7:157791721-157792100	4	7.03274e-10	5.03289e-06	0.136964	0.111603	PTPRN2	588382	NA
chr4:90758120-90759203	13	1.32674e-11	5.03495e-06	0.129047	0.0709694	SNCA	0	SNCA-003, SNCA-005, SNCA-001, SNCA-201, SNCA-002, SNCA-202, RP11-67M1.1-001, SNCA-009, SNCA-004, SNCA-006, SNCA-007, SNCA-008, RP11-67M1.1-002
chr6:112670885-112671958	5	1.77858e-10	5.04845e-06	0.114101	0.0806156	RFPL4B	2353	NA
chr2:210635618-210637094	10	8.25921e-16	5.07732e-06	0.179749	0.114472	UNC80	0	UNC80-007, UNC80-201, UNC80-001
chr10:23982350-23983538	11	1.11831e-12	5.10762e-06	0.166325	0.0847808	KIAA1217	137	KIAA1217-002, KIAA1217-009
chr15:76015526-76016335	5	2.77071e-10	5.11564e-06	0.0725967	0.0486336	ODF3L1	0	ODF3L1-001
chr6:31096102-31097078	6	4.36325e-12	5.13695e-06	-0.135457	-0.0724393	PSORS1C1	2649	NA
chr1:50888590-50891456	19	1.4597e-10	5.14291e-06	-0.20124	-0.100955	DMRTA2	0	DMRTA2-002, DMRTA2-001
chr7:99774935-99775862	15	3.08474e-22	5.16239e-06	-0.188347	-0.0636965	GPC2	0	GPC2-001, STAG3-001, STAG3-003, STAG3-012, STAG3-009, STAG3-004, STAG3-010, GPC2-002, GPC2-005, STAG3-011, GPC2-009, GPC2-007, STAG3-002
chr19:5093370-5093659	4	6.44923e-11	5.16417e-06	0.110231	0.0785541	KDM4B	22741	NA
chr9:97865092-97865232	2	5.65431e-10	5.22697e-06	-0.186617	-0.153653	FANCC	214759	NA
chr22:22058080-22058271	3	2.03409e-09	5.2315e-06	0.136278	0.134306	YPEL1	31800	NA
chr3:193189809-193189957	2	1.76487e-09	5.25762e-06	0.169899	0.134041	ATP13A4	82739	NA
chr16:2140870-2141815	3	8.28464e-10	5.28958e-06	-0.18045	-0.150038	PKD1	12081	MIR1225-201, PKD1-023, PKD1-022, PKD1-040, RP11-304L19.1-002, PKD1-041, PKD1-039, RP11-304L19.1-001
chr19:16394366-16394774	5	7.48783e-10	5.39832e-06	0.128139	0.102176	KLF2	40877	NA
chr1:240783328-240783389	3	1.64296e-10	5.41956e-06	0.17651	0.110415	GREM2	7866	NA
chr13:109247864-109248503	5	5.06239e-10	5.57074e-06	0.152981	0.107569	MYO16	0	MYO16-201
chr12:56322667-56323816	6	3.12031e-11	5.62766e-06	-0.136108	-0.0966435	WIBG	970	WIBG-006, DGKA-001, DGKA-201, WIBG-003, WIBG-001, WIBG-002, DGKA-014, DGKA-015, DGKA-016, DGKA-033, DGKA-003, DGKA-053, DGKA-017, DGKA-042, DGKA-041, DGKA-018, WIBG-005, DGKA-011, DGKA-046, DGKA-056, DGKA-043, WIBG-007
chr6:31705273-31707151	8	7.22778e-18	5.63101e-06	-0.103231	-0.0576817	MSH5-SAPCD1	574	MSH5-004, MSH5-005, MSH5-201, MSH5-002, MSH5-001, CLIC1-004, CLIC1-002, CLIC1-001, CLIC1-003, MSH5-021, MSH5-008, MSH5-009, MSH5-010, MSH5-019, MSH5-SAPCD1-001, MSH5-203
chr4:72897281-72898212	8	4.42313e-14	5.66392e-06	0.168995	0.0968168	NPFFR2	0	NPFFR2-001, NPFFR2-004
chr10:3138418-3138534	3	1.83712e-10	5.69455e-06	0.19211	0.151706	PFKP	26988	NA
chr6:1378238-1379065	5	4.01876e-11	5.75921e-06	-0.155454	-0.1123	FOXF2	11004	NA
chr8:67834312-67835351	4	6.6637e-10	5.78581e-06	-0.132717	-0.114587	SNORD87	0	SNHG6-201, SNORD87-001
chr13:100620447-100621543	5	4.10219e-12	5.87062e-06	-0.196025	-0.111301	ZIC5	2635	NA
chr22:35821722-35822357	2	1.09809e-09	5.87687e-06	-0.138505	-0.113112	MCM5	25606	NA
chr20:62002783-62003032	3	1.60773e-09	5.91486e-06	0.1226	0.103958	CHRNA4	6457	NA
chr16:3207523-3209180	7	3.13272e-09	5.95884e-06	0.153565	0.0366942	ZNF213	22466	RP11-473M20.16-001
chr15:25488753-25489229	3	1.96552e-10	5.98335e-06	0.164329	0.12863	SNORD115-40	0	SNORD115-41-201, SNORD115-39-201, SNORD115-40-201
chr8:22735111-22735478	5	9.41469e-10	6.00593e-06	-0.095447	-0.064856	PEBP4	49943	RP11-87E22.2-001, RP11-87E22.2-002, RP11-87E22.2-003
chr11:71238225-71239055	3	8.22689e-11	6.09246e-06	0.186544	0.136859	KRTAP5-7	0	KRTAP5-7-001
chr2:97360893-97361264	6	8.28629e-11	6.10174e-06	0.0886181	0.0590403	FER1L5	0	FER1L5-201
chr16:2338111-2340461	8	8.03435e-09	6.11159e-06	0.151455	0.0813235	ABCA3	50286	NA
chr17:45400748-45401833	9	2.00197e-12	6.15515e-06	-0.183048	-0.0708824	ITGB3	69540	EFCAB13-001, EFCAB13-002, EFCAB13-003, EFCAB13-006, EFCAB13-009, EFCAB13-004, EFCAB13-008, EFCAB13-007, RP11-290H9.4-001
chr4:940614-941054	4	5.47276e-10	6.18466e-06	0.173684	0.130912	TMEM175	14352	TMEM175-017
chr5:140430569-140431882	10	4.45348e-14	6.20158e-06	0.148892	0.0883843	PCDHB1	0	PCDHB1-001
chr19:57998481-57999177	11	2.65914e-14	6.22993e-06	0.132422	0.0628061	ZNF419	0	ZNF419-006, ZNF419-001, ZNF419-201, ZNF419-005, ZNF419-004, ZNF419-008, ZNF419-002, ZNF419-014, ZNF419-011, ZNF419-010, ZNF419-015, ZNF419-012, ZNF419-007, ZNF419-013, ZNF419-016, ZNF419-003, ZNF419-009, AC003005.4-002, AC003005.4-001
chr7:26236069-26236721	2	6.27119e-09	6.23148e-06	-0.187075	-0.17245	HNRNPA2B1	3692	HNRNPA2B1-008
chr2:242888870-242890376	5	1.97636e-20	6.23524e-06	-0.244556	-0.154611	RTP5	76984	NA
chr9:74763873-74764766	6	5.25659e-09	6.27401e-06	-0.134298	-0.0822321	GDA	0	GDA-201, GDA-001, GDA-002, GDA-202, GDA-005
chr19:58951434-58952361	12	9.7015e-13	6.306e-06	-0.2138	-0.0788515	ZNF132	0	ZNF132-001, CTD-2619J13.19-001
chr7:213469-214779	8	8.66061e-15	6.32809e-06	0.189078	0.10135	FAM20C	20500	NA
chr13:35323728-35324682	2	2.51991e-08	6.35175e-06	0.158698	0.132786	LINC00457	108906	NA
chr7:107300287-107302479	19	4.12205e-10	6.40244e-06	0.118164	0.00234672	SLC26A4	0	SLC26A4-001, SLC26A4-002, SLC26A4-AS1-001, SLC26A4-AS1-002, SLC26A4-AS1-004, SLC26A4-AS1-003
chr22:36901934-36903611	11	1.49055e-37	6.47883e-06	-0.341201	-0.0733899	FOXRED2	0	FOXRED2-002, FOXRED2-003, FOXRED2-001, FOXRED2-005
chr8:57026301-57027352	5	4.82308e-09	6.48742e-06	0.144737	0.0968036	MOS	0	MOS-001
chr11:66443637-66444806	7	1.64416e-12	6.5735e-06	-0.200876	-0.0846759	RBM4B	469	RBM4B-001, RBM4B-008, RBM4B-002, RBM4B-003, RBM4B-004
chr1:58715499-58716662	12	2.66495e-11	6.58906e-06	0.117122	0.0845642	DAB1	295784	DAB1-201
chr4:1800154-1801294	8	7.4074e-12	6.65756e-06	-0.137713	-0.0802527	FGFR3	4594	FGFR3-007
chr1:156095157-156096301	5	1.40044e-13	6.68132e-06	0.163881	0.0549624	LMNA	0	LMNA-007, LMNA-203, LMNA-017, LMNA-006, LMNA-028, LMNA-027
chr12:12223661-12224457	6	2.06513e-11	6.70212e-06	-0.126133	-0.0696469	BCL2L14	0	BCL2L14-003, BCL2L14-001, BCL2L14-012, BCL2L14-201, BCL2L14-006, BCL2L14-007
chr5:14452105-14452155	2	1.17716e-09	6.77118e-06	0.0940145	0.0834362	TRIO	158984	NA
chr4:86748944-86749040	3	2.50695e-09	6.8123e-06	0.192441	0.157885	ARHGAP24	49093	ARHGAP24-010, ARHGAP24-006
chr18:77230484-77230795	4	1.11938e-10	6.82224e-06	-0.191014	-0.128764	NFATC1	70158	NA
chr19:3969522-3969950	4	1.20063e-13	6.85807e-06	0.18127	0.104023	DAPK3	1088	DAPK3-201, DAPK3-001, DAPK3-007, DAPK3-005, DAPK3-006
chr12:113541683-113541993	4	8.42181e-10	6.86834e-06	0.174736	0.145217	RASAL1	31566	RASAL1-010
chr21:43809360-43809848	4	1.61022e-10	6.87127e-06	0.13641	0.104468	TMPRSS3	7107	TMPRSS3-006, TMPRSS3-005
chr11:126225276-126226766	11	1.46801e-10	6.91172e-06	0.101725	0.0533338	ST3GAL4	0	ST3GAL4-008, ST3GAL4-201, ST3GAL4-009, ST3GAL4-001, ST3GAL4-006, ST3GAL4-010, ST3GAL4-015
chr5:76249502-76250527	6	2.43365e-10	6.91309e-06	0.1093	0.0931993	CRHBP	822	CRHBP-001, CRHBP-002, CRHBP-003
chr3:116163694-116164943	9	4.00374e-13	6.96983e-06	0.145632	0.110963	LSAMP	0	LSAMP-002, LSAMP-001
chr1:173571308-173572694	5	3.31027e-10	6.97865e-06	0.133764	0.0941242	SLC9C2	0	SLC9C2-001, SLC9C2-005, SLC9C2-004, SLC9C2-201
chr22:45123972-45126040	7	9.10844e-15	6.9881e-06	0.110062	0.0566997	PRR5	25894	PRR5-007, PRR5-008
chr19:11924686-11925679	13	2.11488e-10	7.05392e-06	0.111157	0.0799048	ZNF440	0	ZNF440-001, ZNF440-002, ZNF440-004, ZNF440-006, ZNF440-005
chr6:52440429-52441462	5	1.0055e-12	7.05744e-06	0.128139	0.0814864	TRAM2	400	TRAM2-001, TRAM2-AS1-001, TRAM2-AS1-004, TRAM2-AS1-002, TRAM2-AS1-003
chr19:49552038-49552529	3	3.0337e-09	7.14292e-06	-0.109339	-0.0841952	CGB8	7323	CGB8-201, CGB1-201, CGB8-001, CTB-60B18.15-001
chr5:1633907-1634505	5	4.53464e-11	7.21812e-06	0.173053	0.106741	LOC728613	0	RP11-43F13.1-006, RP11-43F13.1-001, RP11-43F13.1-004, RP11-43F13.1-007, RP11-43F13.1-003, RP11-43F13.1-002, RP11-43F13.1-008
chr20:19915716-19916087	7	1.10249e-12	7.26435e-06	-0.112552	-0.0791813	RIN2	0	RIN2-001
chr3:152554055-152555206	4	3.01878e-12	7.30072e-06	-0.198168	-0.135184	P2RY1	1319	P2RY1-001, RP11-38P22.2-001
chr17:55235-56741	4	4.00139e-07	7.31424e-06	0.101683	0.0817449	RPH3AL	120629	NA
chr2:79220029-79221130	7	2.26654e-09	7.3296e-06	0.152313	0.111934	REG3G	31682	NA
chr19:8495671-8495870	4	1.10407e-10	7.35186e-06	0.102251	0.0695052	MARCH2	17484	NA
chr11:44337630-44339330	10	1.08997e-10	7.39235e-06	0.123517	0.0211607	ALX4	5914	NA
chr6:44230977-44232189	3	2.92115e-08	7.42367e-06	-0.110533	-0.0990681	NFKBIE	1336	NFKBIE-001, NFKBIE-002
chr4:55092884-55094580	14	4.81075e-19	7.49984e-06	-0.208134	-0.108492	PDGFRA	849064	PDGFRA-001, PDGFRA-007, PDGFRA-006, PDGFRA-002, PDGFRA-003, PDGFRA-008, PDGFRA-009
chr7:37960180-37960974	7	1.49534e-12	7.51391e-06	0.222036	0.128977	EPDR1	0	EPDR1-001, EPDR1-004, EPDR1-002, EPDR1-201
chr13:97927242-97928270	5	1.98332e-09	7.5538e-06	0.0854597	0.0565526	MBNL2	0	MBNL2-203
chr8:145018816-145020593	19	2.80627e-13	7.55755e-06	0.198115	0.0580253	MIR661	0	PLEC-005, MIR661-201, PLEC-007, PLEC-015, PLEC-014
chr19:50789296-50789973	5	2.23703e-09	7.56811e-06	0.101592	0.0795518	MYH14	1275	MYH14-003
chr7:2700654-2701802	6	5.27531e-18	7.57054e-06	-0.198645	-0.0960256	TTYH3	13317	NA
chr2:2643372-2643480	2	2.45256e-09	7.59606e-06	0.164363	0.15436	MYT1L	308327	NA
chr3:133174649-133175241	5	7.73182e-10	7.61442e-06	0.138586	0.0965939	BFSP2	55859	BFSP2-AS1-001
chr12:128751460-128753138	9	1.07258e-08	7.64096e-06	0.16148	0.0966938	TMEM132C	0	TMEM132C-201
chr5:170739541-170740937	10	8.93005e-12	7.68647e-06	0.238044	0.131997	TLX3	3253	NA
chr19:44763334-44764603	7	2.80469e-16	7.74295e-06	0.196306	0.116791	ZNF235	44575	ZNF233-001, ZNF233-005, ZNF233-004, ZNF233-002
chr10:104535020-104536695	13	5.59793e-12	7.82963e-06	0.176454	0.0953012	WBP1L	0	WBP1L-001
chr13:53601944-53603286	6	4.05244e-10	7.83492e-06	0.124154	0.0766896	OLFM4	0	OLFM4-001
chr2:161126295-161127261	8	1.31135e-12	7.87149e-06	-0.107905	-0.0745516	ITGB6	1138	ITGB6-009, ITGB6-010, ITGB6-005
chr16:2801092-2802711	15	4.13349e-28	7.91286e-06	-0.229644	-0.0660836	SRRM2	0	SRRM2-001, SRRM2-AS1-005, SRRM2-007, SRRM2-AS1-004, SRRM2-012, SRRM2-006, SRRM2-011, SRRM2-028, SRRM2-004, SRRM2-003, SRRM2-AS1-001
chr11:65414099-65414413	3	1.91831e-10	8.04483e-06	-0.19238	-0.155882	SIPA1	6507	SIPA1-007, SIPA1-008
chr2:242801046-242802192	8	4.51981e-13	8.21665e-06	-0.112009	-0.0691301	PDCD1	0	PDCD1-001, PDCD1-002
chr10:96521086-96521152	2	4.78966e-10	8.35332e-06	0.159884	0.122374	CYP2C19	73204	CYP2C19-001, CYP2C19-003
chr16:74782152-74782640	3	1.6033e-11	8.35681e-06	0.121063	0.0918344	FA2H	26089	AC009132.1-201
chr12:101988099-101988803	4	1.04542e-10	8.39046e-06	0.193696	0.117056	MYBPC1	0	MYBPC1-201, MYBPC1-009, MYBPC1-006, MYBPC1-003, MYBPC1-202, MYBPC1-001, MYBPC1-010, MYBPC1-011, MYBPC1-008, MYBPC1-004, MYBPC1-002, MYBPC1-017, MYBPC1-013, MYBPC1-024, MYBPC1-018, MYBPC1-012, MYBPC1-007
chr19:4634006-4634827	2	1.96085e-07	8.45688e-06	0.0855849	0.0796257	TNFAIP8L1	4700	NA
chr1:152595322-152596177	8	3.63505e-17	8.63118e-06	0.159834	0.0872861	LCE3A	0	LCE3A-001
chr21:43346184-43347094	4	1.13433e-15	8.71071e-06	-0.155706	-0.0911605	C2CD2	0	C2CD2-002, C2CD2-010
chr6:50817374-50819236	13	1.61024e-28	8.82981e-06	0.196951	0.0824829	TFAP2B	30935	NA
chr7:27154305-27156062	18	4.5648e-12	8.84363e-06	-0.164386	-0.108153	HOXA3	10577	HOXA-AS2-006, HOXA-AS2-011, HOXA-AS2-008, HOXA3-004, HOXA-AS2-012
chr6:31798635-31800200	7	9.3643e-11	8.8831e-06	-0.0986091	-0.0668871	HSPA1B	3123	NA
chr18:70534110-70535925	9	2.50054e-10	8.8872e-06	0.146719	0.0809749	NETO1	0	NETO1-201, NETO1-001, NETO1-202, NETO1-004, RP11-676J15.1-002, NETO1-006, NETO1-005, NETO1-002, RP11-676J15.1-001, NETO1-003
chr2:227700114-227701050	10	1.2717e-17	8.89072e-06	-0.166444	-0.0534552	RHBDD1	0	RHBDD1-001, RHBDD1-201, RHBDD1-005, RHBDD1-004, RHBDD1-006, RHBDD1-002, RHBDD1-003, RHBDD1-008, RHBDD1-007, RHBDD1-014
chr6:138866865-138867125	7	1.07571e-09	8.92989e-06	0.112364	0.0829779	NHSL1	26543	NHSL1-009
chr6:31759806-31761076	21	1.62555e-26	8.93546e-06	0.115649	0.0372242	VARS	2636	VARS-004, VARS-003
chr22:39627281-39627786	4	2.5021e-12	9.00893e-06	-0.182102	-0.113363	PDGFB	13171	NA
chr6:41253757-41254997	6	3.49184e-14	9.01222e-06	0.177595	0.0993603	TREM1	0	TREM1-001, TREM1-002, TREM1-005, TREM1-007, TREM1-003
chr19:55987366-55988071	12	1.05849e-26	9.02202e-06	-0.294972	-0.0520246	ZNF628	0	ZNF628-201, ZNF628-002, CTD-2537I9.16-001, ZNF628-001
chr10:28033840-28035731	17	5.03106e-19	9.19791e-06	-0.169121	-0.0808036	MKX	0	MKX-001, MKX-201, RP11-360I20.2-001, MKX-002, MKX-003
chr1:84326185-84327319	11	4.10032e-14	9.24728e-06	0.171084	0.0967319	MIR548AP	51740	RP11-475O6.1-002, RP11-475O6.1-003, RP11-475O6.1-001, RP11-475O6.1-004, RP11-475O6.1-005
chr1:21044031-21044945	12	4.0037e-15	9.31509e-06	-0.167145	-0.0796029	KIF17	0	KIF17-009, KIF17-001, KIF17-004
chr8:2146804-2147652	6	5.20557e-09	9.37349e-06	0.135806	0.104754	MYOM2	153646	NA
chr4:41162197-41162942	2	1.6641e-09	9.38322e-06	0.154655	0.152195	APBB2	53693	NA
chr12:70173946-70174183	2	8.85408e-10	9.38892e-06	0.254057	0.161004	RAB3IP	1192	RAB3IP-008, RAB3IP-011
chr5:125930496-125931362	10	5.06239e-10	9.39453e-06	0.154163	0.103432	ALDH7A1	0	ALDH7A1-001, ALDH7A1-002, ALDH7A1-006, ALDH7A1-201, ALDH7A1-004, ALDH7A1-003, ALDH7A1-013, ALDH7A1-015, ALDH7A1-014, ALDH7A1-016, ALDH7A1-012, ALDH7A1-017
chr10:26499735-26500780	3	1.29138e-07	9.39527e-06	0.128283	0.113708	MYO3A	275062	NA
chr7:2321355-2321817	3	7.40288e-11	9.43927e-06	0.105249	0.0799886	SNX8	32282	NA
chr19:54466187-54466724	6	1.22951e-09	9.44973e-06	0.156358	0.115036	CACNG8	0	CACNG8-001
chr17:9967417-9967499	3	2.08196e-10	9.45529e-06	0.11086	0.102838	GAS7	134369	NA
chr11:30037696-30039113	17	1.89282e-15	9.50597e-06	0.131556	0.0853973	KCNA4	0	KCNA4-001, KCNA4-002
chr2:2936423-2937468	4	5.95151e-08	9.57504e-06	0.117968	0.0877919	TSSC1	385977	NA
chr17:39683705-39685912	11	1.42409e-13	9.5769e-06	-0.153962	-0.0834275	KRT19	0	KRT19-001, KRT19-002, KRT19-003
chr19:13869736-13869979	3	7.9456e-10	9.5952e-06	0.0577481	0.0499895	CCDC130	10983	CCDC130-010, CCDC130-011, CCDC130-009
chr7:2859641-2859695	3	7.27317e-09	9.62957e-06	0.195442	0.161898	GNA12	24264	NA
chr11:133402184-133402919	8	3.70016e-13	9.68148e-06	0.179454	0.0972013	OPCML	0	OPCML-003, OPCML-004
chr9:139437479-139438290	2	3.64335e-09	9.7243e-06	-0.197627	-0.151566	NOTCH1	1948	RP11-413M3.4-001
chr4:4866047-4869172	24	2.72846e-15	9.73708e-06	-0.153525	0.0267861	MSX1	4655	MSX1-002
chr15:83314985-83316640	7	5.20671e-11	9.76037e-06	-0.168279	-0.0743755	CPEB1	88	CPEB1-002, RP11-752G15.3-001, CPEB1-014, CPEB1-013, CPEB1-015, CPEB1-001, CPEB1-003, CPEB1-016
chr1:39873697-39876059	18	6.88138e-13	9.76494e-06	-0.151446	-0.0382547	KIAA0754	0	KIAA0754-001
chr9:100747473-100748520	4	2.99146e-23	9.79483e-06	-0.272417	-0.121905	ANP32B	1984	ANP32B-001, RP11-535C21.3-001, ANP32B-002
chr20:62405935-62407352	7	7.22854e-19	9.84758e-06	0.223907	0.126975	ZBTB46	55245	ZBTB46-003
chr14:22917797-22917809	2	5.98498e-09	9.89261e-06	0.163951	0.161097	DAD1	140334	TRDJ1-001, TRDD3-001
chr13:26042598-26043578	6	1.18599e-17	9.91289e-06	0.202659	0.111202	ATP8A2	0	ATP8A2-201, ATP8A2-004, ATP8A2-003
chr19:28284491-28285395	11	3.08086e-09	9.9129e-06	0.115626	0.0907851	LINC00662	0	CTC-459F4.3-004, CTC-459F4.3-005, CTC-459F4.3-009, LINC00662-005, CTC-459F4.3-007, LINC00662-006, CTC-459F4.3-012, LINC00662-009, CTC-459F4.3-006, CTC-459F4.3-008, CTC-459F4.3-003, CTC-459F4.3-002, LINC00662-002, CTC-459F4.3-001, LINC00662-004, LINC00662-007, LINC00662-003, CTC-459F4.3-010, CTC-459F4.3-011, LLNLF-65H9.1-001
chr16:3334135-3334273	2	2.7723e-11	9.93349e-06	0.214571	0.20773	ZNF263	648	ZNF263-001, ZNF263-006, ZNF263-002, ZNF263-007, ZNF263-008
chr2:388372-388418	3	6.69495e-09	9.94218e-06	0.154341	0.138628	FAM150B	100064	AC105393.1-001
chr22:43253145-43254168	11	3.62401e-40	1.00888e-05	-0.279584	-0.0984056	ARFGAP3	0	ARFGAP3-001, ARFGAP3-201, ARFGAP3-004, ARFGAP3-010, ARFGAP3-003, ARFGAP3-002
chr2:220402858-220404662	4	1.55847e-12	1.01391e-05	0.125805	0.0687807	CHPF	3825	NA
chr14:21100442-21101750	8	4.61784e-18	1.01705e-05	0.181295	0.0921052	OR6S1	8100	NA
chr3:112983074-112983145	2	4.90239e-10	1.01946e-05	-0.172021	-0.152641	BOC	51699	NA
chr6:70875859-70876494	4	1.43577e-19	1.02475e-05	0.248867	0.13847	COL19A1	238058	NA
chr17:74705685-74705806	2	1.85178e-10	1.03551e-05	0.196769	0.184847	MXRA7	1250	MXRA7-007, MXRA7-004, MXRA7-001, MXRA7-003
chr6:27782541-27783331	6	2.93711e-13	1.04012e-05	0.150641	0.0850203	HIST1H2BM	0	HIST1H2AJ-001, HIST1H2BM-001
chr17:78694592-78694856	3	2.10141e-09	1.05409e-05	0.14371	0.0967456	RPTOR	175967	NA
chr12:56390073-56391451	12	5.44772e-13	1.05754e-05	0.0526621	0.0212756	SUOX	0	SUOX-003, SUOX-002, SUOX-004, SUOX-010, SUOX-017, SUOX-006, SUOX-016, SUOX-015, SUOX-011, SUOX-014, SUOX-013, SUOX-018, SUOX-012, SUOX-005
chr7:63767240-63768139	5	5.66756e-10	1.06267e-05	0.173692	0.126914	ZNF736	5047	ZNF736-006, ZNF736-007, ZNF736-005
chr6:29520527-29521803	40	1.90162e-15	1.07648e-05	0.152914	0.0723828	UBD	5899	OR2I1P-201, OR2I1P-001
chr11:67048673-67049397	6	1.88356e-11	1.09469e-05	0.0626623	0.0438442	ADRBK1	14768	ADRBK1-014, ADRBK1-008, ADRBK1-004, ADRBK1-012, ADRBK1-005, ADRBK1-006, ADRBK1-009, ADRBK1-003, ADRBK1-013
chr1:235811811-235814814	23	7.14209e-29	1.09738e-05	-0.263867	-0.0765014	GNG4	0	GNG4-001, GNG4-201, GNG4-202
chr1:38412519-38412818	6	1.25619e-10	1.09917e-05	0.128962	0.083453	INPP5B	0	INPP5B-004, INPP5B-201, INPP5B-001, INPP5B-003, INPP5B-009
chr1:161168451-161169574	7	2.21941e-09	1.10426e-05	0.136973	0.0817732	ADAMTS4	0	NDUFS2-001, ADAMTS4-002, ADAMTS4-001, NDUFS2-002, NDUFS2-003
chr6:28058715-28059208	10	1.53548e-12	1.12664e-05	0.111008	0.067905	ZSCAN12P1	130	ZSCAN12P1-001, ZSCAN12P1-002
chr19:2607726-2608495	5	1.38521e-09	1.13054e-05	-0.11691	-0.0771515	GNG7	94251	NA
chr22:31740944-31741741	4	8.96978e-23	1.13785e-05	-0.213887	-0.104111	PATZ1	508	PATZ1-003, PATZ1-001, PATZ1-004, PATZ1-002, PATZ1-005, PATZ1-006, AC005003.1-201
chr5:178986131-178987429	10	1.23287e-11	1.16685e-05	0.127323	0.0865482	RUFY1	0	RUFY1-005, RUFY1-002, RUFY1-007, RUFY1-008
chr21:38119920-38120824	6	6.67925e-12	1.17466e-05	0.134417	0.0835444	SIM2	47929	NA
chr6:27482641-27483069	4	6.23162e-09	1.19347e-05	0.186186	0.145889	ZNF184	41744	XXbac-BPGBPG34I8.1-001
chr1:169599212-169600704	4	3.00945e-07	1.1983e-05	0.161925	0.117737	SELP	0	SELP-001, SELP-005, SELP-006, SELP-201, SELP-202, SELP-203, SELP-204, SELP-008, SELP-004
chr3:192444985-192445594	12	2.11068e-12	1.19989e-05	0.163725	0.104511	FGF12	0	FGF12-201, RNU1-20P-201, FGF12-005, FGF12-006, FGF12-002, FGF12-007, FGF12-004, FGF12-003
chr7:27176127-27177068	2	2.62712e-08	1.20226e-05	0.184145	0.161853	HOXA-AS3	2915	NA
chr6:157505432-157505996	5	3.30117e-10	1.20602e-05	-0.158434	-0.116829	ARID1B	406368	NA
chr17:9940004-9940970	5	6.61413e-15	1.20762e-05	0.183686	0.108727	GAS7	160898	GAS7-012, GAS7-011, GAS7-013, GAS7-009, GAS7-001
chr19:6721016-6721955	4	1.75443e-07	1.22263e-05	-0.139057	-0.0146891	C3	354	C3-001, C3-006
chr19:22193293-22193911	6	1.19188e-09	1.22477e-05	0.115174	0.0797833	ZNF208	0	ZNF208-001, ZNF208-002, ZNF208-006, ZNF208-005, ZNF208-004
chr1:115880072-115881544	12	4.66665e-14	1.22773e-05	0.139181	0.0692351	NGF	0	NGF-001
chr2:158694670-158695158	2	1.19573e-09	1.23585e-05	0.165013	0.152759	ACVR1	37216	ACVR1-009, ACVR1-007
chr1:86081443-86082316	6	4.71197e-12	1.24756e-05	0.118265	0.0842411	CYR61	34999	NA
chr1:27683139-27683912	6	2.70942e-11	1.25355e-05	-0.148028	-0.095847	MAP3K6	9425	MAP3K6-004, MAP3K6-005, MAP3K6-006, MAP3K6-003
chr1:223302710-223303049	3	3.7658e-09	1.25884e-05	0.131729	0.105325	TLR5	13575	NA
chr2:72369887-72371838	8	6.61235e-15	1.26131e-05	-0.227244	-0.115678	CYP26B1	3153	CYP26B1-002, CYP26B1-004
chr13:112547341-112548306	8	7.4255e-13	1.2657e-05	0.159695	0.0898152	SOX1	173607	NA
chr17:38221639-38222062	2	4.32612e-09	1.27244e-05	0.140674	0.111443	THRA	2571	NA
chr12:8274843-8276718	5	1.16017e-06	1.28118e-05	0.153643	0.0942044	CLEC4A	0	CLEC4A-001, CLEC4A-004, CLEC4A-002, CLEC4A-005, CLEC4A-003
chr11:57528838-57529614	6	5.55301e-11	1.30655e-05	0.146771	0.0658291	CTNND1	0	CTNND1-011, CTNND1-201, CTNND1-008, CTNND1-007, CTNND1-202, CTNND1-006, CTNND1-027, CTNND1-005, CTNND1-017, CTNND1-033, CTNND1-023, CTNND1-025, CTNND1-021, CTNND1-030, CTNND1-018, CTNND1-019, CTNND1-015, CTNND1-003, CTNND1-022, CTNND1-010, CTNND1-026, CTNND1-016, CTNND1-020, CTNND1-028, CTNND1-009, CTNND1-014, CTNND1-012, CTNND1-024, CTNND1-013, CTNND1-029
chr1:207143533-207144367	3	1.7723e-08	1.31132e-05	0.110287	0.0994686	FCAMR	0	FCAMR-002, FCAMR-006, FCAMR-201, FCAMR-001, FCAMR-005, FCAMR-004
chr8:95246514-95246814	3	6.73268e-09	1.33201e-05	0.185962	0.161701	GEM	27733	NA
chr2:174889845-174890849	7	5.98946e-15	1.33498e-05	0.101029	0.0662588	OLA1	222516	RP11-394I13.1-001
chr9:139432990-139433088	2	1.00933e-08	1.34881e-05	-0.183887	-0.145235	NOTCH1	7150	NA
chr18:74114570-74114728	3	3.4639e-09	1.35591e-05	0.104244	0.0848785	ZNF516	92418	NA
chr11:115374217-115376182	15	1.32736e-11	1.39428e-05	0.140271	0.0801516	CADM1	0	CADM1-003, CADM1-001, CADM1-006, CADM1-012, CADM1-005, CADM1-004, CADM1-021, CADM1-007, CADM1-002, CADM1-010, CADM1-008
chr2:3642098-3643682	12	1.46218e-11	1.39812e-05	0.111993	0.055338	COLEC11	0	COLEC11-001, COLEC11-002, COLEC11-201, COLEC11-011, COLEC11-010, COLEC11-004, COLEC11-003
chr16:89945340-89946397	5	1.64456e-08	1.40174e-05	0.0651516	0.0296563	TCF25	5346	NA
chr19:42299635-42300812	3	1.10327e-07	1.40324e-05	0.158672	0.122894	CEACAM3	0	CEACAM3-201, CEACAM3-002, CEACAM3-001, CEACAM3-003, CEACAM3-004, CEACAM3-006, CEACAM3-005
chr16:68000763-68001415	4	3.17889e-09	1.43396e-05	0.103373	0.0838207	SLC12A4	1680	SLC12A4-001, SLC12A4-201, SLC12A4-202, SLC12A4-004, SLC12A4-018, SLC12A4-003, SLC12A4-007, SLC12A4-002, SLC12A4-010, SLC12A4-009, SLC12A4-017
chr11:71163428-71164349	15	3.16591e-38	1.47446e-05	-0.225028	-0.0517858	NADSYN1	0	NADSYN1-001, NADSYN1-011, NADSYN1-003, NADSYN1-022, DHCR7-005, NADSYN1-013, NADSYN1-002, NADSYN1-010, NADSYN1-009, NADSYN1-012, NADSYN1-008
chr8:39171620-39172120	9	7.69613e-10	1.47476e-05	0.107378	0.0825008	ADAM5	62	ADAM5-007, ADAM5-001, ADAM5-002, ADAM5-003, ADAM5-010, ADAM5-009, ADAM5-006, ADAM5-005, ADAM5-012
chr1:114429815-114430903	5	2.25116e-15	1.48641e-05	-0.152772	-0.108084	BCL2L15	0	BCL2L15-002, BCL2L15-001, BCL2L15-005, BCL2L15-004, BCL2L15-003, BCL2L15-007
chr6:11043368-11044974	9	5.68107e-15	1.49609e-05	-0.136799	-0.0550147	ELOVL2	0	ELOVL2-001, ELOVL2-AS1-002, ELOVL2-AS1-001, ELOVL2-AS1-003, ELOVL2-AS1-004
chr16:88096564-88096995	4	1.60439e-11	1.50008e-05	0.11253	0.0713134	BANP	92940	NA
chr19:15582687-15582853	3	5.14623e-11	1.51827e-05	0.153331	0.11941	PGLYRP2	7462	NA
chr2:189433317-189434064	2	1.50313e-07	1.51849e-05	0.142124	0.12494	GULP1	275927	GULP1-015, GULP1-018, GULP1-014
chr6:80023165-80023191	2	6.07909e-09	1.54247e-05	0.160594	0.145901	HMGN3-AS1	79774	NA
chr6:6759768-6759831	2	1.34538e-08	1.54734e-05	0.112502	0.0923169	LY86	170834	RP3-470L22.1-001
chr7:157493044-157494424	8	2.36227e-11	1.56891e-05	0.132054	0.0905019	PTPRN2	886058	NA
chr3:126074344-126075385	5	5.26773e-16	1.57685e-05	-0.131665	-0.0615787	KLF15	851	KLF15-001, KLF15-002
chr8:22855616-22855745	3	2.67115e-09	1.58763e-05	-0.118112	-0.108634	RHOBTB2	2255	RHOBTB2-001, RHOBTB2-006, PEBP4-002
chr16:24266773-24267559	6	8.16493e-11	1.60967e-05	0.196393	0.103116	CACNG3	0	CACNG3-001
chr13:113435678-113438010	12	2.58026e-10	1.6108e-05	0.0980041	0.0684591	ATP11A	91035	ATP11A-003, ATP11A-002
chr12:57410233-57410788	5	3.39101e-12	1.61102e-05	0.141913	0.0803686	TAC3	0	TAC3-008, TAC3-002, TAC3-005, TAC3-004, TAC3-007, TAC3-003, TAC3-006, TAC3-001, TAC3-009
chr1:2135358-2139905	18	1.23504e-08	1.61467e-05	-0.173355	-0.0401564	FAAP20	0	C1orf86-003, C1orf86-013
chr4:186658766-186659155	4	1.5589e-08	1.62093e-05	0.138412	0.0935365	SORBS2	218715	NA
chr20:56724999-56726185	12	4.48882e-16	1.62785e-05	-0.140769	-0.075757	C20orf85	0	C20orf85-001
chr3:156806752-156807691	6	8.04119e-20	1.62834e-05	-0.194143	-0.0917414	LINC00880	33100	LINC00881-001, LINC00881-003, LINC00881-002
chr6:10434761-10435578	5	3.26782e-10	1.64741e-05	0.127307	0.0845108	LINC00518	0	RP1-290I10.7-002, RP1-290I10.7-001, LINC00518-005, LINC00518-003, LINC00518-002, LINC00518-004, LINC00518-001
chr7:1952518-1952807	4	5.36684e-09	1.65767e-05	0.0992919	0.0756764	MAD1L1	319776	NA
chr2:155553986-155555157	10	4.45561e-14	1.68589e-05	0.169936	0.0912485	KCNJ3	0	KCNJ3-001, AC061961.2-001, KCNJ3-201
chr2:109558595-109559734	8	3.69772e-13	1.69964e-05	-0.200374	-0.10842	EDAR	46094	NA
chr14:99584199-99585486	6	3.46888e-10	1.71206e-05	0.0961494	0.0743002	BCL11B	152336	NA
chr12:8994648-8995808	6	1.8721e-11	1.72556e-05	0.174204	0.0855219	A2ML1	0	A2ML1-008, A2ML1-004, A2ML1-003
chr6:134498979-134499794	7	5.40358e-11	1.73008e-05	0.130238	0.101191	SGK1	139402	SGK1-010, SGK1-006, SGK1-017, SGK1-024
chr11:108422663-108423325	8	1.71918e-10	1.73955e-05	-0.151463	-0.0954278	EXPH5	41049	EXPH5-201, EXPH5-002
chr2:109647956-109648931	7	7.77008e-12	1.76424e-05	-0.139057	-0.0908333	EDAR	42128	NA
chr15:93442219-93442616	3	2.26093e-09	1.76804e-05	-0.114291	-0.0931382	CHD2	12820	CHD2-004, CHD2-001, CHD2-005, CHD2-002, CHD2-006, CHD2-003
chr19:45574210-45575442	6	2.6107e-16	1.77148e-05	-0.180415	-0.10693	ZNF296	4246	CLASRP-019, CLASRP-018, CLASRP-017
chr12:40019532-40020078	7	1.26353e-09	1.7815e-05	0.0838234	0.048353	C12orf40	0	C12orf40-003, C12orf40-201, C12orf40-002, C12orf40-001
chr18:579713-580702	9	6.62602e-11	1.78209e-05	0.160585	0.0620488	CETN1	0	CETN1-001
chr13:113718045-113720009	9	2.9193e-10	1.78467e-05	0.116073	0.0734036	MCF2L	19076	MCF2L-009, MCF2L-026
chr20:33577058-33578276	8	1.25464e-13	1.80453e-05	0.143048	0.0864429	MYH7B	33354	MIR499A-201
chr16:89985914-89986946	6	1.16608e-12	1.841e-05	-0.149569	-0.0861283	MC1R	1627	AC092143.1-201, TUBB3-002, MC1R-001, TUBB3-004, TUBB3-003, TUBB3-001
chr10:71087364-71088038	5	2.60512e-08	1.84333e-05	-0.159125	-0.11906	HK1	8761	NA
chr1:1483130-1483257	3	1.72093e-08	1.84567e-05	-0.130734	-0.125269	SSU72	27005	SSU72-002
chr12:118293169-118293336	2	1.79291e-08	1.85158e-05	0.143674	0.126444	KSR2	112692	NA
chr5:155753616-155754265	5	2.20391e-10	1.85777e-05	0.139618	0.101751	SGCD	0	SGCD-002, SGCD-001, SGCD-201, SGCD-004
chr5:145718965-145720024	4	2.67451e-12	1.86824e-05	0.156539	0.104881	POU4F3	378	POU4F3-001
chr12:102874286-102875301	5	5.41191e-11	1.88342e-05	0.139585	0.105964	IGF1	0	IGF1-002, IGF1-001, IGF1-005, IGF1-003, IGF1-004, IGF1-201
chr13:114880761-114881968	12	1.14553e-15	1.89085e-05	0.198907	0.0320701	RASA3	16127	NA
chr6:43612346-43613395	10	3.628e-16	1.93222e-05	0.131601	0.0636803	RSPH9	0	RSPH9-002, RSPH9-001
chr20:9048763-9049694	4	2.85498e-09	1.93506e-05	0.165002	0.124616	PLCB4	7	PLCB4-202, PLCB4-203, PLCB4-008, PLCB4-007, PLCB4-002, AL121898.1-201
chr14:105994616-105995755	5	3.92014e-13	1.93843e-05	-0.154661	-0.0846333	TMEM121	1663	TMEM121-001, TMEM121-201, TMEM121-002
chr11:61159602-61160490	11	3.07005e-10	1.94695e-05	-0.0971215	-0.0536174	TMEM216	0	TMEM216-201, TMEM216-004, TMEM216-001, TMEM216-002, TMEM216-003
chr6:44186914-44187674	12	4.14407e-14	1.98201e-05	-0.109257	-0.0728812	SLC29A1	0	SLC29A1-201, SLC29A1-203, SLC29A1-002
chr20:400361-400950	3	3.39086e-11	2.01127e-05	-0.164002	-0.120777	RBCK1	11652	RBCK1-008
chr6:28874479-28875370	7	2.26244e-11	2.02113e-05	0.0756273	0.047856	TRIM27	16398	TRIM27-003, TRIM27-006
chr1:63789341-63790202	4	7.97156e-15	2.04689e-05	-0.236508	-0.128431	FOXD3	611	FOXD3-001, RP4-792G4.2-003, RP4-792G4.2-001, RP4-792G4.2-004, RP4-792G4.2-002
chr8:63055444-63056671	5	3.24386e-09	2.0481e-05	0.18354	0.0910892	NKAIN3	104830	CTD-2571E19.3-001
chr1:95975755-95975855	3	2.4913e-08	2.07792e-05	0.132932	0.121957	FLJ31662	35462	RP11-286B14.1-004, RP11-286B14.1-003, RP11-286B14.1-001
chr2:48982509-48983679	8	1.79611e-13	2.10961e-05	0.194621	0.106097	LHCGR	0	LHCGR-001, LHCGR-201, LHCGR-006, LHCGR-004, LHCGR-003, LHCGR-007, LHCGR-009
chr6:28504908-28505429	4	2.59332e-09	2.11796e-05	0.16164	0.115139	GPX5	11119	NA
chr20:62052156-62052259	2	6.70588e-09	2.12378e-05	0.177521	0.162449	KCNQ2	51734	NA
chr12:125002191-125003558	10	7.02596e-18	2.14078e-05	0.102584	0.0550814	NCOR2	0	NCOR2-004
chr3:193987426-193987757	4	5.67637e-09	2.14789e-05	0.139026	0.111551	LINC00887	42836	NA
chr19:53073285-53074012	8	1.0256e-08	2.15831e-05	0.150661	0.106608	ZNF701	0	ZNF701-002, ZNF701-001, ZNF701-201, ZNF701-003, ZNF701-004
chr5:180596477-180597642	5	9.83068e-08	2.1627e-05	0.119112	0.090548	OR2V2	14534	NA
chr4:42398974-42400738	14	1.97664e-13	2.16284e-05	-0.153823	-0.0904024	SHISA3	0	SHISA3-001
chr13:37247708-37249481	11	6.20583e-14	2.17149e-05	0.147247	0.0772709	SERTM1	0	SERTM1-001
chr1:91190005-91192657	21	1.2785e-10	2.18749e-05	0.13158	0.0695771	BARHL2	7211	NA
chr20:44539966-44541804	10	7.00712e-10	2.21048e-05	0.0939695	0.0451664	PLTP	0	PLTP-003, PLTP-002, PLTP-001, PLTP-004, PLTP-005, PLTP-201
chr6:133084289-133085205	5	5.01091e-11	2.21329e-05	0.125734	0.0827081	VNN2	0	VNN2-011, VNN2-002, VNN2-012, VNN2-014, VNN2-013, RP1-55C23.8-001
chr12:120241287-120242513	12	9.0639e-12	2.21646e-05	0.144764	0.0715079	CIT	72582	CIT-006, CIT-002, CIT-009, CIT-003
chr3:36421572-36422406	9	1.0103e-13	2.23926e-05	0.154215	0.108583	STAC	0	STAC-001, STAC-005, STAC-007, STAC-003, STAC-002, STAC-006
chr15:63889093-63889711	6	1.61025e-08	2.24734e-05	0.0752592	0.0666384	FBXL22	0	FBXL22-001, FBXL22-002, FBXL22-201, FBXL22-003
chr17:37010652-37011626	5	1.14554e-12	2.24914e-05	0.236957	0.121603	RPL23	599	RPL23-004, SNORA21-201, RPL23-006, RPL23-003, RPL23-002, RPS20P35-001, RPL23-005, RPL23-001, RPL23-010, RPL23-007, RPL23-009, RPL23-008
chr8:145641882-145644123	15	2.84393e-09	2.26262e-05	-0.0900836	-0.0170097	SLC39A4	0	SLC39A4-002, SLC39A4-001, SLC39A4-010
chr2:27341458-27342798	9	1.77444e-20	2.26474e-05	-0.140196	-0.0827272	CGREF1	0	CGREF1-201, CGREF1-005, CGREF1-001, CGREF1-003, CGREF1-004, CGREF1-002
chr6:30954150-30957049	21	1.44747e-16	2.2711e-05	0.164416	0.0609742	MUC21	156	NA
chr10:6262870-6264776	8	2.61357e-10	2.27895e-05	0.11305	0.0384169	PFKFB3	18030	PFKFB3-005, PFKFB3-011, PFKFB3-013, PFKFB3-004, PFKFB3-014
chr16:89913618-89913972	4	2.34005e-09	2.28137e-05	0.13303	0.0883218	SPIRE2	18711	NA
chr16:919981-921351	6	7.08922e-09	2.29896e-05	0.126173	0.0815151	LMF1	109967	LMF1-008, LMF1-017
chr19:43099482-43099845	3	4.03208e-12	2.3114e-05	0.220354	0.117607	LIPE-AS1	171575	CEACAM8-001, CEACAM8-002
chr3:121312127-121312241	3	1.23691e-08	2.31783e-05	0.145507	0.126582	FBXO40	0	FBXO40-001, snoU13.184-201
chr7:121944902-121946608	12	1.33686e-11	2.32325e-05	-0.161931	-0.072749	FEZF1-AS1	1190	FEZF1-201, FEZF1-AS1-003, FEZF1-002, FEZF1-AS1-001, FEZF1-AS1-002, FEZF1-001
chr18:55400078-55400167	3	2.47115e-08	2.35933e-05	-0.142147	-0.115329	ATP8B1	70160	ATP8B1-001
chr20:57041294-57041622	4	8.79012e-10	2.36535e-05	-0.146154	-0.0851337	APCDD1L	48327	NA
chr7:150019477-150020945	18	4.46481e-11	2.36755e-05	-0.104455	-0.0480344	LRRC61	0	LRRC61-002, LRRC61-001, LRRC61-004, LRRC61-005, ACTR3C-001, ACTR3C-003, ACTR3C-004, LRRC61-003, ACTR3C-201
chr14:61124922-61125450	2	7.04279e-11	2.37008e-05	-0.185559	-0.148922	SIX1	8767	SIX1-005
chr2:38976250-38976409	3	6.75993e-11	2.37745e-05	-0.292638	-0.178111	SRSF7	2227	SRSF7-004, SRSF7-008, SRSF7-007, SRSF7-009
chr12:54070891-54071672	8	1.56195e-12	2.37886e-05	0.150294	0.0877986	ATP5G2	379	ATP5G2-002, ATP5G2-003, ATP5G2-006, ATP5G2-007, ATP5G2-004, ATP5G2-010
chr3:114035416-114036631	5	5.50832e-11	2.38669e-05	0.150458	0.0900002	MIR568	0	MIR568-201, RP11-553L6.5-001
chr20:4202151-4202764	3	3.33707e-10	2.40186e-05	0.180985	0.131792	ADRA1D	26895	NA
chr4:1660703-1661356	5	5.01102e-11	2.41773e-05	0.108336	0.0603526	FAM53A	24632	NA
chr17:77959804-77960689	5	6.60398e-11	2.42736e-05	-0.143401	-0.0542067	TBC1D16	48968	NA
chr11:47607405-47609357	9	1.66392e-10	2.4425e-05	0.104022	0.0644035	FAM180B	0	FAM180B-201, FAM180B-001
chr22:42336273-42336869	2	4.06699e-09	2.48787e-05	-0.182244	-0.138316	CENPM	6279	CENPM-003
chr8:142240604-142241208	3	1.90593e-17	2.50015e-05	-0.199873	-0.124225	SLC45A4	23017	SLC45A4-001, SLC45A4-002, SLC45A4-004
chr13:88326244-88326918	4	1.66381e-10	2.50216e-05	0.189375	0.140908	SLITRK5	1374	SLITRK5-001, SLITRK5-201
chr11:62456939-62457677	8	3.39943e-10	2.50414e-05	0.124753	0.0740363	LRRN4CL	0	LRRN4CL-001, BSCL2-012, BSCL2-011, BSCL2-014
chr2:7017571-7018153	6	1.18613e-11	2.51366e-05	0.167889	0.0536937	RSAD2	0	RSAD2-001, RSAD2-002, RSAD2-005, RSAD2-201
chr1:178840137-178840298	2	3.51876e-08	2.51451e-05	0.136224	0.121171	ANGPTL1	0	ANGPTL1-001, ANGPTL1-003, ANGPTL1-002
chr12:4918169-4919591	9	2.50577e-09	2.53048e-05	0.146996	0.0797281	KCNA6	0	KCNA6-001, KCNA6-201, RP11-234B24.4-001
chr1:91182128-91184290	15	4.74285e-10	2.53661e-05	0.127651	0.0694926	BARHL2	0	BARHL2-001
chr11:32354742-32355509	7	2.10416e-10	2.54287e-05	0.205524	0.113028	WT1	96854	NA
chr8:17016860-17018331	4	7.15631e-10	2.55391e-05	0.093608	0.0761831	ZDHHC2	3024	ZDHHC2-003, ZDHHC2-002
chr3:15382723-15384168	7	5.0035e-09	2.57903e-05	0.109163	0.0658366	SH3BP5	0	RNU6-454P-201, SH3BP5-004, SH3BP5-007
chr2:119532041-119532574	7	4.92186e-09	2.58691e-05	0.108562	0.0747875	EN1	73185	NA
chr11:93270375-93271088	3	3.14594e-08	2.59697e-05	0.183184	0.156647	SMCO4	5458	SMCO4-003, RP11-288E14.2-001
chr22:39918625-39919237	3	3.67798e-08	2.61594e-05	-0.108155	-0.084681	ATF4	2056	NA
chr3:70048377-70049274	7	3.07041e-12	2.62913e-05	0.167751	0.0911086	MITF	259791	RP11-460N16.1-001, RP11-460N16.1-002
chr1:45271752-45272637	5	3.88654e-14	2.63948e-05	0.1066	0.0734645	TCTEX1D4	320	TCTEX1D4-001, TCTEX1D4-201, BTBD19-008, BTBD19-009, BTBD19-201, BTBD19-202, PLK3-005, BTBD19-006, BTBD19-001, PLK3-004
chr12:54811762-54812606	4	2.13706e-12	2.64447e-05	0.166149	0.13153	ITGA5	444	ITGA5-001, ITGA5-002, RP11-753H16.3-002, ITGA5-003
chr8:74197678-74198210	5	1.93118e-09	2.66959e-05	0.156598	0.094379	RPL7	7659	NA
chr1:197881471-197883190	11	2.35657e-16	2.68141e-05	-0.196122	-0.0583019	LHX9	0	LHX9-001, LHX9-003, LHX9-006, LHX9-007, LHX9-009
chr20:1206255-1207383	11	1.57143e-10	2.69371e-05	0.127211	0.0693466	RAD21L1	0	RAD21L1-003, RAD21L1-201, RAD21L1-001, RAD21L1-004
chr6:6546375-6547273	7	1.85963e-11	2.71306e-05	-0.11159	-0.0454118	LY86-AS1	75786	NA
chr14:37116121-37117947	12	4.14617e-12	2.73334e-05	-0.138353	-0.067762	PAX9	8826	NA
chr8:74902577-74902631	2	5.03429e-10	2.74529e-05	0.156497	0.0995424	LY96	933	LY96-001, LY96-003
chr19:39440462-39441205	5	2.68914e-08	2.78012e-05	-0.129427	-0.0867631	SARS2	0	SARS2-201, FBXO17-007, CTC-360G5.8-001, FBXO17-003
chr17:74235635-74237602	8	1.08681e-09	2.79355e-05	-0.0968456	-0.047824	RNF157	0	RNF157-001, RNF157-010, RNF157-004
chr1:75596336-75597304	6	4.87372e-10	2.79648e-05	0.13052	0.100975	LHX8	425	RP11-510C10.3-001, RP11-510C10.2-001
chr1:186447018-186447987	2	3.25853e-07	2.80693e-05	0.10161	0.0949829	MIR548F1	363	NA
chr11:120044146-120044594	2	4.60958e-10	2.80771e-05	0.12793	0.111874	TRIM29	35283	NA
chr14:21558656-21558852	2	2.07826e-09	2.81006e-05	0.0703355	0.0637785	ZNF219	14011	RP11-998D10.7-001
chr15:74228839-74229671	2	3.5684e-09	2.81688e-05	0.164297	0.105608	LOXL1	10050	NA
chr13:29157934-29158391	5	1.028e-09	2.82612e-05	0.133715	0.0985604	POMP	74750	NA
chr8:93074521-93074929	2	1.75818e-10	2.83109e-05	0.192308	0.163029	RUNX1T1	8	RUNX1T1-002, RUNX1T1-039
chr12:117187838-117188277	5	1.76487e-09	2.83487e-05	0.100012	0.0675944	RNFT2	11742	NA
chr3:22413232-22414843	8	4.37823e-17	2.8611e-05	0.136383	0.0826671	ZNF385D	0	ZNF385D-010, ZNF385D-011, ZNF385D-008
chr11:66136576-66137145	3	1.65805e-09	2.86757e-05	0.0826156	0.0737573	SLC29A2	2500	SLC29A2-007
chr16:67876451-67877413	6	6.22891e-13	2.89369e-05	-0.12771	-0.0851546	CENPT	3948	THAP11-001, CENPT-016, CENPT-020, CENPT-018, CENPT-021, CENPT-017, CENPT-019, CENPT-015
chr17:77965915-77966262	3	1.71591e-08	2.89613e-05	-0.122403	-0.085032	TBC1D16	43395	TBC1D16-005, CTD-2529O21.1-001
chr11:794433-795582	6	5.48488e-14	2.91939e-05	-0.134497	-0.0739938	SLC25A22	673	SLC25A22-001, SLC25A22-002, SLC25A22-003, SLC25A22-011, SLC25A22-025, SLC25A22-017, SLC25A22-015, SLC25A22-019, SLC25A22-014, SLC25A22-022, SLC25A22-012, SLC25A22-024, SLC25A22-016, SLC25A22-013, SLC25A22-007, SLC25A22-005, SLC25A22-020, SLC25A22-018
chr5:140206841-140208201	8	2.9485e-09	2.94453e-05	0.105527	0.071986	PCDHA1	40965	PCDHA6-002, PCDHA6-001
chr6:31842575-31843465	5	4.57862e-11	2.94969e-05	0.160479	0.106712	SLC44A4	3358	SLC44A4-202
chr2:88649907-88650823	7	1.4197e-12	2.96265e-05	0.154614	0.0713765	FOXI3	101230	NA
chr7:142748215-142749542	6	3.0583e-09	2.96717e-05	0.136496	0.100251	OR6V1	0	OR6V1-001
chr14:103739856-103740597	6	5.37893e-10	2.97187e-05	-0.18476	-0.114916	EIF5	59742	NA
chr4:7757947-7758517	3	4.55998e-11	2.97609e-05	0.134369	0.114504	AFAP1-AS1	2130	NA
chr1:180197901-180199001	6	1.47486e-12	2.9861e-05	-0.112311	-0.054357	LHX4	432	LHX4-001, LHX4-003
chr8:72987311-72988608	13	2.64495e-14	3.00007e-05	-0.164729	-0.0505097	TRPA1	0	TRPA1-001
chr1:156046344-156047143	4	1.63815e-10	3.01833e-05	0.0827053	0.064758	MEX3A	4646	AL355388.1-201
chr4:174442784-174444307	9	4.60301e-13	3.03993e-05	0.164788	0.0802258	HAND2	6223	NA
chr12:52625486-52627576	13	9.80248e-09	3.04657e-05	-0.162243	-0.0982236	KRT7	0	KRT7-001, KRT7-013, KRT7-005, KRT7-012
chr19:57149436-57149813	5	3.47891e-11	3.05769e-05	0.174079	0.124898	SMIM17	4714	NA
chr3:52478874-52479630	8	4.14378e-14	3.07198e-05	-0.094229	-0.052813	SEMA3G	0	SEMA3G-001, SEMA3G-003, SEMA3G-002
chr1:89663868-89664782	8	3.40853e-10	3.08248e-05	-0.0781652	-0.0597419	GBP4	0	GBP4-001
chr3:75955844-75956295	3	5.96241e-08	3.12814e-05	0.197084	0.138566	ROBO2	30350	ROBO2-013, ROBO2-001
chr10:135002718-135002976	3	1.63116e-08	3.1337e-05	0.118636	0.114944	KNDC1	22030	NA
chr4:160188727-160189254	3	2.21643e-09	3.13737e-05	0.135369	0.105998	RAPGEF2	0	RAPGEF2-001, RAPGEF2-008, RAPGEF2-007
chr3:138668832-138669434	5	2.61621e-09	3.17734e-05	-0.175052	-0.12454	FOXL2NB	2756	NA
chr14:69730129-69730478	2	5.86724e-08	3.19505e-05	0.143213	0.140729	GALNT16	3448	NA
chr20:62225388-62225654	2	5.85902e-08	3.19995e-05	0.138151	0.127908	GMEB2	32727	NA
chr1:153607617-153608350	4	5.27602e-09	3.21042e-05	-0.148932	-0.11057	CHTOP	1159	CHTOP-201, CHTOP-001, S100A13-201, CHTOP-002, RP1-178F15.4-001, RP1-178F15.5-001, RP1-178F15.5-003, CHTOP-003, RP1-178F15.5-002
chr11:6651152-6652106	4	2.59429e-10	3.21122e-05	-0.186804	-0.10796	DCHS1	24968	RP11-732A19.6-001
chr5:1243714-1244729	7	6.98947e-09	3.23983e-05	0.127741	0.0878461	SLC6A18	18244	NA
chr15:40660063-40660990	3	9.53739e-08	3.2522e-05	-0.108372	-0.0404522	DISP2	9629	RP11-64K12.4-001, DISP2-003
chr7:151565595-151565731	3	5.79925e-08	3.27982e-05	0.110324	0.0962188	PRKAG2	8585	NA
chr8:22446721-22447181	3	2.49996e-08	3.28729e-05	-0.153302	-0.0755615	PDLIM2	8734	AC037459.4-002, PDLIM2-019, AC037459.4-003, AC037459.4-001, PDLIM2-007
chr16:67694584-67697020	25	1.26382e-20	3.30015e-05	-0.119835	-0.00971445	ENKD1	3608	ACD-002, PARD6A-001, ACD-001, PARD6A-002, ACD-003, ACD-012, ACD-007, ACD-005, PARD6A-004, ACD-004, ENKD1-006, PARD6A-003, ACD-009, ACD-013, ACD-008, ACD-006, ENKD1-003, ACD-011
chr7:148768099-148768541	2	1.20689e-09	3.31238e-05	0.0799616	0.0723641	ZNF786	19328	NA
chr13:114065669-114066074	4	2.34354e-09	3.32103e-05	0.188992	0.120939	ADPRHL1	37383	NA
chr2:136875144-136876766	17	2.12843e-14	3.32847e-05	-0.0793813	-0.0411264	CXCR4	0	CXCR4-001, CXCR4-003, CXCR4-002
chr12:122243328-122244660	5	2.72429e-13	3.38e-05	-0.194113	-0.0938556	SETD1B	690	SETD1B-201, AC084018.1-001, AC084018.1-004, SETD1B-001, SETD1B-002
chr5:59188920-59189934	12	1.10635e-14	3.39021e-05	0.14685	0.0825492	PDE4D	593991	PDE4D-001, PDE4D-002
chr7:142630597-142631215	2	3.96195e-09	3.42166e-05	0.162969	0.131028	TRPV5	0	TRPV5-001, TRPV5-003, TRPV5-002
chr19:36726982-36727978	4	1.89227e-06	3.43182e-05	0.0601233	0.0505225	ZNF146	21478	NA
chr13:113724113-113725440	6	4.49194e-08	3.43824e-05	0.122985	0.0752642	MCF2L	25144	NA
chr6:106546038-106546824	7	3.07644e-12	3.45522e-05	-0.133802	-0.0827677	PRDM1	0	PRDM1-002, PRDM1-007, PRDM1-003, RP1-134E15.3-001
chr7:23507657-23508734	5	1.47771e-10	3.48258e-05	-0.144759	-0.0746759	IGF2BP3	1261	IGF2BP3-001, IGF2BP3-004, IGF2BP3-005, IGF2BP3-003, IGF2BP3-017, IGF2BP3-002
chr3:194868507-194868843	4	2.89284e-08	3.48684e-05	-0.189425	-0.143939	XXYLT1	123052	XXYLT1-AS2-002, XXYLT1-AS2-001, RN7SL36P-201
chr10:72200124-72201741	13	5.23857e-13	3.49691e-05	-0.210291	-0.0765727	NODAL	0	NODAL-001
chr13:41556559-41556827	2	7.08331e-09	3.50691e-05	-0.242237	-0.156171	ELF1	36681	ELF1-201, ELF1-001
chr4:176922556-176923544	8	6.13929e-11	3.5071e-05	0.123452	0.0895609	GPM6A	298	GPM6A-003, GPM6A-001, GPM6A-006
chr2:223289560-223291007	7	1.14161e-14	3.54716e-05	-0.156813	-0.0906651	SGPP2	238	SGPP2-001
chr7:26525682-26526094	2	2.33503e-08	3.58738e-05	0.141335	0.126507	LOC441204	82666	NA
chr1:3459949-3460467	4	7.78396e-14	3.59446e-05	0.180684	0.114748	MEGF6	67592	NA
chr4:56023423-56024434	6	2.91508e-10	3.61715e-05	0.112539	0.0810882	KDR	31661	NA
chr12:5018229-5020202	18	1.08501e-12	3.62132e-05	0.125599	0.0695724	KCNA1	0	KCNA1-001, KCNA1-002, KCNA1-003
chr17:54893150-54894051	7	1.34402e-10	3.63042e-05	0.133511	0.075781	C17orf67	17205	C17orf67-201
chr8:142297121-142297584	5	1.10039e-08	3.6357e-05	0.144185	0.114699	SLC45A4	32896	NA
chr8:116660311-116661063	5	4.92965e-09	3.6374e-05	0.152636	0.112976	TRPS1	20165	NA
chr20:36888790-36889859	11	2.55447e-09	3.65156e-05	0.125514	0.0473121	KIAA1755	0	KIAA1755-001, BPI-006, BPI-008, BPI-007, KIAA1755-005
chr19:7580209-7580857	4	9.61559e-12	3.65863e-05	0.133948	0.08827	ZNF358	147	ZNF358-002, ZNF358-001
chr16:88132436-88132530	2	1.92876e-08	3.70543e-05	0.162639	0.151422	BANP	147398	NA
chr6:100061307-100062488	5	1.12266e-08	3.70566e-05	-0.166769	-0.105118	PRDM13	6657	NA
chr11:118048212-118048546	3	7.69464e-09	3.71113e-05	-0.125959	-0.0952878	SCN2B	875	SCN2B-001
chr7:6441514-6443295	5	6.41031e-12	3.77148e-05	-0.1538	-0.0942064	RAC1	27388	RAC1-006
chr3:39309355-39309435	2	4.22847e-08	3.78232e-05	-0.171073	-0.146691	CX3CR1	13791	NA
chr1:111813307-111814208	7	5.26777e-11	3.8029e-05	0.164961	0.089922	CHIAP2	8938	NA
chr11:68133159-68134398	6	5.59846e-09	3.80617e-05	-0.120662	-0.0287558	LRP5	53051	NA
chr7:142636123-142638303	9	7.85439e-11	3.80735e-05	0.176279	0.0777347	KEL	21200	C7orf34-001, C7orf34-002, KEL-009
chr19:13915583-13915877	6	2.16789e-08	3.81299e-05	0.0855357	0.0714178	ZSWIM4	0	ZSWIM4-201, ZSWIM4-002
chr10:45474317-45475610	6	1.60056e-10	3.84025e-05	0.122129	0.0696342	RASSF4	19098	C10orf10-001, C10orf10-003, RASSF4-003, C10orf10-002
chr2:5506170-5506547	3	2.6287e-08	3.92001e-05	0.170089	0.141929	SOX11	326252	NA
chr17:71304784-71306145	3	5.38843e-12	3.92522e-05	-0.183776	-0.107659	CDC42EP4	1998	CDC42EP4-003, CDC42EP4-005, CDC42EP4-004, CDC42EP4-006, CDC42EP4-009, CDC42EP4-007, CDC42EP4-008
chr1:2169282-2169407	2	6.3641e-08	3.9281e-05	0.10855	0.104388	SKI	9148	NA
chr8:1458119-1458558	4	1.08997e-13	3.93168e-05	0.167262	0.100844	DLGAP2	8587	NA
chr7:134574947-134576049	11	1.93889e-18	3.95398e-05	0.167894	0.0667976	CALD1	110783	CALD1-202, CALD1-010, CALD1-009, CALD1-029
chr18:11751343-11752592	10	6.42793e-11	3.96142e-05	-0.104095	-0.072587	GNAL	0	GNAL-004, GNAL-002, GNAL-005, GNAL-008, GNAL-009, GNAL-010
chr2:3105016-3105137	3	2.20245e-08	3.96985e-05	0.104079	0.082507	TSSC1	218308	NA
chr11:2573972-2574042	3	7.1669e-08	3.97741e-05	0.0790622	0.0711974	KCNQ1	91306	NA
chr1:185703201-185703877	13	1.62921e-11	3.99022e-05	0.0734105	0.0258888	HMCN1	0	HMCN1-001, HMCN1-201
chr7:151505984-151506505	5	2.50033e-09	4.01838e-05	0.132188	0.0828944	PRKAG2	67811	NA
chr8:143762866-143763565	5	4.33257e-12	4.04026e-05	0.155212	0.10606	PSCA	992	PSCA-001, PSCA-002, JRK-012, JRK-014, JRK-013, JRK-015, JRK-011
chr6:33383412-33385056	10	5.29577e-16	4.06841e-05	-0.118169	-0.0653329	PHF1	4639	CUTA-007, CUTA-010, CUTA-001, PHF1-011, CUTA-013, CUTA-003, CUTA-009, PHF1-010, CUTA-011, CUTA-004, PHF1-009, CUTA-002, CUTA-008, CUTA-012, CUTA-006, CUTA-005, CUTA-014
chr3:186079142-186080868	11	4.15081e-11	4.07058e-05	0.109583	0.0723002	DGKG	0	DGKG-001, DGKG-004, DGKG-003, DGKG-002, DGKG-201
chr6:167764620-167765215	4	1.62529e-09	4.07518e-05	0.16384	0.104604	TCP10	32783	NA
chr19:1050977-1051160	3	2.21731e-08	4.13093e-05	0.100146	0.0930096	ABCA7	8316	NA
chr3:192126023-192127991	15	3.63413e-08	4.14563e-05	0.150635	-0.0458918	FGF12	317397	FGF12-001
chr20:21084133-21085073	4	2.69324e-10	4.15836e-05	0.245986	0.123182	KIZ	21551	LINC00237-002, LINC00237-003, LINC00237-004
chr19:46974275-46975180	10	5.27531e-18	4.17082e-05	-0.185498	-0.105493	PNMAL1	0	PNMAL1-001, PNMAL1-002, PNMAL1-005
chr20:61178448-61178883	3	8.49962e-08	4.17463e-05	0.169011	0.126538	MIR1-1HG	30788	NA
chr1:33169558-33169850	3	4.27437e-09	4.19539e-05	0.11326	0.0890605	SYNC	1197	SYNC-201, SYNC-001, SYNC-002, SYNC-003
chr4:174320378-174321757	4	3.53865e-06	4.19904e-05	0.133694	0.0936486	SCRG1	5771	SCRG1-001
chr9:21974514-21974704	2	6.03269e-08	4.20104e-05	-0.119463	-0.112142	MTAP	171879	CDKN2A-001, CDKN2A-003, CDKN2A-202, CDKN2A-009, CDKN2A-014
chr17:36612298-36613704	8	1.53031e-11	4.20702e-05	-0.149915	-0.0567523	ARHGAP23	27578	ARHGAP23-201, ARHGAP23-002
chr12:132333341-132334122	3	2.73927e-16	4.21291e-05	-0.336376	-0.144706	MMP17	10740	MMP17-011
chr4:1401854-1404607	12	3.5807e-06	4.22267e-05	0.111762	0.0701743	CRIPAK	16514	NKX1-1-001
chr10:70319645-70322874	24	1.47524e-16	4.23169e-05	0.155361	0.0474107	TET1	0	TET1-001
chr7:27265004-27265522	5	4.51851e-08	4.32819e-05	-0.140158	-0.115093	EVX1	16642	NA
chr11:62693039-62694099	6	6.53934e-12	4.33753e-05	-0.115469	-0.0675436	CHRM1	4027	NA
chr3:170136159-170138205	17	4.55045e-15	4.34584e-05	-0.175258	-0.0782279	CLDN11	0	CLDN11-001, CLDN11-201, CLDN11-006, CLDN11-007, CLDN11-008, CLDN11-005, CLDN11-002, CLDN11-004
chr5:72467793-72468121	3	3.8767e-08	4.36986e-05	0.127344	0.0965017	TMEM174	902	TMEM174-001, TMEM174-002
chr19:3747961-3748060	2	7.82541e-08	4.37536e-05	0.190235	0.147563	TJP3	19587	TJP3-008, TJP3-009
chr15:62548059-62548919	3	2.71337e-09	4.39892e-05	0.112821	0.0819817	C2CD4B	90577	RP11-299H22.4-001
chr6:90312083-90312567	5	3.18415e-09	4.40028e-05	0.124857	0.0708922	LYRM2	35907	ANKRD6-011
chr10:103602939-103604222	10	6.66383e-12	4.42065e-05	0.136037	0.0929235	KCNIP2	0	KCNIP2-002, KCNIP2-014, KCNIP2-001, KCNIP2-011, KCNIP2-009, KCNIP2-201, KCNIP2-006, KCNIP2-013, KCNIP2-004
chr11:123300839-123302099	11	3.35479e-11	4.42194e-05	0.200981	0.0848488	MIR4493	48619	AP000783.1-001
chr7:4832112-4832535	5	4.40565e-09	4.44077e-05	0.112637	0.0809572	AP5Z1	4255	NA
chr13:112715454-112717707	10	1.50347e-09	4.44831e-05	0.137793	0.0688315	SOX1	4206	NA
chr6:161395110-161395786	2	1.94827e-08	4.50984e-05	0.151329	0.136402	MAP3K4	17036	NA
chr7:142564463-142564916	3	1.10144e-08	4.51049e-05	0.0877127	0.0717206	EPHB6	3949	EPHB6-005
chr5:883880-884033	3	9.65066e-09	4.53137e-05	-0.165678	-0.141364	BRD9	8641	BRD9-010, BRD9-015
chr3:195942717-195943713	10	2.17027e-11	4.53768e-05	-0.143709	-0.0546482	SLC51A	0	SLC51A-001, SLC51A-007, SLC51A-006, SLC51A-002
chr10:18549036-18550135	10	2.08341e-12	4.5576e-05	0.12269	0.068573	CACNB2	0	CACNB2-005, CACNB2-003, RP11-109I13.2-001, RP11-109I13.2-002
chr3:187387189-187388281	11	5.32409e-14	4.57992e-05	0.152549	0.0766685	SST	0	SST-001
chr4:52942997-52943247	4	6.55072e-08	4.60258e-05	0.131229	0.103597	SPATA18	25404	SPATA18-010
chr2:131518131-131518696	3	6.54252e-11	4.60581e-05	0.189322	0.108942	AMER3	4267	NA
chr7:113723483-113724864	6	1.17311e-19	4.62481e-05	-0.159859	-0.0879891	FOXP2	1501	FOXP2-202, FOXP2-006, FOXP2-002, FOXP2-008
chr17:78832948-78833484	3	5.70707e-09	4.64277e-05	0.150832	0.130269	RPTOR	314323	NA
chr12:103218238-103218665	4	2.43391e-08	4.65862e-05	0.159886	0.11049	LINC00485	61	LINC00485-001
chr7:1601803-1602273	6	2.71998e-12	4.67889e-05	0.113752	0.057259	PSMG3	7356	TMEM184A-006, TMEM184A-008
chr8:86254962-86255139	2	7.90969e-08	4.75777e-05	0.163717	0.14087	CA1	35203	CA1-203, CA1-015, CA1-012, CA1-008, CA1-020, CA1-204
chr16:74752765-74753051	2	1.02155e-08	4.77995e-05	0.135634	0.121159	FA2H	55678	FA2H-003
chr4:2793774-2794637	6	4.11509e-12	4.79952e-05	-0.10923	-0.0245766	SH3BP2	113	SH3BP2-201, SH3BP2-001, SH3BP2-010, SH3BP2-004, SH3BP2-011, SH3BP2-013, SH3BP2-020
chr3:127633627-127634587	7	3.42776e-10	4.90504e-05	-0.225776	-0.122575	KBTBD12	0	KBTBD12-006, KBTBD12-001, KBTBD12-005
chr15:31393845-31394285	4	2.24142e-08	4.98554e-05	0.103332	0.0872116	TRPM1	0	TRPM1-004, TRPM1-001, TRPM1-003, TRPM1-005
chr6:114289504-114289969	2	6.96414e-08	5.01597e-05	-0.127103	-0.117995	HDAC2	2390	RP3-399L15.3-014, RP3-399L15.3-015, HDAC2-006, RP3-399L15.3-004, HDAC2-004, RP3-399L15.3-013, HDAC2-008, HDAC2-007, HDAC2-011
chr13:113678926-113679024	3	3.89274e-08	5.02062e-05	0.151263	0.122605	MCF2L	22898	MCF2L-008, MCF2L-019
chr19:50392917-50393653	3	1.59812e-21	5.02341e-05	-0.295406	-0.140519	IL4I1	39335	MIR4750-201
chr12:110315593-110316228	2	2.77576e-08	5.05109e-05	-0.130778	-0.123384	GLTP	2065	GLTP-003, GLTP-002, GLTP-005, GLTP-004
chr14:70040899-70041661	5	4.2826e-10	5.07038e-05	0.17607	0.111016	CCDC177	0	CCDC177-202
chr16:28835277-28836251	5	1.6104e-08	5.1056e-05	-0.0757315	-0.00480529	ATXN2L	908	ATXN2L-005, ATXN2L-003, ATXN2L-001, ATXN2L-004, ATXN2L-002, ATXN2L-015, ATXN2L-014, ATXN2L-012, ATXN2L-008, ATXN2L-016, ATXN2L-007, ATXN2L-018, RP11-1348G14.5-001, ATXN2L-013, ATXN2L-006
chr14:32350324-32350428	2	1.13845e-07	5.11968e-05	0.155826	0.148176	NUBPL	319733	NA
chr11:85430070-85430657	4	7.22257e-11	5.13366e-05	0.203027	0.117335	SYTL2	91521	SYTL2-011, SYTL2-030, SYTL2-029, SYTL2-018, SYTL2-023, SYTL2-019, SYTL2-014, SYTL2-031, SYTL2-013, SYTL2-020, SYTL2-024, SYTL2-015, SYTL2-022
chr11:64270224-64270338	3	2.40893e-08	5.17237e-05	0.114097	0.0989316	LOC100996455	53695	AP005273.1-001
chr1:114414042-114414802	5	3.56169e-12	5.20048e-05	0.204982	0.0939524	PTPN22	0	PTPN22-001, PTPN22-006, PTPN22-002, PTPN22-003, PTPN22-007, PTPN22-004, PTPN22-010, PTPN22-008, PTPN22-009, PTPN22-201
chr5:1258644-1258994	4	2.77017e-11	5.20327e-05	0.147768	0.108723	TERT	36168	NA
chr7:1575621-1577697	9	3.13481e-09	5.32016e-05	0.0746406	0.0465756	MAFK	0	MAFK-002, MAFK-003
chr14:100069535-100070043	5	4.97831e-10	5.42462e-05	-0.158824	-0.0956944	CCDC85C	684	CCDC85C-001, RP11-543C4.1-001
chr18:44785758-44786886	4	2.81917e-07	5.44767e-05	0.10291	0.0750908	SKOR2	10204	NA
chr19:3538338-3539158	4	2.34279e-08	5.47217e-05	0.102451	0.0816564	MFSD12	18413	C19orf71-001, MFSD12-013
chr2:8116953-8117019	3	1.07248e-07	5.49335e-05	0.126407	0.104458	LINC00298	0	NA
chr4:111557894-111559105	9	3.51344e-16	5.4946e-05	0.203362	0.0950724	PITX2	4174	PITX2-002, PITX2-004, PITX2-001
chr16:83992318-83992471	2	5.60936e-08	5.49504e-05	0.0948903	0.0918781	OSGIN1	5491	OSGIN1-008
chr17:27942115-27943097	3	3.59966e-07	5.52685e-05	-0.179849	-0.142629	CORO6	2038	CORO6-007
chr13:111281037-111281479	6	2.37152e-09	5.5399e-05	0.135504	0.0820674	CARKD	13106	NA
chr13:103532159-103532435	7	1.6043e-09	5.55976e-05	0.127241	0.0825798	METTL21EP	14	METTL21EP-002
chr5:150019496-150020338	5	1.51109e-09	5.56249e-05	0.092429	0.0628009	SYNPO	0	SYNPO-001, SYNPO-004
chr17:6817409-6817578	3	9.92511e-08	5.56866e-05	-0.230211	-0.196706	ALOX12P2	60514	NA
chr17:1810459-1812145	12	2.28209e-18	5.57496e-05	-0.1987	-0.0123716	RPA1	77186	NA
chr17:59572908-59573001	2	1.43789e-07	5.5767e-05	-0.13252	-0.130674	TBX4	43129	NA
chr5:148442554-148443744	7	1.49061e-08	5.59094e-05	0.1109	0.0419271	SH3TC2	0	SH3TC2-004, MIR584-201, SH3TC2-201, SH3TC2-006, SH3TC2-012, CTC-529P8.1-001, CTC-529P8.1-003, CTC-529P8.1-002, SH3TC2-003, SH3TC2-013, CTC-529P8.1-004, SH3TC2-005, SH3TC2-007, CTC-529P8.1-005, SH3TC2-001, CTC-529P8.1-006
chr2:27301057-27301943	7	6.83706e-09	5.59281e-05	0.100751	0.0698657	EMILIN1	0	EMILIN1-001
chr19:18539756-18540330	5	9.3872e-09	5.60883e-05	-0.132775	-0.114641	SSBP4	9610	NA
chr8:28950231-28950303	3	2.42817e-08	5.62144e-05	0.117685	0.0767633	KIF13B	170307	NA
chr7:25765894-25766144	2	1.70115e-07	5.65851e-05	0.157561	0.137362	RNU6-16P	114486	NA
chr5:145758379-145759373	7	1.47741e-08	5.66282e-05	0.141772	0.0941196	POU4F3	39792	CTC-359M8.1-001
chr15:50474069-50475039	11	1.05726e-11	5.66999e-05	-0.136982	-0.0524271	SLC27A2	0	SLC27A2-001, SLC27A2-002, ATP8B4-009
chr11:67070233-67071885	14	6.23701e-16	5.70441e-05	0.0749169	0.0426905	SSH3	0	SSH3-001, SSH3-011, SSH3-008, ANKRD13D-018, ANKRD13D-008, SSH3-006, SSH3-010, SSH3-002, SSH3-003
chr19:42192347-42193084	3	8.55409e-08	5.7083e-05	0.188286	0.125752	CEACAM7	251	CEACAM7-001, CEACAM7-201, CEACAM7-002, CEACAM7-003
chr10:1651238-1651391	3	1.69894e-09	5.71595e-05	0.185835	0.108648	ADARB2	128279	NA
chr17:4689165-4690797	11	5.93934e-12	5.71714e-05	-0.158321	-0.0526106	VMO1	0	VMO1-001, GLTPD2-001, VMO1-002, VMO1-003, VMO1-004
chr16:23706242-23706666	3	1.00622e-08	5.74149e-05	0.127412	0.103826	ERN2	18155	ERN2-006
chr7:18832559-18832648	2	6.48845e-08	5.83379e-05	0.164251	0.129543	HDAC9	296674	HDAC9-020
chr20:57615398-57616191	3	4.09672e-09	5.89905e-05	-0.151699	-0.0842989	PRELID3B	1710	SLMO2-002, SLMO2-001, SLMO2-004, SLMO2-003
chr16:89100786-89101757	4	8.17774e-08	5.90429e-05	0.125784	0.0939853	CBFA2T3	57282	NA
chr5:36693068-36693415	4	4.78486e-08	5.91182e-05	0.132597	0.0997148	SLC1A3	86611	NA
chr4:6223463-6224117	4	2.21646e-10	5.91756e-05	0.224962	0.12978	LOC285484	21003	NA
chr12:132277589-132278510	4	5.10762e-14	5.9327e-05	0.211883	0.122371	SFSWAP	81957	NA
chr11:62996801-62997285	3	2.30806e-08	5.9467e-05	0.13403	0.0982302	SLC22A10	74822	SLC22A25-001, SLC22A25-201, SLC22A25-004, SLC22A25-005, SLC22A25-002
chr8:87111119-87111155	2	2.00791e-09	5.99581e-05	0.141607	0.122219	ATP6V0D2	0	ATP6V0D2-001
chr5:131592959-131594335	12	1.99821e-08	6.00206e-05	0.122714	0.0774097	PDLIM4	0	PDLIM4-001, PDLIM4-002, PDLIM4-007, PDLIM4-003
chr13:107354273-107354993	9	5.18524e-10	6.00905e-05	0.163552	0.079606	LINC00443	48045	NA
chr19:42219138-42219575	2	1.92185e-07	6.01627e-05	0.150284	0.141623	CEACAM5	6608	NA
chr19:17346089-17346507	3	2.05969e-07	6.0231e-05	0.168142	0.154846	NR2F6	9644	NA
chr1:154474344-154476306	11	6.80179e-23	6.06284e-05	-0.184108	-0.0686878	SHE	0	SHE-001, TDRD10-002, TDRD10-005
chr12:125412894-125414015	5	2.21459e-07	6.07137e-05	0.125005	0.0656676	MIR5188	12801	NA
chr16:31340340-31341479	3	5.39611e-07	6.10182e-05	0.098962	0.0964262	ITGAM	31505	ITGAM-008, ITGAM-007, ITGAM-006
chr12:117536436-117538458	12	5.44327e-09	6.11845e-05	-0.10157	-0.0205069	TESC	0	TESC-001, TESC-201, TESC-003, TESC-002, TESC-005, TESC-202, RP11-103B5.2-001, TESC-006
chr17:74535962-74536269	5	4.73782e-09	6.12736e-05	0.0970888	0.0623223	PRCD	0	CYGB-001, PRCD-004, PRCD-002, PRCD-008, PRCD-011, PRCD-009, PRCD-007, PRCD-003, PRCD-010
chr7:23720005-23720838	7	7.32415e-14	6.12749e-05	-0.153295	-0.081299	FAM221A	256	FAM221A-001, FAM221A-002, FAM221A-004, FAM221A-003, FAM221A-007, FAM221A-005, AC006026.13-001, FAM221A-008
chr6:89791780-89792677	3	1.4708e-14	6.15323e-05	-0.220591	-0.082206	PNRC1	225	PNRC1-001, PNRC1-002, PNRC1-003, RP11-63L7.5-001
chr12:131303016-131303993	9	5.59366e-10	6.16091e-05	-0.109787	-0.0696114	STX2	19826	NA
chr2:214097964-214098074	2	1.87106e-07	6.16368e-05	0.196008	0.187548	LOC100130451	50855	NA
chr17:46810540-46811527	8	1.2085e-08	6.18112e-05	0.178793	0.118509	HOXB13	4429	CTD-2377D24.4-001
chr6:161087339-161087573	4	2.89881e-08	6.19891e-05	0.138055	0.102518	LPA	0	LPA-201
chr5:3593413-3595970	8	2.13374e-09	6.21488e-05	0.134021	0.0436419	IRX1	198	IRX1-001
chr16:89151343-89152692	8	2.99699e-16	6.21991e-05	0.178855	0.0732689	ACSF3	7525	NA
chr19:12750806-12751278	5	1.92084e-09	6.22704e-05	0.169421	0.111546	MAN2B1	26313	ZNF490-004
chr11:67417958-67418405	13	1.28089e-12	6.22864e-05	-0.116756	-0.0482409	ACY3	0	ACY3-001
chr2:45235241-45237885	17	1.3615e-17	6.28181e-05	-0.21638	-0.041142	SIX2	0	SIX2-001
chr16:70688052-70688171	3	3.70475e-09	6.318e-05	0.112516	0.0744988	IL34	30157	IL34-002
chr16:49634757-49634760	2	1.91635e-07	6.36665e-05	0.0906486	0.0870186	ZNF423	257070	NA
chr7:27178861-27179432	5	1.0884e-09	6.39177e-05	0.100081	0.0813095	HOXA-AS3	551	HOXA-AS3-004, HOXA3-006, HOXA3-007, HOXA3-005
chr16:89927387-89927907	3	2.61868e-08	6.40255e-05	0.167616	0.0889356	SPIRE2	10675	SPIRE2-006, SPIRE2-008
chr2:74214662-74215659	3	6.81995e-07	6.40372e-05	-0.201133	-0.162701	TET3	1131	RP11-711M9.1-001
chr3:138154278-138154754	3	1.06538e-10	6.41411e-05	-0.174836	-0.100055	ESYT3	863	ESYT3-003, ESYT3-001, ESYT3-002, ESYT3-006
chr5:1114851-1115158	3	8.65014e-09	6.43338e-05	0.10838	0.0805029	SLC12A7	2679	NA
chr19:40324226-40325405	15	2.14606e-14	6.51361e-05	-0.136991	-0.0599081	DYRK1B	0	DYRK1B-001, DYRK1B-201, DYRK1B-007, DYRK1B-006, DYRK1B-008, DYRK1B-005, DYRK1B-003
chr16:1014592-1015103	5	4.2726e-08	6.54239e-05	-0.151419	-0.117329	LMF1	5881	LMF1-012
chr17:79392689-79394412	7	1.49149e-08	6.56556e-05	0.102536	0.0547861	BAHCC1	19149	NA
chr12:47471907-47472810	6	6.77565e-10	6.60215e-05	0.108729	0.0653762	AMIGO2	924	AMIGO2-003, AMIGO2-201, AMIGO2-001, PCED1B-001, AMIGO2-002
chr3:122604779-122605355	5	1.17218e-07	6.65589e-05	0.0876696	0.0507144	LOC100129550	5	RP11-67L2.2-001
chr5:122620929-122621645	6	3.72791e-09	6.65676e-05	0.109141	0.0789318	CEP120	137641	NA
chr2:3063115-3064102	12	2.61822e-19	6.74539e-05	0.212426	0.0628876	TSSC1	259343	NA
chr16:2331265-2331460	3	1.8692e-07	6.75303e-05	0.13839	0.103419	ABCA3	59287	NA
chr10:106340169-106340238	3	2.09978e-07	6.79425e-05	0.200749	0.173162	SORCS3	60621	NA
chr7:99954188-99954400	3	7.17781e-09	6.80078e-05	0.0792818	0.059124	PILRB	4303	PILRB-005, PILRB-024, PILRB-023
chr1:16957766-16958257	3	2.21286e-09	6.80866e-05	0.0596229	0.0381669	CROCCP2	12921	CROCCP2-201
chr9:132099124-132099291	2	2.02699e-08	6.80886e-05	-0.167673	-0.137951	C9orf106	15829	RP11-65J3.1-003
chr7:128482287-128482976	5	2.25536e-07	6.82876e-05	-0.109615	-0.0912295	FLNC	11804	FLNC-003
chr18:29080265-29080595	2	1.91875e-07	6.87791e-05	-0.125021	-0.123252	DSG2	2238	NA
chr4:140586396-140587536	9	9.74364e-11	6.89655e-05	0.0611661	0.0321071	MGST2	0	MGST2-001, MGST2-005, MGST2-002, MGST2-006, MGST2-004, MGST2-003
chr14:67655478-67656241	5	2.26359e-12	6.90871e-05	0.152701	0.0912918	FAM71D	0	FAM71D-001, FAM71D-005, FAM71D-012, FAM71D-004, FAM71D-003
chr6:27106564-27107756	11	1.67542e-08	6.92761e-05	-0.153093	-0.0938985	HIST1H2BK	6881	HIST1H4I-001
chr7:127991614-127992634	4	2.96488e-16	6.95735e-05	-0.204331	-0.0874947	PRRT4	9105	NA
chr1:6309300-6310439	5	4.09474e-08	6.9977e-05	-0.117625	-0.08349	GPR153	10596	NA
chr4:88243818-88245032	4	1.636e-07	7.01455e-05	0.120007	0.0798618	HSD17B13	0	HSD17B13-002, HSD17B13-001
chr15:90547692-90548043	3	5.05469e-11	7.0549e-05	0.224038	0.115971	ZNF710	2940	ZNF710-004, MIR3174-201
chr21:42212414-42212925	3	4.84853e-11	7.08458e-05	-0.183696	-0.104688	DSCAM	6114	NA
chr21:46897181-46898789	6	5.06587e-08	7.10749e-05	-0.244847	-0.120672	COL18A1	21757	NA
chr11:12306515-12309622	7	5.12014e-11	7.12127e-05	0.193549	0.089217	MICALCL	0	MICALCL-001
chr15:89959657-89960743	10	1.43222e-15	7.13947e-05	0.12712	0.0662784	LINC00925	48327	NA
chr1:119549145-119550484	8	3.63876e-08	7.22097e-05	-0.19378	-0.115647	TBX15	16966	NA
chr22:44287485-44288659	11	4.54471e-14	7.22466e-05	0.168937	0.0724514	PNPLA5	0	PNPLA5-201, PNPLA5-002, PNPLA5-003, PNPLA5-202, PNPLA5-001
chr11:849088-850296	5	7.53941e-09	7.23074e-05	-0.225009	-0.145737	TSPAN4	4642	TSPAN4-017, TSPAN4-005, TSPAN4-002, TSPAN4-012, TSPAN4-013, TSPAN4-010, TSPAN4-018
chr21:17441953-17442803	4	6.87629e-07	7.26197e-05	0.138998	0.116219	MIR99AHG	39	LINC00478-004, LINC00478-002, LINC00478-001, LINC00478-011, LINC00478-012
chr10:96697436-96698366	2	6.35327e-06	7.26948e-05	0.166414	0.15862	CYP2C9	49	CYP2C9-001, CYP2C9-002
chr4:70064835-70065325	2	1.8356e-10	7.27049e-05	0.139698	0.0946626	UGT2B11	15124	RP11-704M14.1-001
chr12:1753440-1754750	4	4.31621e-24	7.34422e-05	0.159105	0.0775644	WNT5B	13462	WNT5B-010
chr17:77796806-77796831	3	2.27739e-07	7.4167e-05	-0.130839	-0.125067	CBX4	16382	RP11-353N14.2-001
chr17:80981575-80982625	5	6.38661e-07	7.41953e-05	0.0934281	0.0603468	B3GNTL1	27061	NA
chr17:80366715-80367249	4	1.23906e-08	7.42315e-05	0.0939764	0.0533746	OGFOD3	9264	NA
chr6:36805317-36805384	2	1.27186e-07	7.42645e-05	0.104495	0.0955649	CPNE5	1836	NA
chr16:85315923-85316611	4	2.87494e-13	7.43766e-05	-0.220342	-0.104432	LINC00311	0	LINC00311-001
chr7:51538650-51539678	8	1.02166e-15	7.45703e-05	0.168965	0.0995265	COBL	154135	NA
chr5:112721426-112721740	2	4.08564e-10	7.46614e-05	-0.234265	-0.141516	MCC	102787	NA
chr16:88849599-88850755	6	1.75832e-12	7.50558e-05	0.174582	0.073587	PIEZO1	617	PIEZO1-001
chr22:38092643-38093207	11	1.32293e-09	7.5568e-05	0.0763129	0.0481607	TRIOBP	0	TRIOBP-002, TRIOBP-001, TRIOBP-003
chr1:156615962-156617074	7	3.11183e-13	7.64757e-05	0.177149	0.0856123	BCAN	4222	BCAN-005, RP11-284F21.10-001
chr5:135467951-135468353	5	3.94826e-08	7.65898e-05	-0.0778395	-0.0311357	SMAD5-AS1	2226	SMAD5-008, SMAD5-002, SMAD5-004, SMAD5-007, SMAD5-003, SMAD5-001, SMAD5-011, SMAD5-005, SMAD5-201, SMAD5-202
chr15:101567894-101568393	3	3.24793e-12	7.67439e-05	-0.173526	-0.106633	LRRK1	103178	NA
chr10:123781519-123781602	3	2.10349e-07	7.68702e-05	-0.138627	-0.120511	TACC2	32830	TACC2-201, TACC2-202, TACC2-203, TACC2-011
chr14:38060564-38061988	5	4.86602e-07	7.72105e-05	-0.207018	-0.124849	FOXA1	2337	FOXA1-002
chr12:92976320-92976846	2	4.1756e-07	7.76644e-05	0.120866	0.116329	CLLU1	161013	NA
chr2:30249240-30249883	2	5.44462e-07	7.77e-05	0.139886	0.139415	ALK	104763	NA
chr6:75911783-75912711	7	2.90966e-08	7.77187e-05	0.123151	0.0950855	COL12A1	2912	COL12A1-009
chr12:96349543-96350795	6	3.68855e-07	7.81604e-05	0.108776	0.0727083	AMDHD1	12472	AMDHD1-003
chr1:29213106-29213367	4	2.16989e-08	7.87756e-05	-0.151538	-0.0977689	EPB41	236	EPB41-201, EPB41-005, EPB41-004, EPB41-202, EPB41-003, EPB41-203, EPB41-007
chr18:14747661-14748439	11	9.52321e-11	7.94482e-05	0.12087	0.0709083	ANKRD30B	0	ANKRD30B-001, ANKRD30B-201, ANKRD30B-002
chr17:60828157-60828406	3	2.6376e-08	7.99599e-05	0.167667	0.147908	MARCH10	57299	NA
chr5:148809664-148810203	8	3.7644e-11	8.02187e-05	0.094405	0.0531359	MIR143HG	23224	MIR145-201, MIR143-201, MIR145-001
chr3:68056706-68057357	6	1.12749e-10	8.04426e-05	0.142613	0.0908115	FAM19A1	1333	FAM19A1-002
chr14:38057472-38058639	7	1.62513e-08	8.09391e-05	-0.123211	-0.0978923	FOXA1	4828	NA
chr22:36043021-36043070	2	4.96722e-08	8.10037e-05	0.110136	0.102625	APOL6	1354	APOL6-001
chr3:142443340-142444202	4	3.55758e-15	8.10055e-05	0.225946	0.121398	TRPC1	74	TRPC1-001, TRPC1-004, TRPC1-002
chr18:3457201-3457981	2	1.75249e-08	8.13333e-05	-0.194297	-0.125978	TGIF1	1789	TGIF1-004
chr4:56813860-56813898	2	1.74951e-08	8.13519e-05	-0.0924329	-0.0684734	CEP135	1076	CEP135-001, CEP135-002, CEP135-005
chr1:54203548-54204501	7	2.66301e-13	8.20465e-05	-0.186277	-0.0811355	GLIS1	3671	NA
chr2:242823969-242824714	4	3.59e-09	8.23334e-05	-0.109381	-0.0728323	RTP5	12083	AC131097.3-003, AC131097.3-001, AC131097.3-002, AC131097.3-004
chr2:1203162-1204735	6	3.23829e-09	8.23558e-05	0.0935764	0.0745818	SNTG2	256608	SNTG2-009
chr15:53079445-53080209	3	1.32786e-06	8.24047e-05	0.140666	0.0987949	ONECUT1	2000	ONECUT1-005
chr13:113731267-113733117	7	3.16337e-06	8.24573e-05	0.122607	0.0567462	MCF2L	32298	NA
chr12:63195695-63195954	4	3.47828e-07	8.2986e-05	0.137041	0.102763	PPM1H	132711	NA
chr18:29340788-29341865	6	3.73209e-06	8.30731e-05	0.139328	0.106011	SLC25A52	0	SLC25A52-001, SLC25A52-201
chr2:208631259-208633331	8	3.53751e-09	8.30903e-05	-0.18979	-0.0990502	FZD5	812	FZD5-001
chr1:145054067-145054779	2	1.35256e-06	8.32381e-05	0.105594	0.08476	PDE4DIP	21407	NA
chr19:58238435-58239424	9	1.08115e-12	8.35798e-05	0.18602	0.100562	ZNF671	0	ZNF671-001, ZNF671-201, ZNF671-006, ZNF671-003, ZNF671-005, ZNF671-004, ZNF671-002
chr11:68776397-68776740	2	5.71645e-10	8.36848e-05	0.143878	0.0930842	MRGPRF	4110	NA
chr17:74133109-74134059	4	5.86751e-07	8.38471e-05	0.0984449	0.0761884	FOXJ1	3321	NA
chr7:99697172-99697496	3	9.26116e-09	8.44435e-05	-0.125137	-0.106459	MCM7	1931	MCM7-201, AP4M1-001, AP4M1-009, AP4M1-017, AP4M1-015, MCM7-009, AP4M1-006, AP4M1-002, AP4M1-010, AP4M1-003, AP4M1-004, AP4M1-007, MCM7-007, MCM7-015, MCM7-011, MCM7-016, MCM7-010, AP4M1-011, MCM7-006, MCM7-002, MCM7-005
chr8:25868045-25868109	3	3.49761e-07	8.46805e-05	0.140114	0.123054	EBF2	34531	NA
chr2:118380992-118381179	2	2.9261e-07	8.46923e-05	0.175353	0.131142	DDX18	191076	NA
chr16:6623738-6624293	6	1.86267e-08	8.47567e-05	0.152089	0.0828911	RBFOX1	89944	RP11-468I15.1-001
chr17:80796693-80796743	3	2.51211e-08	8.48683e-05	-0.182511	-0.146837	ZNF750	1188	ZNF750-001, ZNF750-002
chr13:113120945-113122353	9	1.58369e-12	8.50021e-05	0.128117	0.0682192	TUBGCP3	120128	NA
chr13:25506131-25506383	4	4.50386e-09	8.51345e-05	0.159397	0.0992833	TPTE2P1	36224	NA
chr3:156008770-156009680	7	6.32125e-11	8.53371e-05	0.140867	0.0851675	KCNAB1	0	KCNAB1-001, KCNAB1-006, KCNAB1-011
chr20:21685401-21686728	15	1.45056e-09	8.57134e-05	-0.142599	-0.0894488	PAX1	0	PAX1-001, PAX1-002, PAX1-003
chr11:85565475-85565559	2	4.2639e-08	8.57221e-05	-0.131938	-0.119693	CCDC83	585	CCDC83-001, CCDC83-002, CCDC83-201, AP000974.1-201
chr11:2349510-2349807	5	1.23868e-07	8.62642e-05	-0.165722	-0.117095	TSPAN32	26267	NA
chr2:28002351-28002424	2	3.10243e-07	8.65513e-05	-0.157059	-0.139598	MRPL33	7767	NA
chr15:91427965-91429088	4	2.24136e-11	8.65527e-05	0.128577	0.0731136	FES	0	FES-001, FES-005, FES-006, FES-017, FES-007, FES-011, FES-018, FES-201, FES-010, FES-003, FES-019, FES-009, FES-012, FES-020
chr9:136603618-136603716	2	2.54926e-09	8.66671e-05	-0.114457	-0.075691	SARDH	1361	SARDH-201, SARDH-001, SARDH-202, SARDH-005, SARDH-203
chr16:71264282-71265020	8	3.78271e-09	8.66733e-05	0.167592	0.11557	HYDIN	0	HYDIN-005, HYDIN-002, HYDIN-201, HYDIN-001, HYDIN-202, HYDIN-203, HYDIN-003, HYDIN-015, HYDIN-004, HYDIN-014
chr6:45295718-45296101	2	1.57658e-08	8.67741e-05	0.215145	0.170987	RUNX2	0	RUNX2-201, RUNX2-004, RUNX2-003, RUNX2-002, RUNX2-005, RUNX2-007, RUNX2-203, RUNX2-008
chr4:71587640-71587904	4	3.44958e-10	8.6834e-05	0.11084	0.0709414	RUFY3	0	RUFY3-001, RUFY3-002, RUFY3-201
chr15:44092166-44093429	13	5.97704e-27	8.71981e-05	-0.192975	-0.0595634	SERINC4	0	SERINC4-201, SERINC4-004, SERINC4-001, SERINC4-005, RP11-296A16.1-001, HYPK-001, SERINC4-002, SERINC4-003, HYPK-004, SERINC4-006, HYPK-005, HYPK-006, SERF2-202
chr13:38443104-38445267	14	4.88769e-11	8.73734e-05	0.155788	0.0746617	TRPC4	0	TRPC4-201, TRPC4-002, TRPC4-003, TRPC4-004, TRPC4-202, TRPC4-001, TRPC4-203, TRPC4-204
chr8:109094793-109096151	14	8.3001e-15	8.78604e-05	0.157857	0.0741745	RSPO2	0	RSPO2-001, RSPO2-201, RSPO2-002, RSPO2-003, RSPO2-005, RSPO2-004
chr2:219232832-219233650	5	9.14483e-12	8.81454e-05	0.100205	0.0470203	CATIP	11253	AC021016.6-002, AC021016.6-001
chr6:33600828-33601269	3	1.51309e-09	8.83186e-05	-0.156856	-0.0666949	ITPR3	11672	NA
chr19:18368368-18369082	5	9.28291e-09	8.84135e-05	0.116695	0.0853516	KIAA1683	16237	NA
chr7:73623637-73624373	5	6.3475e-08	8.95732e-05	-0.0951478	-0.0660699	LAT2	0	LAT2-009, LAT2-001, LAT2-006, LAT2-003, LAT2-002, LAT2-012, LAT2-011, LAT2-004, LAT2-007
chr15:42211437-42211840	7	1.11649e-09	8.96949e-05	0.0570988	0.0424422	EHD4	52915	CTD-2382E5.4-001
chr8:4183642-4183726	2	4.52021e-08	9.00966e-05	0.155163	0.131483	CSMD1	668602	NA
chr9:74061171-74062096	5	1.54257e-07	9.08529e-05	0.143818	0.10828	TRPM3	0	TRPM3-001, TRPM3-014, TRPM3-204
chr17:39742965-39744055	4	1.63986e-06	9.09103e-05	0.143433	0.108224	KRT14	0	KRT14-001
chr2:128158047-128159058	7	3.52448e-08	9.11601e-05	0.106567	0.0802152	PROC	16938	NA
chr8:141598157-141599436	6	7.20803e-08	9.29687e-05	0.189722	0.109903	AGO2	46210	NA
chr21:43919023-43919853	5	9.37418e-10	9.30676e-05	0.103972	0.0636486	SLC37A1	0	SLC37A1-001, SLC37A1-006
chr16:31235535-31236039	4	7.30069e-09	9.37294e-05	0.147348	0.0894264	TRIM72	10193	RP11-388M20.9-001
chr19:12475678-12476845	11	5.33987e-12	9.39796e-05	0.179018	0.0756549	ZNF442	0	ZNF442-001, ZNF442-003, ZNF442-002, ZNF442-004
chr6:106428957-106430134	10	1.10729e-11	9.41421e-05	-0.159476	-0.0699852	PRDM1	104061	NA
chr6:27301083-27301172	3	6.28218e-08	9.4393e-05	0.154866	0.114915	VN1R10P	8543	NA
chr16:28943677-28944403	2	9.74699e-07	9.46018e-05	0.113814	0.101589	CD19	417	CD19-001, CD19-201, CD19-002, CD19-007, CD19-004
chr10:101295400-101297508	7	8.40241e-09	9.5143e-05	-0.154327	-0.0964112	NKX2-3	2710	NA
chr7:158075388-158076567	7	4.70985e-08	9.53174e-05	0.110294	0.0797437	PTPRN2	303915	NA
chr15:99193247-99195143	10	1.97761e-08	9.56241e-05	0.0853679	0.0458655	IGF1R	486	IGF1R-001, IGF1R-002, IGF1R-003
chr19:44860658-44861241	5	2.36337e-09	9.57959e-05	0.151748	0.0831728	ZNF112	44536	ZNF112-004, ZNF112-001, ZNF112-005, ZNF112-006
chr1:147230209-147231061	3	1.33113e-07	9.58925e-05	0.111313	0.0932479	GJA5	14423	GJA5-001, RP11-433J22.2-001
chr22:39929941-39930335	3	7.99539e-11	9.5896e-05	0.0980673	0.0785188	RPS19BP1	1081	RPS19BP1-001, RPS19BP1-006, RPS19BP1-004, RPS19BP1-003, RPS19BP1-002, RPS19BP1-005
chr12:103355326-103356060	3	3.41538e-12	9.6011e-05	0.255616	0.178419	ASCL1	3874	NA
chr16:86953019-86953383	3	3.60534e-07	9.63881e-05	-0.117934	-0.112507	FOXL1	340904	NA
chr3:195589996-195590056	3	1.85073e-07	9.7332e-05	0.186286	0.160883	TNK2	6505	NA
chr22:21318995-21320131	9	1.41843e-12	9.76452e-05	-0.146792	-0.0733195	AIFM3	0	AIFM3-201, AIFM3-202, AIFM3-003, AIFM3-002, AIFM3-001, AIFM3-007, AIFM3-015, AIFM3-014, AIFM3-203, AIFM3-009, AIFM3-008, AIFM3-016, AIFM3-011, AIFM3-010, AIFM3-017, AIFM3-012, AIFM3-018
chr20:1825647-1825918	2	2.41756e-07	9.79773e-05	-0.160493	-0.139477	SIRPA	48895	NA
chr11:108829142-108829918	3	7.94931e-07	9.80262e-05	0.113471	0.0835986	DDX10	293326	AP003027.1-201
chr3:87137933-87138700	7	1.78713e-08	9.81292e-05	0.120368	0.0857063	VGLL3	97676	NA
chr10:115804968-115805676	3	9.88019e-08	9.82093e-05	-0.175428	-0.0673181	ADRB1	1162	ADRB1-001
chr6:133137262-133138774	7	4.44536e-11	9.82119e-05	-0.141553	-0.0644827	RPS12	1554	RPS12-001, SNORA33-201, SNORD101-201, SNORD100-201, RPS12-002
chr15:48483834-48484302	5	1.19321e-10	9.88244e-05	0.182494	0.091022	SLC12A1	0	CTXN2-001, CTXN2-201, SLC12A1-005, RP11-605F22.2-002, RP11-605F22.2-001, RP11-605F22.2-003, SLC12A1-009
chr8:141359539-141359786	4	6.1649e-10	9.92896e-05	0.131682	0.0883839	TRAPPC9	101696	NA
chr18:12948653-12948780	2	8.232e-09	9.96275e-05	-0.16863	-0.114452	SEH1L	670	SEH1L-001, SEH1L-002, SEH1L-007, SEH1L-008, SEH1L-009, SEH1L-006, SEH1L-005
chr8:141110260-141111080	4	3.47679e-09	9.96629e-05	0.134593	0.0796021	TRAPPC9	350402	NA
chr7:31002599-31003719	5	9.04546e-09	9.9684e-05	0.115335	0.0880889	GHRHR	0	GHRHR-001
chr5:45694523-45696592	11	6.0966e-08	0.00010008	0.111601	0.0743076	HCN1	0	HCN1-001
chr6:30922803-30924518	21	3.66291e-17	0.000100115	-0.0865943	-0.0134243	DPCR1	14026	HCG21-001
chr1:17247699-17249201	9	5.47051e-11	0.000100418	0.0915907	0.0474354	CROCC	0	CROCC-001, CROCC-002, CROCC-004
chr7:157129064-157129166	3	3.80417e-07	0.000100716	-0.0919039	-0.083791	DNAJB6	544	DNAJB6-001, DNAJB6-011, DNAJB6-009, DNAJB6-002, DNAJB6-010, DNAJB6-015, DNAJB6-008, DNAJB6-007, DNAJB6-201, DNAJB6-012, DNAJB6-004, DNAJB6-020, DNAJB6-014
chr1:24645184-24645397	3	8.8427e-10	0.000101112	-0.114813	-0.0875615	GRHL3	415	GRHL3-201, GRHL3-002, GRHL3-001, GRHL3-005, GRHL3-008, GRHL3-007
chr1:20878540-20879813	11	1.879e-10	0.000101171	0.141998	0.0384928	FAM43B	0	FAM43B-001
chr7:107641770-107642539	5	5.40321e-07	0.000101525	-0.183357	-0.124762	LAMB1	1265	LAMB1-001, LAMB1-006, LAMB1-002, LAMB1-003, LAMB1-005, U3.54-201
chr19:11074303-11074428	2	7.26898e-08	0.000101735	-0.15113	-0.141583	SMARCA4	2705	NA
chr11:2826328-2826988	4	7.53747e-09	0.000101982	0.125498	0.0835919	KCNQ1	343662	NA
chr7:12628091-12629275	6	6.01931e-11	0.000102206	0.154643	0.081274	SCIN	0	SCIN-009, SCIN-008, SCIN-010
chr1:151103642-151104750	6	9.21634e-09	0.000102587	-0.224465	-0.136602	SEMA6C	14390	SEMA6C-005, RP11-68I18.10-001
chr19:42221239-42221417	2	1.95486e-07	0.000102642	0.104751	0.0822799	CEACAM5	8709	NA
chr12:130589151-130590671	9	2.80668e-07	0.00010267	-0.162486	-0.0194069	FZD10-AS1	55552	NA
chr7:103083817-103084288	3	2.17557e-07	0.000102858	0.115354	0.10817	SLC26A5	2336	SLC26A5-201, SLC26A5-013, SLC26A5-008, CTB-107G13.1-001, SLC26A5-011, SLC26A5-005, SLC26A5-007, SLC26A5-012
chr17:42733527-42734659	12	3.49616e-10	0.000102937	-0.171942	-0.109562	C17orf104	0	C17orf104-201, C17orf104-002, C17orf104-004
chr18:49868101-49868788	8	7.12395e-11	0.000103633	0.133428	0.0814324	DCC	1559	DCC-001
chr21:47288438-47288721	3	1.76301e-07	0.000104022	-0.135204	-0.11517	PCBP3	18563	NA
chr3:121903520-121904275	3	1.56765e-07	0.00010403	0.133158	0.104774	CASR	339	CASR-001, CASR-002
chr8:144601734-144602485	6	1.36549e-12	0.000104116	0.120729	0.0629187	ZC3H3	21135	NA
chr17:7283817-7284662	8	1.7723e-08	0.000104245	0.0629485	0.0324559	TNK1	0	TNK1-201, TNK1-002, TNK1-005, TNK1-003, TNK1-009, TNK1-001
chr1:50879560-50883394	15	2.6834e-08	0.000104684	0.135973	0.0548193	DMRTA2	5725	NA
chr14:105779532-105780695	10	2.96048e-11	0.000105482	-0.114827	0.00038632	BRF1	1219	PACS2-003, BRF1-009, BRF1-008, PACS2-201, PACS2-001, BRF1-002, PACS2-006, PACS2-008, BRF1-015
chr6:134374917-134375186	3	1.07653e-07	0.000106291	0.0943518	0.0658315	SLC2A12	1128	SLC2A12-001
chr6:25232780-25232874	3	3.22361e-07	0.000106677	0.139728	0.116816	LRRC16A	46432	NA
chr1:156357839-156358612	10	1.68108e-19	0.000107232	-0.138593	-0.0671177	RHBG	18859	RP11-139I14.2-001
chr10:14372431-14372913	5	1.27751e-09	0.000107416	0.123589	0.0862995	FRMD4A	131230	FRMD4A-003, FRMD4A-202
chr13:114103452-114104057	8	1.49601e-10	0.000107473	0.147443	0.0636041	ADPRHL1	3782	ADPRHL1-001, ADPRHL1-003
chr13:20805094-20806276	12	1.73939e-12	0.000107497	0.163327	0.0862263	GJB6	258	GJB6-001, GJB6-004, GJB6-002, GJB6-003
chr19:18721531-18723569	14	3.12315e-10	0.000107957	-0.0941684	0.000710185	TMEM59L	113	TMEM59L-201, TMEM59L-002, TMEM59L-003
chr8:141046436-141046852	5	5.0005e-08	0.000108134	0.110774	0.059353	TRAPPC9	414630	NA
chr16:27481989-27482609	3	1.11541e-08	0.00010856	0.0784215	0.0264437	GTF3C1	78642	GTF3C1-007
chr2:42990475-42991905	8	5.29385e-12	0.000108566	0.130457	0.0563433	OXER1	0	OXER1-001
chr6:30094300-30095802	31	7.70971e-16	0.000108608	0.200149	0.0826907	TRIM40	8083	NA
chr11:43902062-43903042	12	9.0238e-09	0.000108935	0.104562	0.0337571	ALKBH3	0	ALKBH3-001, ALKBH3-201, ALKBH3-007, ALKBH3-008, ALKBH3-010, RP11-613D13.5-003, ALKBH3-005, ALKBH3-002, ALKBH3-011, ALKBH3-003, ALKBH3-009, ALKBH3-006
chr3:156394398-156395056	3	1.29085e-07	0.000109803	0.120621	0.102423	TIPARP	0	TIPARP-003, TIPARP-004, TIPARP-005, TIPARP-201
chr19:23253218-23254381	7	3.31804e-07	0.000111042	0.131508	0.0736926	ZNF730	45396	CTD-2291D10.3-002, CTD-2291D10.3-001
chr6:114225012-114225306	3	2.89289e-07	0.000112123	0.132216	0.110381	FLJ34503	245	RP11-544L8__B.4-001
chr12:58003151-58004992	14	1.1584e-15	0.000112301	0.1409	0.0189449	DTX3	4544	ARHGEF25-001, ARHGEF25-003, DTX3-009
chr20:60992461-60993085	3	6.49581e-08	0.00011295	0.155509	0.11452	RBBP8NL	9544	NA
chr15:74637483-74637558	2	5.161e-07	0.000113138	0.103236	0.103053	CYP11A1	22523	NA
chr15:74528243-74528719	6	6.07409e-12	0.00011368	-0.124734	-0.0761367	CCDC33	0	CCDC33-001
chr10:45477550-45477807	3	4.79976e-07	0.00011378	0.115517	0.101471	RASSF4	1063	RASSF4-003, RASSF4-004
chr14:91866325-91866751	4	2.14911e-08	0.000113782	-0.220837	-0.161514	CCDC88C	17437	NA
chr17:60782222-60783200	3	9.90194e-08	0.000113879	0.142634	0.107169	MARCH10	102505	RP11-156L14.1-002, RP11-156L14.1-003, MARCH10-009, RP11-156L14.1-001
chr20:17540561-17540975	2	1.38797e-12	0.000113904	0.135397	0.0788869	BFSP1	8890	BFSP1-002, BFSP1-202
chr17:61933428-61934523	5	1.13473e-16	0.000113964	0.222148	0.085954	TCAM1P	0	TCAM1P-005, TCAM1P-002, TCAM1P-007, TCAM1P-001
chr7:128094710-128095027	3	6.54568e-10	0.000114074	0.0952882	0.0739904	HILPDA	857	HILPDA-001, HILPDA-005, RP11-212P7.3-001, HILPDA-002, HILPDA-003, RP11-155G14.6-001
chr9:35676104-35676365	3	5.33677e-07	0.000114291	-0.156542	-0.119416	CA9	2189	ARHGEF39-004, CA9-002
chr2:72359383-72359612	3	4.99041e-08	0.000114413	-0.191173	-0.145424	CYP26B1	15379	NA
chr20:62032422-62032881	2	1.9279e-09	0.000114812	0.163697	0.114958	KCNQ2	71112	NA
chr14:21423684-21424117	4	5.20966e-10	0.000115035	0.162002	0.0957338	RNASE2	54	RNASE2-001
chr1:15271830-15272326	6	6.48406e-09	0.000115421	-0.138394	-0.0863939	KAZN	15534	KAZN-007
chr19:7565554-7566429	5	9.03704e-10	0.000115939	-0.176184	-0.0806654	C19orf45	3109	C19orf45-006, C19orf45-008, C19orf45-003
chr6:29364435-29365287	8	6.52268e-10	0.000116847	0.14932	0.0857814	OR12D2	19	OR12D2-001
chr1:108743478-108743728	3	7.59084e-07	0.00011695	-0.026238	-0.0245507	SLC25A24	498	SLC25A24-003, RP11-483I13.5-001, SLC25A24-001, SLC25A24-004
chr7:2059796-2060179	6	2.8169e-08	0.00011701	0.0999775	0.0732081	MAD1L1	212404	NA
chr1:231561152-231561414	2	1.50676e-07	0.000117213	0.12612	0.11549	EGLN1	362	EGLN1-001
chr8:65285831-65287050	12	1.60035e-11	0.000117637	0.131259	0.074077	MIR124-2HG	56	LINC00966-001, LINC00966-004
chr10:57387978-57390536	10	1.5294e-06	0.000117932	0.118537	0.081193	PCDH15	276	PCDH15-019
chr8:27336626-27337259	4	1.48669e-09	0.000118233	0.137626	0.106107	CHRNA2	0	CHRNA2-004, CHRNA2-201, CHRNA2-009, CHRNA2-010, CHRNA2-007, CHRNA2-005, CHRNA2-011
chr11:20177078-20178979	7	6.61235e-07	0.000118417	-0.109478	-0.046028	DBX1	2891	NA
chr7:127670570-127673038	16	4.95856e-08	0.000118551	-0.170892	-0.0805954	LRRC4	0	LRRC4-001, LRRC4-002, LRRC4-003, LRRC4-004
chr12:13348386-13349724	6	2.07863e-13	0.000118583	0.140441	0.0655171	EMP1	0	EMP1-001, EMP1-004, EMP1-002, EMP1-007, EMP1-009, EMP1-013, EMP1-008, EMP1-006, EMP1-003
chr12:127256977-127257703	3	2.70908e-08	0.000121206	-0.184037	-0.130429	LINC00944	169	LINC00944-003, LINC00944-001, LINC00944-002
chr5:1883214-1885174	9	1.70971e-07	0.000121613	0.102803	0.0595246	IRX4	2119	IRX4-001, CTD-2194D22.3-001, IRX4-002, IRX4-005
chr14:105944604-105946891	9	1.23888e-08	0.00012186	-0.111441	-0.0735512	CRIP2	1021	CRIP2-004, CRIP2-012
chr11:10627849-10628012	2	5.04613e-07	0.000122175	0.182636	0.144321	MRVI1	27606	NA
chr1:40598394-40599011	6	4.80606e-09	0.000122342	0.107131	0.0793518	RLF	28030	RP11-115D7.3-001
chr1:155931629-155931858	3	1.71103e-08	0.000123255	0.151748	0.104058	ARHGEF2	27432	ARHGEF2-016, ARHGEF2-015, ARHGEF2-013
chr2:185462269-185463588	13	2.97507e-08	0.000124924	0.142597	0.0793123	ZNF804A	0	ZNF804A-001
chr7:73132033-73132837	3	7.66993e-11	0.000125228	0.130632	0.0628698	STX1A	1180	STX1A-001, STX1A-010, STX1A-003, STX1A-002, STX1A-007, STX1A-004
chr1:85514554-85515536	5	3.25649e-06	0.000125375	0.0882551	-0.0156928	MCOLN3	331	MCOLN3-002, MCOLN3-006, MCOLN3-001, MCOLN3-003
chr11:7695165-7695809	8	2.23949e-11	0.000125532	-0.11979	-0.0659254	CYB5R2	171	CYB5R2-201, CYB5R2-003, CYB5R2-010, CYB5R2-004, CYB5R2-008, CYB5R2-005, CYB5R2-009, CYB5R2-007, CYB5R2-012, CYB5R2-001, CYB5R2-011
chr1:60955967-60956124	2	5.85043e-07	0.000125566	0.0837179	0.0715142	C1orf87	416525	NA
chr6:72922368-72922399	2	3.21467e-07	0.000125633	0.171994	0.130932	RIMS1	30381	RIMS1-013, RIMS1-014
chr8:56014406-56015066	3	6.13763e-08	0.000125866	-0.133159	-0.0950525	XKR4	0	XKR4-001
chr22:50746891-50747878	6	3.67734e-08	0.000126384	0.0966833	0.0664108	PLXNB2	890	PLXNB2-201, PLXNB2-003, PLXNB2-001
chr8:21914287-21914600	4	2.65343e-07	0.000126552	0.0938167	0.0748991	DMTN	1959	DMTN-001, DMTN-204, DMTN-004, DMTN-019, DMTN-007, DMTN-018, DMTN-005, DMTN-017, DMTN-006, DMTN-016, DMTN-011
chr7:157867812-157868346	3	4.54351e-08	0.000126708	0.149319	0.127117	PTPRN2	512136	NA
chr7:88387861-88389342	10	1.90941e-09	0.000127304	0.168524	0.0923721	ZNF804B	0	ZNF804B-001
chr7:153641242-153641307	3	2.01515e-07	0.00012804	0.133292	0.110366	DPP6	56823	NA
chr7:8476098-8477156	8	5.01739e-09	0.000128527	0.140345	0.0886507	NXPH1	2513	NXPH1-004, NXPH1-003, NXPH1-201
chr1:147826191-147826960	4	5.89613e-07	0.000128573	0.0853268	0.0664876	NBPF8	519969	NA
chr9:21995312-21996207	4	1.05615e-06	0.000129165	-0.139155	-0.0373963	MTAP	192677	CDKN2A-201, CDKN2B-AS1-004, CDKN2B-AS1-002, CDKN2B-AS1-017, CDKN2A-007, CDKN2A-005, CDKN2A-006, CDKN2A-013, CDKN2B-AS1-012, RP11-149I2.4-001, CDKN2A-004, CDKN2B-AS1-009, CDKN2B-AS1-006, CDKN2B-AS1-014, CDKN2B-AS1-015, CDKN2B-AS1-016, CDKN2A-012, CDKN2B-AS1-008, CDKN2B-AS1-011, CDKN2B-AS1-005, CDKN2B-AS1-013, CDKN2B-AS1-010, CDKN2B-AS1-007
chr8:85094437-85097429	21	3.31785e-10	0.000129206	0.150933	0.0811126	RALYL	0	RALYL-002, RALYL-011, RALYL-004, RALYL-001, RALYL-007, RALYL-010, RALYL-006, RALYL-009
chr1:1002664-1003851	7	4.28049e-09	0.000130622	-0.122634	-0.0556584	RNF223	5836	NA
chr11:113576693-113577528	7	3.94978e-10	0.000130694	0.150025	0.0830847	TMPRSS5	0	TMPRSS5-001, TMPRSS5-006, TMPRSS5-009, TMPRSS5-010, TMPRSS5-003, TMPRSS5-011, TMPRSS5-004, TMPRSS5-005, TMPRSS5-007, TMPRSS5-002
chr6:106035490-106035528	2	5.59481e-07	0.000131707	0.178565	0.158765	PREP	184491	NA
chr13:45008447-45008526	2	7.80871e-08	0.000131732	-0.128175	-0.114594	TSC22D1	142175	TSC22D1-004
chr15:42289618-42289939	4	5.53901e-08	0.000131853	-0.132336	-0.101577	PLA2G4E	52962	PLA2G4E-002
chr7:26191458-26193607	14	2.48487e-15	0.000131981	-0.110389	-0.046457	NFE2L3	0	NFE2L3-001
chr15:29431453-29432511	7	2.93721e-10	0.000132237	0.142149	0.0735092	FAM189A1	430416	NA
chr15:90293274-90295951	13	8.84263e-09	0.000132973	-0.13919	-0.0536129	MESP1	0	MESP1-001, MRPL15P1-001, MESP1-002
chr11:3181446-3182119	6	1.84577e-09	0.000133074	-0.26895	-0.125256	OSBPL5	5850	OSBPL5-012
chr1:6614658-6615604	10	2.68941e-11	0.000133079	0.105124	0.0407367	TAS1R1	0	TAS1R1-201, TAS1R1-001, TAS1R1-004, NOL9-001, NOL9-002
chr19:57899880-57900589	2	1.54582e-06	0.000133142	0.0813112	0.0805177	ZNF548	629	ZNF548-002, ZNF548-001, ZNF548-008, ZNF548-006, ZNF548-007, AC003002.6-001, AC003002.6-002, ZNF548-004, ZNF548-011, ZNF548-010, AC003002.6-003, ZNF548-005, ZNF548-012, ZNF548-003
chr1:147245168-147246154	5	8.31992e-08	0.000133923	0.103495	0.077611	GJA5	0	GJA5-201, GJA5-002
chr3:195162052-195162127	2	8.09866e-08	0.000134159	-0.0966655	-0.0908973	ACAP2	1690	ACAP2-001, ACAP2-005, ACAP2-004, ACAP2-002, ACAP2-013, ACAP2-003
chr16:3230726-3231104	3	6.44829e-07	0.000134208	0.157457	0.112769	OR1F1	23143	NA
chr11:115630531-115631762	14	2.92479e-10	0.000134826	0.167036	0.0889471	LINC00900	0	LINC00900-001, LINC00900-002, LINC00900-003, LINC00900-004, LINC00900-005, LINC00900-006
chr17:78864539-78866579	10	8.90514e-09	0.000135782	0.177998	0.0691751	RPTOR	345914	NA
chr1:152080354-152081317	5	7.4217e-07	0.000136083	0.119997	0.0922549	TCHH	36389	NA
chr4:7987330-7987834	3	4.62753e-08	0.000136084	0.0886053	0.0654666	ABLIM2	172725	NA
chr15:99548859-99549545	5	1.21909e-08	0.000136571	0.155543	0.0778199	PGPEP1L	1479	PGPEP1L-001, PGPEP1L-002
chr17:35165018-35166190	6	3.94667e-11	0.000136653	0.146784	0.0860229	LHX1	128582	NA
chr7:73699244-73699563	3	5.48908e-07	0.000136936	-0.144119	-0.115873	CLIP2	4242	NA
chr1:152955543-152956186	2	6.40372e-08	0.000137515	-0.158467	-0.130629	SPRR1A	378	SPRR1A-201, SPRR1A-001
chr5:99869796-99869840	2	4.72956e-08	0.000137563	0.0834577	0.0706164	FAM174A	1284	FAM174A-001, CTD-2001C12.1-002, CTD-2001C12.1-001, FAM174A-002
chr6:30483837-30484429	12	5.41625e-11	0.000137829	0.125122	0.0716387	HLA-E	26654	XXbac-BPG249D20.9-001
chr12:6314137-6314603	2	1.02522e-06	0.000138047	-0.132374	-0.0990842	CD9	4655	NA
chr1:233248709-233249267	3	4.97916e-07	0.000138067	0.0892986	0.0641157	PCNXL2	145823	NA
chr2:203035481-203036837	6	1.11724e-12	0.000138217	0.12559	0.0846005	KIAA2012	35042	NA
chr2:50574196-50575326	12	4.9947e-10	0.000138224	0.196507	0.0990013	NRXN1	308226	NRXN1-012
chr10:129294384-129294626	3	1.51484e-08	0.000138527	0.155492	0.11211	DOCK1	700361	NA
chr4:76480681-76481299	6	1.97275e-10	0.00013909	0.127144	0.0766377	C4orf26	0	C4orf26-001, C4orf26-004, C4orf26-003, C4orf26-002
chr2:219265373-219266163	4	1.12069e-13	0.000139235	-0.13718	-0.0910712	CTDSP1	895	CTDSP1-001, MIR26B-201, CTDSP1-011, CTDSP1-008, CTDSP1-012, CTDSP1-015, CTDSP1-004, CTDSP1-010, CTDSP1-009, CTDSP1-003, CTDSP1-013, CTDSP1-007, CTDSP1-006, CTDSP1-005, RP11-378A13.2-001
chr8:69242509-69244205	12	3.32304e-12	0.000139827	0.194572	0.101716	C8orf34-AS1	0	C8orf34-003, C8orf34-008, RP11-664D7.4-001, C8orf34-001, C8orf34-005, C8orf34-201
chr15:97490760-97491433	5	3.34069e-07	0.000140346	0.138163	0.106887	SPATA8	164081	NA
chr7:157514284-157514822	4	8.56206e-08	0.000140719	0.128334	0.0909178	PTPRN2	865660	NA
chr19:6039991-6040198	3	3.41899e-07	0.00014072	0.119261	0.0516263	RFX2	70466	NA
chr10:60086738-60086891	2	8.91718e-07	0.00014125	0.136647	0.128028	UBE2D1	7848	RP11-179B15.6-001
chr1:239549577-239550578	12	4.77341e-09	0.00014135	0.153364	0.101318	CHRM3	0	CHRM3-004, CHRM3-006
chr8:145008110-145008957	5	2.6868e-14	0.000141959	-0.148268	-0.079319	PLEC	41956	NA
chr7:50342300-50345049	12	1.36884e-11	0.0001426	-0.127679	-0.0597297	IKZF1	0	IKZF1-001, IKZF1-201, IKZF1-202, IKZF1-203, IKZF1-204, IKZF1-002, IKZF1-007, IKZF1-205, IKZF1-008
chr16:15766327-15767006	3	4.47629e-08	0.000143304	0.0775199	0.0560144	NDE1	7734	NDE1-006
chr4:147043174-147043810	4	6.26814e-13	0.000143327	0.141588	0.0889114	LINC01095	109	AC097372.1-201, LINC01095-002, LINC01095-001
chr22:30476089-30476525	11	4.36646e-10	0.000143581	0.0917798	0.0530919	HORMAD2	0	HORMAD2-002, HORMAD2-001, CTA-85E5.10-003, CTA-85E5.10-002, HORMAD2-003, CTA-85E5.10-001
chr19:19932163-19933192	7	1.17495e-08	0.000144041	0.162829	0.0992079	ZNF506	0	ZNF506-201, ZNF506-002, ZNF506-001, ZNF506-006, ZNF506-010, ZNF506-007, ZNF506-008, CTC-559E9.4-001, ZNF506-009, ZNF506-011, ZNF506-003, ZNF506-012
chr5:2537210-2537906	9	1.77967e-11	0.000144576	0.154586	0.0856183	IRX2	213863	NA
chr9:127212625-127213676	3	3.3041e-07	0.000144685	0.103915	0.091193	ADGRD2	0	GPR144-001
chr3:133392794-133393656	6	4.93882e-08	0.000145695	0.118981	0.0858811	TOPBP1	12057	NA
chr4:88528262-88528331	2	5.79705e-07	0.000146908	-0.119983	-0.118722	DSPP	1350	DSPP-201
chr20:61446962-61448890	44	1.99902e-26	0.00014693	0.134429	0.0399422	COL9A3	0	COL9A3-001, COL9A3-005, COL9A3-009, COL9A3-004
chr11:76750184-76751369	4	4.22356e-11	0.000147414	-0.147171	-0.0900881	B3GNT6	4749	B3GNT6-202
chr1:27151310-27152066	2	5.47156e-09	0.000147463	-0.1143	-0.107957	ZDHHC18	1135	ZDHHC18-001
chr22:25506763-25507612	5	3.73463e-07	0.000147498	0.061478	0.033957	KIAA1671	40583	CTA-221G9.11-001
chr20:57224919-57225195	2	2.85398e-08	0.000147956	-0.216276	-0.171475	STX16	1114	STX16-016, STX16-004, STX16-010, STX16-018, STX16-201, STX16-202, STX16-001, STX16-002, STX16-020, STX16-019, STX16-017, STX16-005, STX16-003, STX16-012, STX16-006, STX16-007, STX16-008, STX16-015, STX16-014, STX16-009, STX16-NPEPL1-001
chr2:157178165-157179512	7	6.23564e-11	0.000147978	-0.17057	-0.0463046	NR4A2	7188	NA
chr1:53067365-53068834	11	3.73706e-11	0.000148169	-0.109024	-0.0516495	GPX7	0	GPX7-001, GPX7-002
chr7:100544220-100544704	2	8.32317e-07	0.00014826	0.133807	0.114305	ACHE	49681	NA
chr2:235859315-235860118	5	3.64864e-08	0.000148472	0.127944	0.0776169	SH3BP4	510	SH3BP4-001, SH3BP4-005, SH3BP4-004
chr10:132912784-132913255	5	8.00586e-08	0.000148863	0.1016	0.0782175	TCERG1L	145452	NA
chr7:1594949-1596260	8	4.53048e-11	0.000149026	0.109934	-0.0340077	TMEM184A	0	TMEM184A-001, TMEM184A-009, TMEM184A-002, TMEM184A-005, TMEM184A-004, TMEM184A-007
chr5:87973439-87974547	12	1.41011e-10	0.000149162	0.186689	0.0932909	LINC00461	0	LINC00461-010, LINC00461-002, LINC00461-009, CTC-467M3.1-001, LINC00461-008
chr8:135490694-135491240	7	6.87572e-09	0.000149301	0.0961734	0.0549968	ZFAT	234052	NA
chr7:44261120-44261644	4	2.3517e-07	0.000149664	0.120897	0.0959894	CAMK2B	103586	CAMK2B-023
chr1:150229443-150230345	6	1.53308e-08	0.000149817	0.132533	0.0756634	CA14	0	CA14-001, CA14-002, RP4-790G17.7-001, CA14-004, CA14-003
chr2:26372983-26373030	3	7.23593e-07	0.00015006	-0.133256	-0.108812	RAB10	116254	SMARCE1P6-001
chr11:76838677-76839476	7	7.02213e-10	0.000150095	0.0851404	0.0493118	MYO7A	0	MYO7A-009, MYO7A-001, MYO7A-005, MYO7A-002
chr5:140215201-140216145	4	9.07513e-09	0.000150338	0.0832138	0.0597244	PCDHA1	49325	PCDHA7-201, PCDHA7-001
chr21:44493901-44495796	10	3.3244e-31	0.000150559	-0.203953	-0.0642	CBS	676	CBS-001, CBS-002, CBS-004, CBS-003, CBS-201, CBS-007, CBS-009, CBS-008, CBS-017, CBS-010
chr1:243645911-243646787	7	1.7158e-10	0.000150691	0.0944149	0.0253465	SDCCAG8	196337	NA
chr7:36764019-36764205	4	5.72952e-07	0.000150786	-0.113648	-0.088873	AOAH	0	AOAH-001, AOAH-003, AOAH-002, AOAH-004, AOAH-201
chr7:807596-808081	5	3.25391e-08	0.000151256	-0.181781	-0.13814	DNAAF5	146	HEATR2-005
chr8:24241694-24242109	2	7.99762e-07	0.00015231	0.139646	0.133296	ADAMDEC1	0	ADAMDEC1-001, ADAMDEC1-003, ADAMDEC1-002, ADAMDEC1-201
chr15:41914122-41914454	3	2.27496e-08	0.000152418	-0.217457	-0.142838	MGA	358	MGA-002, MGA-007
chr3:2140699-2142141	9	8.54025e-10	0.000153163	0.11076	0.0683408	CNTN4	149	CNTN4-009, CNTN4-004, CNTN4-003, CNTN4-005, CNTN4-007
chr16:27438618-27438621	2	1.41599e-07	0.000153406	0.159908	0.149959	IL21R	39	IL21R-003
chr4:154389148-154389285	2	4.37572e-08	0.000153565	-0.0952584	-0.0687799	KIAA0922	1650	KIAA0922-002, KIAA0922-001, KIAA0922-201, KIAA0922-004
chr17:61511069-61511829	4	1.85574e-07	0.000153929	0.0864643	0.0537744	CYB561	11893	CYB561-016, RP11-269G24.4-001, CYB561-017
chr6:105584149-105585762	10	3.30853e-10	0.000154014	-0.115947	-0.0738529	BVES-AS1	0	BVES-003, BVES-001, BVES-AS1-004, BVES-AS1-001, BVES-002, BVES-AS1-003, BVES-AS1-002
chr17:39705046-39705458	5	6.04754e-08	0.000154201	0.0902546	0.0599742	JUP	222656	NA
chr15:24802619-24803245	4	3.19818e-10	0.000155099	0.165197	0.0962275	PWRN1	23780	PWRN1-002, PWRN1-005, PWRN1-001, PWRN1-009
chr13:110319562-110319607	3	9.27397e-07	0.000155662	0.147989	0.145562	IRS2	119307	NA
chr15:100651510-100651659	2	4.39596e-07	0.000157068	0.145965	0.113274	ADAMTS17	227646	NA
chr5:174134944-174135761	3	6.83416e-08	0.000158419	0.149751	0.116032	MSX2	15814	NA
chr3:151047735-151048406	3	1.1417e-06	0.000159191	0.0880898	0.0134354	MED12L	243150	P2RY13-001
chr6:43251298-43251928	5	1.95383e-08	0.000159217	0.0614376	-0.0105929	TTBK1	833	NA
chr12:25102072-25103173	7	1.8006e-11	0.000159264	0.150049	0.0459362	BCAT1	0	BCAT1-001, BCAT1-002, BCAT1-007, BCAT1-003, BCAT1-008, RP11-662I13.2-001
chr6:139350513-139351353	4	2.75328e-08	0.000160051	-0.13467	-0.0772731	ABRACL	694	ABRACL-001, ABRACL-002
chr13:111077142-111077257	3	7.08236e-09	0.000160842	-0.190443	-0.0959081	COL4A2	117511	NA
chr19:50733985-50734287	3	9.45506e-12	0.000161269	0.216332	0.121533	MYH14	27100	NA
chr1:44397571-44398959	6	7.03914e-10	0.000161465	0.13379	0.0561145	ARTN	33	ARTN-001, ARTN-201, ARTN-005, ARTN-006, ARTN-009, ARTN-004, ARTN-008, ARTN-007, ARTN-003
chr22:21369610-21369777	2	4.93604e-10	0.000161718	0.165916	0.114111	P2RX6	134	TUBA3FP-002, P2RX6-201, P2RX6-003, P2RX6-202, P2RX6-001, TUBA3FP-003, P2RX6-005, P2RX6-004, P2RX6-002, P2RX6-203, P2RX6-007, P2RX6-006
chr17:3867014-3867227	3	3.88194e-08	0.00016196	-0.147267	-0.0929841	ATP2A3	531	ATP2A3-201, ATP2A3-015, ATP2A3-005, ATP2A3-004, ATP2A3-202, ATP2A3-001, ATP2A3-002, ATP2A3-013
chr5:87987991-87988624	4	3.23096e-07	0.000162148	0.141911	0.101724	LINC00461	7371	CTC-467M3.3-001, CTC-467M3.2-001, LINC00461-006
chr19:11877661-11878036	7	3.45574e-07	0.000162369	0.129153	0.0923839	ZNF441	0	ZNF441-003, ZNF441-001, ZNF441-201, ZNF441-002
chr10:131567073-131570234	21	4.25116e-08	0.000162801	0.117496	0.0582028	MGMT	301619	RP11-109A6.3-001
chr3:176862267-176862949	3	4.12853e-07	0.00016398	-0.160606	-0.0830941	TBL1XR1	52099	NA
chr17:17295349-17295586	3	7.05726e-07	0.000165055	0.107264	0.0911717	NA	27072	NA
chr10:134832897-134834224	12	5.30756e-12	0.000165177	0.0902308	0.0647972	LINC01168	53859	NA
chr7:42896343-42896970	4	2.57558e-07	0.000165439	0.117832	0.0921474	C7orf25	55181	NA
chr5:76932526-76935080	12	1.5401e-07	0.000165517	0.124653	0.0703656	OTP	0	OTP-001, OTP-002
chr10:23216637-23217173	8	1.19434e-11	0.000165845	0.152591	0.0833709	ARMC3	0	ARMC3-001, ARMC3-201, ARMC3-010, ARMC3-009, ARMC3-012, ARMC3-014, ARMC3-013, ARMC3-007, ARMC3-011
chr2:219124263-219124271	2	8.38589e-07	0.000166196	0.119193	0.111336	GPBAR1	1467	GPBAR1-001, GPBAR1-003, GPBAR1-004, GPBAR1-002
chr7:769804-770527	2	6.54632e-06	0.000166362	-0.0451255	-0.000460754	DNAAF5	3466	NA
chr16:10479562-10480289	6	1.03526e-07	0.000166593	-0.167959	-0.115637	ATF7IP2	0	ATF7IP2-002, ATF7IP2-001, ATF7IP2-004, ATF7IP2-003, ATF7IP2-010, ATF7IP2-008, ATF7IP2-005, ATF7IP2-007, ATF7IP2-009, ATF7IP2-012, ATF7IP2-011, ATF7IP2-013
chr5:140174887-140176361	4	3.74696e-07	0.000167175	0.128474	0.0772423	PCDHA1	9011	PCDHA2-201, PCDHA2-002, PCDHA2-001
chr2:60763331-60763808	4	9.38804e-07	0.000167589	-0.113837	-0.0974607	BCL11A	16825	BCL11A-008
chr13:53313174-53314226	7	4.49809e-08	0.000168394	0.129004	0.0884101	LECT1	0	LECT1-001, LECT1-002, LECT1-003
chr5:125936116-125936881	8	2.23394e-12	0.000168405	0.204668	0.0712257	PHAX	0	PHAX-001, PHAX-006
chr14:42073791-42075122	5	4.41386e-12	0.000169044	0.17345	0.0888618	LRFN5	1642	LRFN5-001, CTD-2298J14.2-001
chr1:1565541-1567257	10	4.66757e-08	0.000169421	-0.188181	-0.111729	MIB2	1055	MMP23B-001, MMP23B-002, MMP23B-004, MIB2-015, MMP23B-005, MMP23B-003, MIB2-014, MMP23B-006, MMP23B-010, MIB2-024, MMP23B-009
chr4:57522632-57523826	8	7.43409e-13	0.000169676	0.199105	0.0793579	HOPX	24046	HOPX-006, HOPX-017, HOPX-001, HOPX-011, HOPX-010, HOPX-016, HOPX-015
chr13:64650183-64650215	3	1.251e-06	0.000170029	0.104425	0.0979084	OR7E156P	338615	LINC00355-001
chr16:951692-952599	4	3.3398e-07	0.000170031	0.115432	0.0913764	LMF1	68385	NA
chr2:3173204-3173292	4	1.42709e-08	0.000170791	0.120221	0.0751006	TSSC1	150153	NA
chr2:2335761-2336428	3	3.96238e-11	0.00017113	0.172184	0.118733	MYT1L	716	MYT1L-001, MYT1L-013, MYT1L-008
chr11:20690223-20692113	16	2.70437e-17	0.000171511	0.169348	0.0596764	NELL1	0	NELL1-002, NELL1-201, NELL1-001, RP11-701I24.3-001, NELL1-003
chr10:98908755-98909007	3	6.64288e-07	0.000171709	0.110119	0.0799946	SLIT1	36676	NA
chr6:169613593-169614449	4	2.64282e-11	0.000172509	0.0878091	0.0635746	THBS2	39688	XXyac-YX65C7_A.2-001
chr19:2858854-2859153	4	2.17482e-07	0.00017279	0.0861352	0.0569541	ZNF555	17421	AC006130.3-001
chr8:105354522-105355055	2	5.42589e-07	0.000172796	0.135971	0.112552	DCSTAMP	2498	NA
chr2:63278831-63281139	10	1.48975e-08	0.00017323	-0.163268	-0.0891944	OTX1	894	OTX1-001, OTX1-002, OTX1-005, OTX1-006, OTX1-004, OTX1-003
chr12:54343078-54343835	6	4.08646e-10	0.000173775	-0.107513	-0.0751107	HOXC13	10502	NA
chr10:94594240-94594494	3	4.80338e-08	0.000173778	0.10713	0.0730018	EXOC6	0	EXOC6-202
chr11:69197217-69197324	2	1.28761e-06	0.00017403	0.201533	0.180498	MYEOV	135595	NA
chr7:101942851-101944556	7	4.90231e-07	0.000174065	0.119905	0.0614232	SH2B2	14446	SH2B2-201
chr16:3079423-3079953	5	6.55912e-08	0.000174198	0.233621	0.16199	CCDC64B	5589	NA
chr5:50673033-50674203	9	1.82057e-09	0.000174295	0.135501	0.0732841	LOC642366	4963	CTD-2314G24.2-002, CTD-2314G24.2-003
chr10:44185590-44186174	5	1.73115e-12	0.000175256	0.156136	0.0973804	ZNF32-AS3	61325	NA
chr13:99629970-99631309	8	1.076e-07	0.000175698	0.127418	0.0730145	DOCK9	107351	DOCK9-001, DOCK9-202
chr5:172175321-172175855	5	1.47122e-15	0.000175815	0.10809	0.0679886	DUSP1	21779	NA
chr7:157322599-157323444	7	8.28464e-10	0.000176657	0.13415	0.0657671	PTPRN2	1011024	NA
chr6:392555-393616	4	1.66034e-09	0.000176966	-0.206474	-0.144353	IRF4	816	IRF4-001, IRF4-003, IRF4-004, IRF4-005, IRF4-002
chr17:3805065-3805210	3	1.45586e-06	0.000178549	-0.144897	-0.109976	P2RX1	14750	NA
chr2:119591097-119592754	7	1.0555e-07	0.000178751	-0.198099	-0.101539	EN1	13005	RP11-19E11.1-001, RP11-19E11.1-002
chr5:172305889-172306136	6	1.7351e-08	0.000179911	0.103936	0.06963	ERGIC1	44666	NA
chr2:38742622-38742843	4	1.24801e-06	0.000180328	0.141009	0.120932	HNRNPLL	66467	AC016995.3-001
chr10:102823812-102824003	2	3.62812e-07	0.000180377	0.0918483	0.00958635	KAZALD1	1552	KAZALD1-004, KAZALD1-005
chr1:237205098-237205999	6	6.43844e-09	0.000181849	0.185798	0.104631	RYR2	0	RYR2-001
chr5:145484364-145484705	3	6.85254e-07	0.000182181	0.0969015	0.0668202	PLAC8L1	418	PLAC8L1-001, PLAC8L1-002
chr17:46824292-46825371	6	3.03194e-10	0.000182977	0.1619	0.0968725	TTLL6	46315	NA
chr4:54975250-54976184	7	7.22301e-09	0.00018302	-0.159885	-0.0798425	PDGFRA	731430	NA
chr2:179184481-179184866	4	1.98146e-08	0.000183197	-0.129561	-0.081009	OSBPL6	125273	OSBPL6-006
chr4:41540115-41540229	2	1.04416e-06	0.000183647	0.17429	0.170318	LIMCH1	0	LIMCH1-013, LIMCH1-012
chr8:143459774-143460768	8	3.23141e-09	0.000183664	0.0895999	0.0640782	TSNARE1	23775	NA
chr2:74663416-74663698	4	2.93997e-07	0.000184229	0.0690081	0.050504	RTKN	5362	NA
chr20:33759150-33760017	8	1.80294e-10	0.000184986	0.0681004	0.0360923	EDEM2	105943	PROCR-001
chr7:675570-676291	4	3.6513e-08	0.000185342	0.168713	0.132444	PRKAR1B	91022	NA
chr17:26711117-26712412	7	2.51936e-09	0.000185348	-0.152984	-0.099047	SARM1	0	SARM1-003, SARM1-008, SARM1-007, SARM1-005
chr3:184800692-184800813	2	5.59197e-07	0.000186494	0.148574	0.112615	C3orf70	69989	NA
chr8:101871315-101871481	3	2.60559e-08	0.000186836	0.172878	0.105862	YWHAZ	91318	NA
chr11:67809271-67810905	10	1.25403e-17	0.000187052	0.0749062	0.0402918	TCIRG1	0	TCIRG1-009, TCIRG1-013, TCIRG1-012, TCIRG1-014, TCIRG1-016, TCIRG1-004
chr11:55586264-55587104	3	9.34123e-06	0.000188296	0.10231	0.0364542	OR5D18	2	OR5D18-001
chr4:55097989-55099058	5	1.21183e-07	0.00018936	-0.112311	-0.0728486	PDGFRA	2725	PDGFRA-007, PDGFRA-006
chr1:231115871-231115997	2	3.30446e-08	0.000189732	-0.143645	-0.114424	ARV1	1048	ARV1-001, ARV1-003, TTC13-001, TTC13-002, TTC13-201, ARV1-005, ARV1-007, TTC13-004, ARV1-002, TTC13-005, ARV1-004, TTC13-007, TTC13-008
chr14:90920641-90921668	5	7.10714e-12	0.000190055	0.136247	0.0728724	LINC00642	0	LINC00642-001, LINC00642-003, LINC00642-002, RP11-1078H9.1-001
chr13:113684606-113684676	2	5.37893e-07	0.000191072	0.113098	0.0975895	MCF2L	28578	NA
chr8:17206671-17206819	3	1.64647e-07	0.000191328	0.189898	0.141705	MTMR7	64221	MTMR7-005, MTMR7-008, MTMR7-004
chr8:61834943-61835848	6	6.08329e-09	0.000191507	-0.161281	-0.0552964	LOC100130298	44459	NA
chr18:42643290-42644213	7	4.55208e-09	0.000192133	-0.207394	-0.106531	SETBP1	382427	NA
chr10:105452885-105453229	3	4.41058e-07	0.000192651	-0.221662	-0.186707	SH3PXD2A	161935	SH3PXD2A-002, SH3PXD2A-202
chr20:54578898-54580133	6	8.65622e-07	0.000193105	0.139432	0.0906208	CBLN4	395	CBLN4-001
chr5:93732017-93733023	4	7.80086e-08	0.000193257	0.09479	0.0677964	KIAA0825	221286	NA
chr7:100199764-100200009	6	2.00522e-09	0.000194704	0.149337	0.0831006	PCOLCE	0	PCOLCE-001, PCOLCE-AS1-001, PCOLCE-AS1-002, PCOLCE-004, PCOLCE-005, PCOLCE-006, PCOLCE-002, PCOLCE-AS1-201
chr1:6663445-6664268	7	5.58688e-09	0.000195081	-0.146045	-0.0776276	KLHL21	516	KLHL21-001, KLHL21-002
chr19:23869502-23870686	5	3.77836e-06	0.000196466	0.160909	0.111586	ZNF675	0	ZNF675-001, ZNF675-007, ZNF675-005, ZNF675-004, ZNF675-003, ZNF675-009, ZNF675-006, ZNF675-008
chr7:50467567-50469042	6	3.07564e-10	0.00019655	0.13461	0.085726	IKZF1	100333	NA
chr10:95723024-95723150	2	1.06987e-06	0.000196802	0.12358	0.115073	PIPSL	1352	PIPSL-002, PIPSL-001, PIPSL-201
chr7:56672831-56674159	4	7.45878e-07	0.000197286	0.0892967	0.0775335	DKFZp434L192	108915	RP11-760D2.12-001
chr4:185269126-185269299	2	1.45899e-06	0.00019808	-0.153342	-0.149411	LOC728175	5831	RP11-290F5.2-002
chr13:111451902-111452040	3	1.39997e-06	0.000198161	0.137381	0.110235	LINC00346	70615	NA
chr16:798278-798345	2	8.38544e-07	0.000198236	0.11293	0.0981323	NARFL	7281	NA
chr1:180882287-180882681	4	1.52286e-07	0.000199008	0.172812	0.104471	KIAA1614	0	KIAA1614-001, KIAA1614-003
chr11:58605832-58605845	2	1.66855e-06	0.00019979	0.0951125	0.0927398	GLYATL2	6152	NA
chr17:36499074-36499845	5	4.72287e-10	0.000200312	0.126578	0.0769955	GPR179	0	GPR179-001, GPR179-002
chr17:40932199-40932983	11	1.7741e-11	0.000200464	-0.180667	-0.102386	WNK4	0	WNK4-001, WNK4-002
chr4:70893301-70893329	2	6.63667e-07	0.000200576	0.115121	0.0942675	HTN3	801	HTN3-010, HTN3-001, HTN3-009, HTN3-008, HTN3-006, HTN3-007
chr17:41669266-41669401	2	1.53575e-06	0.00020127	0.165698	0.143578	ETV4	45466	NA
chr6:110732361-110732536	2	8.50286e-07	0.000201443	0.104138	0.103345	DDO	4217	NA
chr11:115529573-115530547	7	9.39574e-11	0.000201668	0.118859	0.0797987	LINC00900	100371	AP000797.3-001
chr7:2115808-2116648	4	2.88945e-09	0.000201771	0.0529771	0.0390104	MAD1L1	155935	NA
chr2:74875227-74876010	10	3.24462e-09	0.000201912	-0.169357	-0.0791614	M1AP	0	M1AP-001, M1AP-201, M1AP-006, M1AP-007, M1AP-005, M1AP-202
chr15:79471392-79471586	3	9.904e-07	0.000203032	0.135338	0.085668	ANKRD34C-AS1	104701	NA
chr9:131154347-131155013	4	7.2464e-07	0.000203111	-0.0705569	0.0138818	MIR219A2	0	MIR219-2-201, MIR219-2-001, RP11-339B21.11-001
chr15:70387217-70387268	2	3.48304e-07	0.000203299	-0.148849	-0.147744	TLE3	2988	TLE3-010, TLE3-030, TLE3-022, TLE3-015, TLE3-026, TLE3-011, TLE3-008, TLE3-007, TLE3-013, TLE3-012, TLE3-020, TLE3-014
chr4:8377208-8378176	2	3.21571e-06	0.000203501	0.0746222	0.0677155	ACOX3	64276	ACOX3-008, ACOX3-007
chr11:2188061-2190134	11	1.00147e-16	0.000203557	-0.204355	-0.0697464	TH	0	TH-005, TH-004, TH-010, TH-009, TH-008
chr7:150211152-150211939	6	1.75533e-12	0.000204014	-0.116725	-0.0717425	GIMAP7	6	GIMAP7-001, STRADBP1-001
chr21:47268670-47269180	2	3.38202e-08	0.00020412	-0.146554	-0.102784	PCBP3	593	PCBP3-005, PCBP3-004, PCBP3-002, PCBP3-201
chr19:52956310-52957409	12	1.54083e-11	0.00020414	0.117726	0.0636379	ZNF578	0	ZNF578-001, ZNF578-002, ZNF578-005, ZNF578-004, ZNF578-003
chr13:114803626-114805400	9	8.92349e-09	0.000204292	-0.123423	-0.0688364	RASA3	92695	NA
chr11:118475984-118477147	6	1.80993e-12	0.000204699	0.124084	0.0706247	PHLDB1	66	PHLDB1-020, PHLDB1-001, PHLDB1-003, PHLDB1-006, PHLDB1-002
chr1:207992403-207992548	3	2.81911e-07	0.000205528	0.137385	0.121814	LOC148696	679	NA
chr17:77776428-77778467	12	5.88137e-14	0.000205869	-0.10737	-0.0450995	CBX8	5513	CBX8-004, CBX8-003
chr8:106331995-106332188	3	5.11769e-07	0.00020598	-0.171713	-0.160663	ZFPM2	848	ZFPM2-002, ZFPM2-001
chr12:111620199-111620313	3	1.18018e-08	0.000206454	0.147335	0.109809	CUX2	82878	NA
chr8:10928985-10929599	5	5.64033e-09	0.000206682	0.104314	0.0605694	XKR6	129276	NA
chr4:15429515-15429572	3	2.98802e-07	0.000207097	0.117739	0.0998265	C1QTNF7	53340	C1QTNF7-002, RP11-665G4.1-001
chr19:8563373-8564611	6	1.55743e-06	0.000209763	0.0857811	0.0465031	PRAM1	2927	NA
chr8:110661013-110661735	2	2.05401e-06	0.000210745	0.132808	0.115024	SYBU	42285	SYBU-202, SYBU-002, SYBU-205, SYBU-005, SYBU-019, SYBU-018, SYBU-017, SYBU-006, SYBU-001
chr6:78172691-78174065	10	4.75407e-13	0.00021078	0.191545	0.0752625	HTR1B	0	HTR1B-001
chr17:72243979-72245578	9	6.17305e-09	0.00021146	-0.156762	-0.0684335	TTYH2	0	TTYH2-002, TTYH2-008, TTYH2-006, TTYH2-007
chr3:69588171-69588493	2	1.34722e-06	0.000211761	-0.132286	-0.105008	FRMD4B	3240	FRMD4B-006
chr11:3175007-3175636	4	4.24909e-07	0.000211789	0.0991899	0.0791427	OSBPL5	12333	NA
chr16:1742021-1742281	3	1.68434e-06	0.000213456	0.137601	0.128151	HN1L	11683	NA
chr11:64875106-64876055	5	1.20176e-10	0.000214307	-0.17491	-0.106245	VPS51	121	VPS51-010, VPS51-014, VPS51-008, VPS51-012, VPS51-009
chr5:1093066-1094035	6	9.61719e-12	0.000215683	-0.158981	-0.0548422	SLC12A7	18137	NA
chr4:184021032-184021405	4	7.74983e-09	0.000215824	0.0865319	0.0442345	WWC2	569	WWC2-201, WWC2-003, WWC2-006, WWC2-AS2-201, WWC2-008, WWC2-005, WWC2-AS2-001
chr12:50426531-50427095	4	8.53711e-10	0.000216277	0.182798	0.0952321	RACGAP1	7224	RACGAP1-014
chr9:127215146-127216047	6	1.83846e-20	0.000216465	-0.247447	-0.0726772	ADGRD2	0	GPR144-001
chr8:144154986-144155292	2	9.16754e-07	0.000216807	0.0773201	0.075796	C8orf31	34307	NA
chr11:47213075-47213196	2	1.33459e-06	0.000217095	0.139942	0.119836	PACSIN3	5065	RP11-390K5.1-001
chr7:121956502-121957254	7	2.56777e-07	0.000217697	-0.140543	-0.0983558	CADPS2	304517	NA
chr19:50705432-50707172	9	1.56524e-10	0.000217741	-0.230926	-0.0738005	MYH14	0	MYH14-202, MYH14-203, MYH14-204, MYH14-007, MYH14-001
chr1:35913782-35914081	2	1.95989e-06	0.000218384	0.146591	0.100856	KIAA0319L	22480	KIAA0319L-019, KIAA0319L-011
chr6:100067169-100067930	2	3.36027e-06	0.000218569	0.14873	0.115928	PRDM13	12519	NA
chr21:45246252-45247038	5	6.31223e-10	0.000218951	-0.138065	-0.0851428	AATBC	13804	NA
chr11:123430575-123431162	5	1.58622e-08	0.000219909	0.129447	0.0810601	GRAMD1B	0	GRAMD1B-005, GRAMD1B-004, GRAMD1B-003
chr5:139056667-139056804	4	9.55916e-07	0.000220026	-0.133467	-0.100985	CXXC5	28149	CXXC5-014, CXXC5-016, CXXC5-017
chr1:39570175-39570747	3	2.36766e-09	0.000220068	0.105	0.0719318	MACF1	20336	MACF1-013, MACF1-030
chr1:2382748-2383687	6	8.78353e-15	0.000220139	0.211595	0.0875495	PLCH2	24067	NA
chr9:126794772-126794830	2	1.21692e-06	0.000221162	0.184073	0.180234	LHX2	20883	RP11-85O21.5-001
chr13:103046499-103047760	9	3.55856e-08	0.000221695	-0.102502	-0.0327189	FGF14-AS2	0	FGF14-AS2-001, FGF14-IT1-003
chr7:2764209-2766214	9	1.72628e-07	0.000223648	0.093089	0.014878	GNA12	88679	NA
chr13:110951025-110951418	3	5.80341e-07	0.000223864	-0.165089	-0.118942	COL4A1	8078	NA
chr8:22642322-22642638	3	3.17995e-09	0.000224923	-0.164107	-0.110186	PEBP4	142783	NA
chr20:18485171-18485369	2	6.48542e-07	0.000225225	-0.211634	-0.138792	SEC23B	2819	RPS19P1-001
chr5:76011127-76012827	14	1.51666e-15	0.000225836	0.144641	0.0451002	F2R	0	F2R-001, F2R-003, CTD-2384B11.2-001
chr17:80662407-80662658	3	2.9508e-07	0.00022626	0.0870524	0.0711161	RAB40B	5809	NA
chr12:58087331-58087353	2	4.14693e-05	0.000227308	0.161781	0.149977	OS9	385	OS9-005, OS9-001, OS9-020, OS9-006, OS9-007, OS9-009, OS9-003, OS9-019, OS9-010, OS9-011, OS9-018, OS9-013, OS9-012, OS9-008, OS9-015, OS9-002, OS9-014, OS9-004, OS9-016
chr19:54603567-54604187	4	3.39861e-09	0.000228519	0.0972614	0.0767001	OSCAR	1807	OSCAR-001, OSCAR-006, OSCAR-005, OSCAR-004, OSCAR-002, OSCAR-007, OSCAR-008, NDUFA3-004, NDUFA3-005, NDUFA3-011, NDUFA3-003, NDUFA3-010, NDUFA3-002, NDUFA3-007, NDUFA3-015, NDUFA3-001
chr13:33780078-33780362	5	8.47232e-08	0.000228542	-0.176058	-0.105003	STARD13	144405	STARD13-001
chr19:49843160-49843922	4	5.17798e-14	0.000229178	-0.249435	-0.100847	CD37	4483	CTC-301O7.4-001, CD37-005, CTC-301O7.4-003, CTC-301O7.4-002
chr10:93861385-93861824	2	1.29753e-07	0.000229477	0.0977845	0.0969962	CPEB3	189051	NA
chr15:75075998-75076251	2	3.38396e-08	0.000229484	-0.151366	-0.115096	CSK	1573	CSK-001, CSK-002, CSK-005, CSK-015, CSK-016
chr2:5831147-5832430	5	8.60106e-09	0.000230787	0.153168	0.0954757	SOX11	369	SOX11-001, AC108025.2-002, AC108025.2-001, AC107057.2-001
chr3:13460618-13462496	10	6.83561e-10	0.000231327	-0.118848	-0.0393983	NUP210	0	NUP210-001, NUP210-002
chr14:54413218-54414764	7	2.48517e-11	0.000231563	-0.217002	-0.111811	MIR5580	438	MIR5580-201
chr7:156432293-156433669	14	3.48149e-45	0.000232359	-0.357637	-0.067333	RNF32	0	RNF32-003, RNF32-001, C7orf13-001, RNF32-008, RNF32-004, LINC01006-002, RNF32-204, LINC01006-001, RNF32-009, LINC01006-005, RNF32-002
chr17:46388390-46388465	3	1.54178e-06	0.000234633	0.199293	0.149739	SKAP1	119129	NA
chr7:156332539-156332978	4	1.56831e-06	0.000235401	0.108927	0.0949228	LINC00244	207	NA
chr11:35808321-35808688	2	2.43843e-06	0.000235811	0.0818015	0.0782161	TRIM44	123968	NA
chr2:132152167-132152960	7	8.27791e-08	0.000237667	0.166607	0.0810106	LINC01120	7514	MED15P3-001
chr5:2633477-2634227	5	4.23535e-11	0.000237973	0.135117	0.0903372	IRX2	117542	NA
chr16:1310315-1310905	4	1.23551e-07	0.000238744	0.0885073	0.0406076	TPSD1	4042	NA
chr17:73937652-73937673	2	2.08136e-06	0.000238848	-0.152334	-0.122813	ACOX1	37842	FBF1-201, FBF1-202, FBF1-002, FBF1-004, FBF1-001, FBF1-010, ACOX1-013
chr8:144854517-144854795	2	8.00763e-08	0.000239039	-0.126654	-0.112502	SCRIB	31531	RP11-429J17.7-001
chr16:28331026-28332480	5	6.00743e-07	0.000239379	0.113386	0.0619661	SBK1	27186	NA
chr17:37820495-37822045	8	1.5005e-11	0.000239438	0.120216	0.0720286	TCAP	0	TCAP-001, TCAP-002
chr7:57472222-57472959	5	1.58185e-07	0.000239479	0.0852977	0.0621367	MIR3147	0	MIR3147-202
chr15:86315115-86315211	3	1.59885e-07	0.000239571	0.0813236	0.0741165	KLHL25	22978	MIR1276-201, RP11-158M2.6-001
chr5:34686875-34687565	2	7.21807e-08	0.000239771	0.147916	0.134222	RAI14	2263	RAI14-021, RAI14-018, RAI14-008, RAI14-023, RAI14-009, RAI14-017, RAI14-016
chr3:108307933-108307951	3	1.83087e-05	0.000239793	-0.0203568	-0.0179842	KIAA1524	540	KIAA1524-001, DZIP3-001, KIAA1524-007, KIAA1524-006, DZIP3-005, KIAA1524-003, DZIP3-006, KIAA1524-005, DZIP3-002
chr3:48507087-48509019	11	2.02534e-12	0.000239819	-0.0958249	-0.012666	ATRIP	857	TREX1-002, TREX1-001, TREX1-201, TREX1-003, TREX1-202, TREX1-004, TREX1-005, TREX1-006
chr1:37498270-37500790	13	7.86402e-12	0.000240386	0.125665	0.0744498	GRIK3	0	GRIK3-001, GRIK3-002
chr3:10327453-10328490	3	7.44294e-09	0.000241421	-0.187837	-0.112779	TATDN2	36574	GHRLOS-001, LINC00852-001, LINC00852-201, GHRLOS-004, GHRLOS-002, GHRLOS-003
chr11:67805250-67806118	3	8.7314e-11	0.00024188	0.115234	0.0760676	TCIRG1	344	TCIRG1-001, TCIRG1-011, TCIRG1-002, NDUFS8-010, TCIRG1-003, TCIRG1-010
chr5:87970640-87972265	11	6.29392e-10	0.00024252	0.13791	0.0849063	LINC00461	1997	LINC00461-003, LINC00461-010, LINC00461-002, LINC00461-005, LINC00461-009, CTC-467M3.1-001
chr12:48722169-48724119	12	1.17859e-09	0.000242931	0.0962726	0.0373491	H1FNT	0	H1FNT-001
chr16:81547138-81547907	2	8.43825e-06	0.000243295	-0.0623651	-0.00736197	CMIP	18184	NA
chr17:6658198-6659070	5	1.77166e-08	0.00024411	0.142462	0.091131	XAF1	0	XAF1-002, XAF1-001, XAF1-201, XAF1-202, XAF1-018, XAF1-005, XAF1-007, XAF1-010, XAF1-009, XAF1-020, XAF1-014, XAF1-016, XAF1-011, XAF1-006, XAF1-013, XAF1-019, XAF1-003, XAF1-015, XAF1-017, XAF1-021
chr5:142757011-142757312	2	7.05176e-08	0.000244187	0.123424	0.0885411	NR3C1	25942	NA
chr16:89251057-89251636	2	4.83771e-06	0.000244492	-0.110668	-0.00188899	CDH15	12894	NA
chr8:143356113-143356190	2	1.32474e-07	0.000244515	0.0742517	0.0614736	TSNARE1	128353	NA
chr16:12210656-12211322	3	8.10126e-07	0.000244557	-0.20383	-0.146033	SNX29	55989	NA
chr2:1133865-1133947	2	5.81704e-07	0.000244609	0.127249	0.108752	SNTG2	187311	NA
chr10:56560945-56561543	6	1.21182e-10	0.0002461	0.207529	0.0908423	PCDH15	0	PCDH15-001, PCDH15-011, PCDH15-002, PCDH15-021, PCDH15-008, PCDH15-012, PCDH15-201, PCDH15-013, PCDH15-017, PCDH15-016, PCDH15-015, PCDH15-007, PCDH15-014, PCDH15-018, PCDH15-006, PCDH15-202, PCDH15-203, PCDH15-020, PCDH15-009
chr3:100712322-100712345	3	1.82069e-06	0.000246177	0.0879542	0.0727992	ABI3BP	0	ABI3BP-001, ABI3BP-002, ABI3BP-003, ABI3BP-006, ABI3BP-024, ABI3BP-022
chr9:7799690-7800256	3	2.06503e-14	0.000246426	0.178614	0.0586239	TMEM261	0	TMEM261-003, TMEM261-001
chr19:1230171-1231292	5	1.11662e-06	0.000246789	-0.0879713	-0.053541	CBARP	6698	NA
chr13:111522222-111522985	8	8.85736e-10	0.000248065	0.0991706	0.0550058	LINC00346	0	LINC00346-201
chr7:2774195-2774654	5	7.01606e-08	0.000248352	0.0733795	0.056952	GNA12	109305	NA
chr15:44085506-44086040	4	5.05129e-09	0.000248405	-0.103143	-0.0553733	ELL3	5295	SERF2-002, SERF2-005, SERF2-006, SERF2-007, MIR1282-201, SERF2-013, SERF2-009, SERF2-016, SERF2-014, SERF2-011, SERF2-015, SERF2-003, SERF2-010, SERF2-008, SERF2-004, SERF2-201
chr6:168501903-168502341	3	2.77996e-07	0.000248757	0.149162	0.117868	FRMD1	22046	NA
chr11:69624091-69625409	8	1.68511e-08	0.000249381	0.0971858	0.0636148	FGF3	8783	NA
chr17:38020344-38021651	5	2.82161e-08	0.000249779	-0.0849892	-0.0291652	IKZF3	0	IKZF3-008, IKZF3-004, IKZF3-001, IKZF3-007, IKZF3-005, IKZF3-003, IKZF3-011, IKZF3-009, IKZF3-014, IKZF3-012, IKZF3-010, IKZF3-015, IKZF3-002, IKZF3-006, IKZF3-013
chr3:150996078-150997160	6	1.83144e-10	0.000249888	0.104481	0.0718009	P2RY14	0	P2RY14-001, P2RY14-003
chr16:78082579-78082701	2	1.922e-06	0.000250072	0.100128	0.0935113	CLEC3A	26136	KRT8P22-001
chr8:37755160-37755555	3	3.02278e-07	0.000250208	-0.162289	-0.143293	RAB11FIP1	1460	RAB11FIP1-001, RAB11FIP1-002, RAB11FIP1-008
chr17:7348316-7349197	10	4.42251e-11	0.000250847	0.138989	0.070957	CHRNB1	0	CHRNB1-001, CHRNB1-002, CHRNB1-007, CHRNB1-004, CHRNB1-003, CHRNB1-005, CHRNB1-006, RP11-104H15.8-001
chr17:4336413-4337231	9	1.59542e-08	0.000252803	0.109138	0.0741856	SPNS3	0	SPNS3-201, SPNS3-001, SPNS3-002, SPNS3-004
chr20:57089461-57090749	12	2.94001e-10	0.000252858	0.178028	0.0873065	APCDD1L	0	APCDD1L-001, APCDD1L-AS1-006, APCDD1L-003, APCDD1L-AS1-001, APCDD1L-AS1-003, APCDD1L-201, APCDD1L-AS1-004, APCDD1L-AS1-008, APCDD1L-AS1-002, APCDD1L-AS1-007
chr10:94351376-94351955	5	2.22276e-07	0.000253084	0.0730572	0.0392979	KIF11	870	KIF11-001
chr8:41754742-41755409	5	6.0302e-10	0.000253497	-0.104326	-0.0685015	ANK1	462	ANK1-006
chr3:71730474-71731211	3	2.65552e-06	0.000254152	0.123237	0.101907	EIF4E3	72713	NA
chr2:201726139-201726666	2	1.602e-07	0.000254551	-0.169554	-0.159758	CLK1	2801	CLK1-002, Y_RNA.790-201
chr9:108418416-108418916	4	6.65568e-08	0.000254572	-0.109949	-0.0843224	TAL2	5822	NA
chr10:106088702-106089203	5	5.29475e-08	0.000254592	0.0755444	0.0418775	ITPRIP	9048	ITPRIP-002
chr2:163466280-163466403	2	2.60902e-06	0.000255245	0.153297	0.143109	KCNH7	228854	NA
chr2:241807708-241808595	8	9.7551e-11	0.000255528	0.101435	0.0645979	AGXT	0	AGXT-001, AGXT-003
chr2:87017419-87018382	7	6.70427e-08	0.000255796	-0.144079	-0.0885538	CD8A	17137	CD8A-001, CD8A-002, CD8A-004, CD8A-202
chr3:197639792-197639960	3	5.09535e-07	0.00025622	-0.158646	-0.134648	IQCG	46926	IQCG-012, IQCG-006, IQCG-013
chr2:97166001-97166422	3	1.85108e-06	0.000257251	0.082581	0.0715502	NEURL3	4672	NEURL3-004
chr5:180632948-180633326	3	6.03815e-07	0.000257743	-0.117674	-0.0894672	TRIM7	771	TRIM7-001, TRIM7-002, TRIM7-201, TRIM7-202, TRIM7-004, CTC-338M12.1-001
chr8:49984564-49985021	4	1.48729e-10	0.000257885	0.196619	0.099581	C8orf22	0	C8orf22-002, C8orf22-001, C8orf22-004
chr5:61601128-61601647	5	1.02611e-06	0.000259036	-0.086725	-0.0515404	KIF2A	342	KIF2A-001, KIF2A-003, KIF2A-002, KIF2A-007, KIF2A-010, KIF2A-004, KIF2A-006
chr5:1342124-1342200	4	5.38107e-07	0.000259895	-0.0917579	-0.0783605	CLPTM1L	2802	CLPTM1L-008
chr19:3135146-3136515	9	3.10776e-07	0.000261082	-0.0680688	-0.030136	GNA15	0	GNA15-001, GNA15-002
chr2:20647373-20648580	5	1.73936e-09	0.000261092	0.0991644	0.0503677	RHOB	538	RHOB-001
chr6:158183853-158184542	2	5.92347e-09	0.000264365	0.0757873	0.0670577	SNX9	59752	NA
chr1:156215038-156215951	6	4.69029e-08	0.000264578	-0.0826456	-0.0681111	PAQR6	1957	PAQR6-001, PAQR6-006, PAQR6-003, PAQR6-201, PAQR6-002, PAQR6-007, PAQR6-010, PAQR6-009, PAQR6-008, PAQR6-005, PAQR6-011, PAQR6-202
chr15:42173869-42174934	5	5.04155e-07	0.000265302	-0.0877511	-0.072166	SPTBN5	11341	NA
chr2:152214027-152214177	2	3.37678e-08	0.000265596	0.172331	0.138728	TNFAIP6	0	TNFAIP6-001
chr3:37807439-37807702	2	1.79717e-07	0.000265743	0.0930135	0.0790239	ITGA9	313626	NA
chr22:41940355-41941494	10	5.50428e-09	0.000266221	0.112736	0.0190687	POLR3H	0	POLR3H-007, POLR3H-001, POLR3H-201, POLR3H-005, POLR3H-009, POLR3H-004, POLR3H-006, POLR3H-008, POLR3H-002
chr1:32715428-32717002	8	3.73897e-10	0.0002663	0.157058	-0.00193331	LCK	0	LCK-001, LCK-014, LCK-007, LCK-009, LCK-002, LCK-006
chr16:85212827-85213591	3	4.26055e-06	0.000266525	-0.15179	-0.112134	LOC400548	42071	NA
chr4:42153195-42154385	5	4.06378e-07	0.000267015	-0.150786	-0.105126	BEND4	8	BEND4-001, BEND4-002
chr4:1020943-1021291	4	1.88469e-07	0.000267265	0.109204	0.0813838	FGFRL1	16003	RP11-460I19.2-001
chr2:98993614-98993730	3	1.8557e-06	0.000267455	0.104084	0.0890037	CNGA3	30996	CNGA3-003
chr5:475889-476842	5	1.27149e-07	0.00026864	0.144057	0.0723595	SLC9A3	47707	CTD-2228K2.7-201, CTD-2228K2.7-001, CTD-2228K2.7-004, CTD-2228K2.7-002, CTD-2228K2.7-007, CTD-2228K2.7-006, CTD-2228K2.7-005
chr3:181420020-181420086	2	1.92299e-06	0.000268763	0.174532	0.161755	SOX2-OT	91898	NA
chr16:2374397-2374515	3	5.50386e-08	0.000269081	0.149955	0.114384	ABCA3	5340	NA
chr8:23562918-23563572	4	5.76672e-08	0.000269162	0.124277	0.0885534	NKX2-6	539	NKX2-6-001, NKX2-6-201, RP11-175E9.1-001
chr17:4642047-4642056	2	2.65592e-07	0.000269338	-0.0587285	-0.0568384	CXCL16	1167	ZMYND15-201, CXCL16-001, ZMYND15-002, CXCL16-004, ZMYND15-004, CXCL16-002, ZMYND15-003, CXCL16-005, ZMYND15-001
chr11:68849960-68850875	4	9.03408e-07	0.0002694	0.0649355	0.0517871	TPCN2	27330	MIR3164-201
chr3:57199422-57200492	9	1.85154e-10	0.000269865	-0.0877601	-0.0016408	IL17RD	3839	IL17RD-002, IL17RD-007, IL17RD-008
chr2:197674875-197676146	3	1.27643e-06	0.00027102	0.0927946	0.0787122	C2orf66	0	C2orf66-001
chr11:69830436-69830611	3	5.87465e-07	0.000271068	-0.191762	-0.135718	ANO1	93797	RP11-626H12.1-001
chr2:106362717-106363603	3	1.44688e-08	0.000271558	-0.126001	-0.0878013	NCK2	1197	NCK2-001, NCK2-004, NCK2-201
chr17:75315081-75315868	11	2.93486e-09	0.00027239	-0.109806	-0.0545884	2005-08-31	0	SEPT9-201, SEPT9-038, SEPT9-006, SEPT9-027, SEPT9-028
chr7:151078646-151079501	5	1.25291e-07	0.000273362	-0.125837	-0.0749837	WDR86	28239	NA
chr3:66633255-66633781	4	3.56468e-07	0.000273435	0.106885	0.0974765	LRIG1	82410	NA
chr5:87975798-87976902	9	8.68662e-10	0.000273654	0.128999	0.0802691	LINC00461	3718	LINC00461-010, LINC00461-009, LINC00461-008
chr17:19437691-19438253	6	5.89257e-08	0.000273728	0.0918375	0.044207	SLC47A1	524	SLC47A1-001, SLC47A1-002, SLC47A1-006, SLC47A1-201, SLC47A1-003, SLC47A1-202, SLC47A1-005, SLC47A1-012, SLC47A1-007, SLC47A1-011
chr14:105393171-105393182	2	2.7462e-06	0.000274707	-0.105495	-0.085855	PLD4	1984	PLD4-002, PLD4-005
chr8:921169-921945	2	1.54572e-05	0.000276507	0.0922115	0.0792158	ERICH1-AS1	87971	NA
chr19:49133421-49134105	5	6.21406e-07	0.00027697	0.0898112	0.0682931	SPHK2	5195	NA
chr14:104940229-104940939	6	1.04725e-07	0.000277145	0.195468	0.107191	C14orf180	105117	NA
chr9:139877292-139877624	2	3.27969e-06	0.000277675	-0.094118	-0.0883461	LCNL1	0	LCNL1-001, LCNL1-004, LCNL1-003, LCNL1-002
chr8:1019317-1019352	2	9.52648e-07	0.000279253	0.145708	0.108612	ERICH1-AS1	331730	NA
chr1:1096717-1097270	6	3.35987e-13	0.000279322	0.1012	0.0588811	MIR200B	5214	NA
chr19:3868624-3869879	10	2.02868e-10	0.000279804	-0.188036	-0.0691836	ZFR2	0	ZFR2-003, ZFR2-002, ZFR2-004, ZFR2-001, FTLP5-001, ZFR2-007, ZFR2-006, ZFR2-009, ZFR2-005
chr11:70001114-70002831	6	1.32372e-07	0.000279909	0.113376	0.0721791	ANO1	46655	NA
chr19:54483188-54483767	4	2.27011e-08	0.000280299	0.153832	0.110397	CACNG8	16898	MIR935-201
chr10:131756727-131758112	7	1.03834e-09	0.000282347	-0.132337	-0.0723113	EBF3	3979	NA
chr7:39873832-39874082	2	2.37649e-07	0.000282791	0.118678	0.0813611	LINC00265	100665	AC004987.9-001, AC004987.10-001, AC004987.9-201
chr7:140956802-140956850	2	1.64753e-06	0.000282901	0.184351	0.143251	TMEM178B	182770	NA
chr2:20527635-20527833	3	1.45195e-06	0.000283384	-0.0972761	-0.0895333	PUM2	22630	PUM2-201, PUM2-001, PUM2-202
chr1:146543992-146544645	5	3.36119e-07	0.000283984	0.111039	0.104051	NBPF13P	41283	NA
chr17:5402883-5404581	14	9.93743e-07	0.000284028	-0.182314	-0.0800032	LOC728392	0	NLRP1-004, NLRP1-003
chr19:41102791-41103168	4	2.95645e-07	0.000284478	-0.143826	-0.087127	LTBP4	0	LTBP4-203, LTBP4-021, LTBP4-001
chr2:133104748-133105420	3	1.05551e-07	0.000285383	0.0948996	0.0783872	GPR39	68727	RP11-725P16.2-001
chr2:187713554-187714279	12	1.95368e-11	0.000286249	0.128294	0.0684622	ZSWIM2	0	ZSWIM2-001, ZSWIM2-002
chr7:82791634-82792411	11	2.00033e-08	0.000286755	-0.0894347	-0.052752	PCLO	0	PCLO-001, PCLO-011
chr12:7167584-7169154	8	1.06153e-08	0.000287738	0.143778	0.068565	C1S	0	C1S-003, C1S-004, C1S-017, C1S-007, C1S-006, C1S-005, C1S-002, C1S-009, C1S-008, C1S-018, C1S-019, C1S-020
chr1:209929496-209930127	5	2.93686e-08	0.000288835	0.089567	0.0556598	TRAF3IP3	102	TRAF3IP3-002, TRAF3IP3-001, TRAF3IP3-012, TRAF3IP3-011, TRAF3IP3-014, TRAF3IP3-013, TRAF3IP3-007
chr2:421459-421661	3	1.52798e-06	0.000289304	-0.111308	-0.0804003	FAM150B	133151	AC105393.2-002, AC105393.2-001
chr4:158142863-158142891	2	1.01555e-07	0.000289878	0.142561	0.13102	GRIA2	469	GRIA2-002, GRIA2-001, GRIA2-006, GRIA2-004, GRIA2-201, GRIA2-003, GRIA2-011, GRIA2-010, GRIA2-005, GRIA2-009, GRIA2-008
chr7:129793013-129793333	4	1.58168e-06	0.000290384	0.104975	0.084115	TMEM209	52005	NA
chr4:54424280-54425349	7	1.0712e-11	0.000290691	0.151606	0.0745529	LNX1	93333	LNX1-002
chr3:150805167-150805388	2	2.23059e-07	0.000292134	0.192684	0.14801	MED12L	582	MED12L-005, MED12L-002, MED12L-004, MED12L-006, MED12L-001
chr22:19435145-19436867	10	1.63899e-23	0.000292298	-0.13543	-0.0391857	HIRA	0	C22orf39-004, C22orf39-001, C22orf39-002, AC000068.5-001, HIRA-004, C22orf39-003, HIRA-201, C22orf39-201, HIRA-202
chr16:31499991-31500439	2	3.21687e-08	0.000292766	-0.183157	-0.133196	SLC5A2	5552	SLC5A2-008, AC026471.6-001, SLC5A2-009, SLC5A2-003, SLC5A2-010
chr17:77963988-77964112	3	2.00902e-07	0.000292957	-0.116168	-0.0805757	TBC1D16	45545	NA
chr12:124416142-124416315	3	8.29697e-08	0.000293275	0.186266	0.112787	DNAH10	6545	DNAH10-009
chr10:123908897-123909456	4	1.84948e-06	0.000293499	0.0770424	0.0678768	TACC2	22668	NA
chr3:50227735-50228220	3	6.94649e-09	0.000295827	-0.136238	-0.107761	GNAT1	823	GNAT1-001, GNAT1-002, GNAT1-003, GNAT1-004
chr3:130235479-130236259	5	2.20041e-07	0.000296325	0.129998	0.099795	COL6A5	171120	NA
chr19:11319376-11319771	6	7.96323e-09	0.00029648	0.0749891	0.0531061	DOCK6	53397	DOCK6-017, DOCK6-007
chr22:29469461-29470264	5	4.49154e-08	0.000296509	0.0381015	0.015322	KREMEN1	395	KREMEN1-002, KREMEN1-003, KREMEN1-201, KREMEN1-004
chr6:27570442-27571093	4	2.26638e-09	0.000297942	0.149255	0.101973	LINC01012	90721	NA
chr7:156371319-156371613	3	6.12873e-07	0.00029876	0.124409	0.0790821	LINC00244	38134	NA
chr11:66326652-66327250	5	7.32843e-09	0.00029876	-0.155395	-0.112122	ACTN3	12340	CTD-3074O7.2-001
chr12:34754948-34756334	10	3.82585e-11	0.000299036	0.134001	0.0657993	ALG10	579732	NA
chr20:43835661-43836061	2	4.86204e-07	0.000299953	0.129877	0.0388457	SEMG2	23	SEMG1-201, SEMG1-001
chr12:130765389-130765858	4	7.17708e-07	0.00030234	0.145686	0.0984946	PIWIL1	56575	NA
chr19:16436671-16437362	3	3.43859e-10	0.000302572	-0.146564	-0.101643	KLF2	1020	KLF2-001, CTD-2562J15.6-001, KLF2-002
chr4:52917875-52918489	5	2.52795e-14	0.000303	-0.115568	-0.0547187	SPATA18	282	SPATA18-001, SPATA18-002, SPATA18-008, SPATA18-009, SPATA18-004, SPATA18-006, SPATA18-007, SPATA18-003, SPATA18-005
chr11:62573844-62574403	3	1.47034e-06	0.000303346	0.117414	0.0968973	STX5	25160	NXF1-201, NXF1-202, NXF1-010, NXF1-011, NXF1-008, NXF1-003, NXF1-004, NXF1-009, NXF1-006, NXF1-001, NXF1-012, RP11-727F15.13-001
chr10:52750296-52751764	10	5.0471e-09	0.000304179	0.152578	0.0897847	PRKG1	0	PRKG1-001, PRKG1-201
chr2:28617612-28618328	2	6.51347e-07	0.000305014	0.0604642	0.0547332	FOSL2	1833	FOSL2-001, FOSL2-002, AC104695.3-001, FOSL2-004, AC104695.3-002, FOSL2-201, RP11-373D23.2-001
chr11:132812607-132814206	9	5.33998e-07	0.0003051	0.122998	0.0684677	OPCML	588197	OPCML-001, OPCML-002, OPCML-005, OPCML-201
chr19:52531438-52531956	8	1.12884e-06	0.000305443	0.129523	0.085488	ZNF614	0	ZNF614-001, ZNF614-002, ZNF614-003, ZNF614-004
chr5:118690955-118691561	8	2.31041e-13	0.000305655	-0.124944	-0.0543571	TNFAIP8	22085	TNFAIP8-003, TNFAIP8-002, TNFAIP8-004, TNFAIP8-001
chr12:122396633-122396687	3	3.53124e-06	0.000306391	-0.133642	-0.121596	WDR66	40170	NA
chr3:49314155-49314920	12	3.7082e-08	0.000306552	-0.118748	-0.0720565	USP4	62616	C3orf62-001, C3orf62-003, C3orf62-004, USP4-006
chr8:53012521-53012600	3	7.94093e-07	0.00030698	0.167406	0.116118	ST18	117861	NA
chr11:526362-526426	2	3.4053e-06	0.000307142	0.193557	0.167523	HRAS	9124	NA
chr16:86766712-86767566	4	3.43902e-09	0.000307881	0.170095	0.0276901	FOXL1	154597	NA
chr12:116756136-116757896	7	2.50882e-07	0.00030973	-0.139118	-0.0680784	MED13L	41145	NA
chr9:140331284-140331582	2	1.05601e-07	0.000311343	-0.112541	-0.0942555	ENTPD8	4319	ENTPD8-003, ENTPD8-004
chr5:1509723-1510684	5	2.86656e-07	0.000311529	-0.108381	-0.0663404	LPCAT1	13392	NA
chr2:232379626-232379717	3	2.29733e-06	0.000312948	-0.123415	-0.0966456	LINC00471	576	LINC00471-001
chr1:2374849-2376119	6	1.27463e-10	0.000313066	0.164194	0.0933669	PEX10	30839	NA
chr20:44207288-44207543	2	2.0751e-06	0.000313643	0.119031	0.110875	WFDC8	422	WFDC8-001, WFDC8-002
chr13:28542287-28543520	11	1.29186e-10	0.000314498	0.177904	0.0841179	CDX2	0	CDX2-001, CDX2-002
chr19:13214412-13215729	7	5.48985e-07	0.00031495	-0.108888	-0.0517534	TRMT1	11834	LYL1-001, LYL1-002, LYL1-003
chr7:76628673-76629228	2	1.54869e-08	0.000315283	-0.16239	-0.117105	DTX2P1-UPK3BP1-PMS2P11	18534	NA
chr2:209665525-209665687	2	6.71965e-09	0.000315536	0.147579	0.108283	PTH2R	311788	NA
chr17:3847872-3848506	5	3.33731e-06	0.000316033	0.0860003	0.0814489	ATP2A3	19252	ATP2A3-014
chr1:92945668-92947961	9	1.05874e-06	0.000316152	-0.175496	-0.0948187	GFI1	4472	GFI1-001
chr17:25485152-25485531	4	2.702e-09	0.000316545	0.163731	0.0832225	MIR4522	135491	NA
chr15:28263701-28263764	3	1.25754e-06	0.000316708	0.122615	0.0441605	OCA2	80694	NA
chr5:160278962-160279389	2	8.34239e-07	0.000317731	0.0934082	0.0736687	ATP10B	0	ATP10B-001, ATP10B-003, ATP10B-009, ATP10B-008, ATP10B-007, ATP10B-002
chr7:30791030-30791913	4	6.87601e-07	0.000318469	0.0939238	0.073871	INMT	0	INMT-001, INMT-002, INMT-FAM188B-002, INMT-FAM188B-001
chr3:20226964-20227670	8	3.15635e-10	0.000318571	-0.0419406	-0.0167235	SGOL1	54	SGOL1-009, SGOL1-001, SGOL1-201, SGOL1-202, SGOL1-002, SGOL1-004, SGOL1-005, SGOL1-010, SGOL1-006, SGOL1-203, SGOL1-003, SGOL1-012, SGOL1-007, SGOL1-015, SGOL1-018
chr4:76958054-76958126	3	4.98431e-07	0.000319987	0.132431	0.0976233	ART3	25721	CXCL11-001, RP11-630D6.1-001
[truncated: 4,025 more rows]
