# Supplementary material for: Unique DNA methylation signature in HPV-positive head and neck squamous cell carcinomas
Source: Genome Med. 2017 Apr 5;9:33. doi: 10.1186/s13073-017-0419-z (PMC5382363; doi:10.1186/s13073-017-0419-z)
Supplement: Supplementary file 7 — Differentially methylated regions in oral cavity. (XLSX 171 kb) [file 13073_2017_419_MOESM7_ESM.xlsx]

## Sheet: DMRs-oralcavity
coord	no.cpgs	minfdr	Stouffer	maxbetafc	meanbetafc	name	distance	overlapping_promoters
chr2:74740238-74743839	20	1.34634e-185	1.08015e-89	-0.397415	-0.0776476	TLX2	0	TLX2-001, TLX2-004, TLX2-003
chr6:35108061-35109548	14	1.84769e-119	3.50405e-68	-0.3611	-0.246822	TCP11	0	TCP11-201, TCP11-009, TCP11-008, TCP11-001, TCP11-020, TCP11-004, TCP11-006, TCP11-005, TCP11-022, TCP11-003, TCP11-007, TCP11-002, TCP11-010, TCP11-016, TCP11-026, TCP11-023, TCP11-013, TCP11-019, TCP11-018, TCP11-012, TCP11-017, TCP11-025, TCP11-021, TCP11-014, TCP11-024
chr2:39186743-39188006	8	8.66231e-99	2.70105e-66	-0.441084	-0.294423	LOC375196	0	ARHGEF33-006, ARHGEF33-005, ARHGEF33-004, ARHGEF33-003, ARHGEF33-007, AC019171.1-201
chr16:67196462-67198826	14	7.64374e-162	1.2517e-62	-0.320832	-0.158318	FBXL8	2571	HSF4-201, HSF4-202, HSF4-008, HSF4-016, HSF4-012, HSF4-026, HSF4-027, HSF4-025, RP11-5A19.5-004, HSF4-003, RP11-5A19.5-003, HSF4-022, HSF4-015, FBXL8-008, HSF4-009, HSF4-006, HSF4-011, HSF4-013, HSF4-021, HSF4-007, HSF4-017, HSF4-005, HSF4-014, RP11-5A19.5-002, HSF4-010, FBXL8-007, RP11-5A19.5-001, HSF4-001
chr16:31439106-31440531	7	9.53236e-76	4.63551e-37	-0.406413	-0.196017	COX6A2	0	COX6A2-001, COX6A2-002
chr1:1167310-1169972	9	7.49263e-173	3.72341e-35	-0.417049	-0.159532	SDF4	0	SDF4-007, SDF4-001, B3GALT6-001, SDF4-005, SDF4-002, SDF4-201
chr1:53307865-53309261	8	2.80498e-56	6.02808e-32	-0.411009	-0.272838	ZYG11A	0	ZYG11A-001, ZYG11A-002
chr8:99959430-99961545	13	2.51065e-62	1.54467e-30	-0.455136	-0.215173	OSR2	2799	OSR2-009, OSR2-006
chr20:58507171-58509559	12	1.70789e-207	1.48916e-27	-0.524537	-0.166501	FAM217B	0	SYCP2-001, FAM217B-003, SYCP2-201, SYCP2-003, SYCP2-002
chr17:61777461-61778813	7	7.38693e-126	6.96494e-26	-0.296627	-0.146992	LIMD2	0	LIMD2-001, LIMD2-011, LIMD2-004, LIMD2-012, LIMD2-002, LIMD2-010, LIMD2-005, LIMD2-008, LIMD2-009, LIMD2-006, LIMD2-003, LIMD2-007
chr22:24890330-24891666	17	1.10136e-96	9.79049e-26	-0.419808	-0.203913	ADORA2A-AS1	0	UPB1-001, ADORA2A-AS1-001, UPB1-003, ADORA2A-AS1-002, UPB1-002, ADORA2A-AS1-003, ADORA2A-AS1-201
chr22:42094896-42095960	10	1.00666e-52	1.9253e-24	-0.213132	-0.14421	MEI1	0	MEI1-201, MEI1-202, MEI1-001, MEI1-203
chr3:148803491-148805709	28	5.03441e-235	1.23019e-23	-0.404687	-0.102048	HLTF	0	HLTF-003, HLTF-004, HLTF-002, HLTF-005, HLTF-AS1-001, HLTF-001
chr11:75139390-75142449	18	2.81343e-148	3.10167e-23	-0.421005	-0.172506	KLHL35	0	KLHL35-002, KLHL35-001, KLHL35-004, KLHL35-201
chr2:175190821-175194079	18	2.80634e-68	5.47435e-23	-0.355838	-0.152243	LINC01305	66	AC018470.4-001, AC018470.4-002
chr1:43250303-43251253	8	1.01747e-58	4.30633e-22	-0.318425	-0.187783	LOC100129924	2408	NA
chr15:31774773-31777358	8	1.81878e-35	5.49242e-22	-0.369257	-0.19501	OTUD7A	385426	NA
chr5:100236199-100240059	23	2.73073e-46	1.01303e-21	0.261279	0.156082	ST8SIA4	0	ST8SIA4-001, ST8SIA4-002, ST8SIA4-003
chr5:176793941-176794799	5	9.29805e-36	1.93924e-21	-0.247978	-0.184456	RGS14	0	RGS14-003, RGS14-007, RGS14-006, RGS14-002, RGS14-009, RGS14-008, RGS14-004
chr22:43253145-43254168	11	7.87508e-134	1.34997e-20	-0.398849	-0.134957	ARFGAP3	0	ARFGAP3-001, ARFGAP3-201, ARFGAP3-004, ARFGAP3-010, ARFGAP3-003, ARFGAP3-002
chr5:94955575-94956900	9	1.96194e-46	2.02652e-19	-0.280181	-0.194953	GPR150	0	GPR150-001
chr20:58513509-58514806	5	9.64748e-101	2.14385e-19	-0.393403	-0.18021	FAM217B	4690	FAM217B-002, PPP1R3D-001, FAM217B-004
chr17:27038186-27039523	11	1.51519e-57	2.5849e-18	-0.362765	-0.164988	PROCA1	0	PROCA1-001, PROCA1-002, PROCA1-201, PROCA1-009, PROCA1-008, PROCA1-003, PROCA1-006
chr19:48076173-48077006	4	8.62941e-32	2.68471e-18	-0.243737	-0.180942	ZNF541	17060	NA
chr6:28574471-28574994	12	8.79629e-43	3.14805e-18	0.221214	0.142476	ZBED9	19359	NA
chr19:2462042-2462961	5	2.40121e-31	6.04441e-18	0.147623	0.108681	LMNB2	5076	AC005624.2-001
chr19:44529223-44530036	12	2.28048e-41	3.2822e-17	0.149932	0.0961672	ZNF222	0	ZNF222-002, ZNF222-001, ZNF222-004, ZNF222-005, ZNF223-001, AC067968.3-001
chr4:17782643-17783936	13	6.63741e-72	1.0628e-16	-0.393368	-0.142703	FAM184B	0	FAM184B-003
chr5:883880-884033	3	5.41847e-27	4.46958e-16	-0.169624	-0.153078	BRD9	8641	BRD9-010, BRD9-015
chr19:39993313-39993697	4	2.97123e-30	1.02835e-15	-0.25667	-0.204235	DLL3	3756	NA
chr8:67873343-67875646	13	6.38959e-34	2.18021e-15	-0.259528	-0.183295	TCF24	0	TCF24-001
chr12:69326528-69327947	9	3.0446e-61	2.6195e-15	-0.322813	-0.162164	CPM	29073	CPM-201, CPM-006, CPM-008, CPM-007, CPM-005, CPM-009, CPM-001, CPM-004
chr15:89909904-89912141	10	4.36614e-37	3.13662e-15	-0.242193	-0.126671	MIR9-3	0	MIR9-3-201, LINC00925-005
chr1:53098299-53099352	8	2.44988e-30	6.40118e-15	-0.308411	-0.173405	FAM159A	0	FAM159A-001, FAM159A-003, FAM159A-002, FAM159A-004
chr15:76633086-76635953	14	3.65864e-34	6.78515e-15	-0.239356	-0.117133	ISL2	3939	RP11-685G9.2-001, RP11-685G9.4-001
chr2:45234379-45236267	6	4.21256e-35	1.14262e-14	-0.278718	-0.159462	SIX2	275	SIX2-001
chr19:50391064-50391885	5	7.5086e-29	1.52856e-14	-0.246042	-0.196114	TBC1D17	8573	MIR4750-201, TBC1D17-007
chr1:897308-899434	8	1.42208e-46	2.54795e-14	-0.224613	-0.125963	KLHL17	0	KLHL17-001, KLHL17-003, KLHL17-004, KLHL17-005
chr16:29706151-29706381	4	1.04416e-24	5.01864e-14	-0.273317	-0.209428	BOLA2	499246	QPRT-004
chr22:21982391-21983606	3	1.7183e-41	6.68295e-14	-0.402163	-0.188308	YDJC	734	YDJC-001, YDJC-201, YDJC-002, YDJC-006, YDJC-004, YDJC-003, YDJC-005
chr11:65305575-65307616	7	1.45157e-35	1.24738e-13	-0.385945	-0.16666	SCYL1	7475	LTBP3-018, SCYL1-013, LTBP3-016, LTBP3-011, LTBP3-015, SCYL1-016, LTBP3-017, SCYL1-015
chr10:134188633-134188806	4	4.5342e-26	2.61475e-13	-0.291285	-0.20323	LRRC27	40021	NA
chr11:7041194-7041987	18	1.47024e-34	3.67324e-13	-0.263759	-0.166107	ZNF214	0	ZNF214-001, NLRP14-001, ZNF214-002, ZNF214-003, ZNF214-201
chr6:160220519-160222116	14	2.1454e-53	4.21632e-13	-0.215742	-0.112895	PNLDC1	0	PNLDC1-001, PNLDC1-002, PNLDC1-005, PNLDC1-003, PNLDC1-004, PNLDC1-201
chr12:64783703-64784686	10	1.20498e-28	6.89359e-13	-0.33317	-0.234135	C12orf56	0	C12orf56-001, RPS11P6-002, C12orf56-004, C12orf56-008
chr10:102321736-102322911	6	1.81265e-29	7.56589e-13	-0.275362	-0.156041	HIF1AN	26095	NA
chr11:2594840-2596606	8	3.81639e-37	1.26382e-12	-0.208317	-0.106948	KCNQ1	112174	NA
chr2:10182125-10184650	14	7.92312e-58	1.77295e-12	-0.399378	-0.144593	KLF11	0	KLF11-001, KLF11-002, KLF11-004, KLF11-003, KLF11-201, KLF11-202, RP11-254F7.2-001
chr19:11805298-11805966	5	1.09007e-23	2.0455e-12	0.213039	0.179803	ZNF833P	54707	NA
chr6:28641622-28642394	15	3.62279e-37	2.27928e-12	0.27383	0.182125	ZBED9	86510	NA
chr22:24822802-24823554	10	8.99584e-30	2.35759e-12	-0.166557	-0.105812	SPECC1L	156012	ADORA2A-001, ADORA2A-002, ADORA2A-007
chr6:26183508-26184037	10	8.68164e-28	3.12146e-12	0.286506	0.206357	HIST1H2BE	0	HIST1H2BE-001
chr1:33772032-33772997	5	5.59089e-23	4.14192e-12	-0.281763	-0.166981	A3GALT2	13702	RP11-415J8.3-001, RP11-415J8.3-003
chr2:175197892-175200286	19	4.90251e-33	5.48799e-12	-0.240711	-0.167213	SP9	0	SP9-001, AC018470.1-201
chr16:31487153-31489209	7	9.51308e-29	8.56043e-12	-0.267622	-0.139775	TGFB1I1	2627	NA
chr2:168103475-168104087	3	1.72564e-21	9.92979e-12	0.256982	0.16856	XIRP2	59682	NA
chr12:132333341-132334338	4	1.92671e-61	1.80512e-11	-0.433203	-0.151131	MMP17	10740	MMP17-011
chr13:105791890-105792346	3	3.50653e-18	2.14987e-11	0.247172	0.203224	DAOA-AS1	365684	NA
chr22:36901934-36903611	11	6.29366e-55	2.80314e-11	-0.293721	-0.0902563	FOXRED2	0	FOXRED2-002, FOXRED2-003, FOXRED2-001, FOXRED2-005
chr15:76629771-76630962	8	2.93006e-32	3.78693e-11	-0.222145	-0.157539	ISL2	624	ISL2-001, ISL2-003, ISL2-002
chr15:90318772-90320475	10	7.09825e-36	5.12122e-11	-0.237729	-0.115069	MESP2	0	MESP2-001
chr22:24180492-24181665	9	6.6976e-31	5.55631e-11	-0.272494	-0.190729	DERL3	0	DERL3-004, DERL3-002, DERL3-005, DERL3-001, DERL3-010, DERL3-007, DERL3-006, DERL3-003, DERL3-009, DERL3-008
chr17:17603531-17604184	6	2.88411e-20	8.91306e-11	-0.145845	-0.115005	RAI1	18744	NA
chr18:74960629-74962794	31	4.73415e-40	1.0707e-10	0.261037	0.13979	GALR1	0	GALR1-001
chr6:26043546-26045987	17	2.73485e-24	1.23117e-10	0.192238	0.136407	HIST1H3C	0	HIST1H2BB-001, U91328.2-001, HIST1H3C-001
chr10:22622793-22625874	19	2.34222e-38	1.48716e-10	-0.233898	-0.106743	COMMD3-BMI1	17481	RP11-573G6.9-001, RP11-573G6.8-001
chr15:89921672-89922989	9	2.0237e-82	1.74912e-10	-0.30507	-0.0928518	LINC00925	399	LINC00925-004, LINC00925-011, LINC00925-008, LINC00925-013, LINC00925-010, LINC00925-012
chr15:68118521-68119609	6	5.32605e-30	2.25758e-10	-0.272147	-0.145985	SKOR1	6479	SKOR1-003, SKOR1-201, SKOR1-004
chr2:176993017-176994142	10	5.31761e-30	2.79638e-10	-0.252442	-0.141517	HOXD8	280	HOXD8-001, HOXD8-002, HOXD8-003, HOXD8-201, HOXD8-004
chr6:134491143-134491531	5	6.35083e-19	5.19658e-10	-0.238418	-0.195947	SGK1	147665	SGK1-005, SGK1-030
chr3:38080203-38081287	9	2.94196e-30	6.75388e-10	-0.274302	-0.165668	DLEC1	0	DLEC1-001, DLEC1-201, DLEC1-002, DLEC1-202
chr10:729001-729956	9	2.21699e-24	8.30055e-10	0.262858	0.127852	DIP2C	5652	NA
chr9:139427106-139429185	6	8.47385e-14	1.15484e-09	-0.1525	-0.123705	NOTCH1	11053	NA
chr2:38301438-38302892	7	1.91125e-24	1.18068e-09	-0.289205	-0.16618	CYP1B1	431	CYP1B1-001, CYP1B1-003, CYP1B1-AS1-003, CYP1B1-004, CYP1B1-005, CYP1B1-006, CYP1B1-AS1-006
chr19:57998481-57999177	11	3.3443e-27	1.18942e-09	0.124309	0.0619184	ZNF419	0	ZNF419-006, ZNF419-001, ZNF419-201, ZNF419-005, ZNF419-004, ZNF419-008, ZNF419-002, ZNF419-014, ZNF419-011, ZNF419-010, ZNF419-015, ZNF419-012, ZNF419-007, ZNF419-013, ZNF419-016, ZNF419-003, ZNF419-009, AC003005.4-002, AC003005.4-001
chr2:89064631-89065605	5	9.52762e-26	1.22382e-09	-0.228473	-0.150565	ANKRD36BP2	0	ANKRD36BP2-001, ANKRD36BP2-003, AC096579.1-201, ANKRD36BP2-004, ANKRD36BP2-005, ANKRD36BP2-006
chr14:102554826-102554977	4	8.69615e-18	1.82518e-09	-0.202331	-0.181217	HSP90AA1	51109	HSP90AA1-002, HSP90AA1-005, HSP90AA1-004
chr22:47021746-47023757	14	4.7123e-37	2.12154e-09	-0.279837	-0.13735	GRAMD4	0	GRAMD4-201, GRAMD4-005
chr11:65210600-65211709	4	1.85287e-14	2.28245e-09	-0.151866	-0.124933	NEAT1	20331	NEAT1-201
chr1:236849389-236850361	9	8.19382e-22	2.35687e-09	-0.278969	-0.184729	ACTN2	0	ACTN2-001, ACTN2-004, ACTN2-201
chr11:112831501-112833009	15	2.21949e-31	2.94428e-09	0.172258	0.098826	NCAM1	0	NCAM1-001, RP11-629G13.1-001, NCAM1-004, NCAM1-015, NCAM1-008, NCAM1-018, NCAM1-005, NCAM1-028, NCAM1-002, RP11-629G13.1-002, NCAM1-003, NCAM1-006, NCAM1-014
chr19:58520847-58521273	5	3.03953e-17	3.08329e-09	0.282864	0.234808	LOC100128398	6585	NA
chr19:58010210-58011582	10	2.00068e-26	3.81688e-09	0.251377	0.118449	ZNF773	0	ZNF773-001, ZNF773-005, ZNF773-004, ZNF773-002, ZNF773-003
chr17:80796693-80796743	3	3.78326e-17	4.32681e-09	-0.214642	-0.204046	ZNF750	1188	ZNF750-001, ZNF750-002
chr14:70037728-70038949	9	8.87071e-54	5.62441e-09	-0.241725	-0.0809749	CCDC177	2651	CCDC177-201, CCDC177-202
chr19:54975838-54976756	6	7.35205e-45	1.0587e-08	-0.235514	-0.118295	CDC42EP5	7666	LENG9-001
chr10:35195138-35195758	4	9.83169e-19	1.17314e-08	0.308139	0.212021	PARD3	90885	NA
chr17:40440447-40441155	5	3.18137e-34	1.25591e-08	-0.253296	-0.124717	STAT5A	373	STAT5A-001, STAT5A-004, STAT5A-201, STAT5A-002, STAT5A-003, STAT5A-008, STAT5A-009, STAT5A-012, STAT5A-007
chr20:43725966-43727646	7	1.45796e-27	1.61598e-08	-0.147641	-0.0841957	KCNS1	2107	NA
chr19:57988497-57989974	11	4.45017e-30	1.88099e-08	0.274947	0.146676	ZNF772	0	ZNF772-001, ZNF772-003, AC004076.9-002, ZNF772-004, ZNF772-002, ZNF772-006, AC003005.2-002, AC003005.2-001, AC004076.9-001, ZNF772-008, ZNF772-009
chr4:298681-299370	6	1.37796e-17	1.88848e-08	-0.236663	-0.17704	ZNF732	0	ZNF732-001
chr10:124713766-124714384	10	5.16596e-30	1.91758e-08	-0.265382	-0.111018	C10orf88	0	C10orf88-002, PSTK-006, C10orf88-001
chr5:19988018-19989519	15	9.50163e-35	2.1053e-08	0.244984	0.142362	CDH18	586463	CDH18-001, CDH18-003, CDH18-009, CDH18-002, CDH18-008
chr3:9956506-9957531	8	2.44883e-19	2.16138e-08	-0.263614	-0.170371	CIDEC	110289	IL17RC-001, IL17RC-014, IL17RC-019, IL17RC-017, IL17RC-020, IL17RC-201, IL17RC-028, IL17RC-009, IL17RC-011, IL17RC-010, IL17RC-027, IL17RC-016, IL17RC-021, IL17RC-006, IL17RC-022, IL17RC-018, IL17RC-024, IL17RC-008, IL17RC-025, IL17RC-002, IL17RC-012, IL17RC-003, IL17RC-026, IL17RC-004
chr18:11147785-11149841	14	6.42936e-26	2.16166e-08	-0.193274	-0.128202	PIEZO2	0	PIEZO2-007, PIEZO2-003, PIEZO2-006, PIEZO2-015
chr2:239970075-239970617	3	7.4245e-14	2.26496e-08	-0.154356	-0.147485	HDAC4	352026	NA
chr1:45793032-45793300	2	7.87084e-18	2.6814e-08	-0.190699	-0.190527	HPDL	487	HPDL-001
chr1:36786285-36787932	7	8.2726e-16	2.72036e-08	-0.185395	-0.120157	SH3D21	1613	EVA1B-001, RP11-268J15.5-001, SH3D21-002, EVA1B-002, SH3D21-006
chr13:79176272-79177925	16	5.67707e-22	2.78599e-08	-0.257124	-0.18272	POU4F1	0	POU4F1-001
chr3:127633627-127634587	7	8.56437e-17	3.06741e-08	-0.217341	-0.136155	KBTBD12	0	KBTBD12-006, KBTBD12-001, KBTBD12-005
chr8:144437314-144437914	6	2.58609e-18	3.86748e-08	0.275103	0.161684	TOP1MT	4233	TOP1MT-020
chr19:44644849-44646248	12	5.37741e-28	4.2021e-08	0.20134	0.113716	ZNF234	0	ZNF234-001, ZNF234-003, ZNF234-004, ZNF234-002
chr6:28725789-28725957	2	4.47746e-12	5.78662e-08	0.221897	0.207318	LOC401242	105497	NA
chr12:103889042-103890274	14	1.16227e-26	6.19078e-08	0.23115	0.139189	C12orf42	0	C12orf42-201, C12orf42-202, C12orf42-006, C12orf42-004, C12orf42-003, C12orf42-005, C12orf42-008, C12orf42-001, C12orf42-009, C12orf42-002, C12orf42-007
chr19:37340694-37341870	11	2.83614e-21	6.53211e-08	-0.205025	-0.127942	ZNF790	0	ZNF345-007, ZNF345-001, ZNF345-002, ZNF345-006, ZNF345-008, ZNF790-002, ZNF345-003, ZNF345-005, ZNF345-004, ZNF345-009, ZNF790-005, ZNF345-011, ZNF345-012, ZNF345-010
chr11:65374663-65375704	7	1.83793e-21	6.58905e-08	-0.243728	-0.156119	MAP3K11	215	MAP3K11-005, MAP3K11-007, MAP3K11-011, MAP3K11-006, MAP3K11-009, MAP3K11-010, MAP3K11-008
chr7:140732689-140732738	2	5.39294e-12	6.95542e-08	0.246323	0.240725	MRPS33	17908	NA
chr14:74178976-74180563	7	6.29379e-22	7.43685e-08	-0.229218	-0.12705	PNMA1	565	PNMA1-001
chr7:104444687-104444707	2	1.1336e-13	7.76841e-08	0.148449	0.130278	LHFPL3	475583	LHFPL3-AS1-005, LHFPL3-AS1-002, LHFPL3-AS1-001, LHFPL3-AS1-003, LHFPL3-AS1-006, LHFPL3-AS1-004
chr2:84743142-84743743	12	3.08123e-23	8.78625e-08	0.170996	0.105592	DNAH6	0	DNAH6-001, DNAH6-201, DNAH6-202, DNAH6-006, DNAH6-004, DNAH6-005
chr3:181412965-181414848	10	3.08056e-20	8.79926e-08	-0.259935	-0.145959	SOX2-OT	84843	NA
chr7:157072813-157073436	4	8.79085e-17	1.00916e-07	-0.115774	-0.10519	UBE3C	141158	RP5-1142J19.1-001
chr19:44763334-44764603	7	7.86116e-21	1.10129e-07	0.223592	0.128476	ZNF235	44575	ZNF233-001, ZNF233-005, ZNF233-004, ZNF233-002
chr7:122635522-122636635	3	1.99107e-14	1.23389e-07	0.220024	0.16514	TAS2R16	0	TAS2R16-001
chr9:37119968-37120306	2	8.07571e-38	1.36832e-07	-0.354026	-0.175376	ZCCHC7	163	ZCCHC7-001, ZCCHC7-003, ZCCHC7-004, ZCCHC7-201
chr6:108484512-108485837	6	1.00339e-15	1.43032e-07	0.165785	0.103683	NR2E1	1378	NR2E1-001, OSTM1-006, OSTM1-007
chr11:63529520-63531732	6	9.91112e-11	1.45223e-07	-0.205442	-0.153247	C11orf95	4381	C11orf95-001, C11orf95-002
chr3:194407750-194409431	9	2.57091e-19	1.62002e-07	-0.217833	-0.144374	FAM43A	1128	FAM43A-001
chr16:87759400-87759575	3	2.8551e-13	1.73262e-07	-0.160763	-0.114035	KLHDC4	36071	KLHDC4-024
chr2:75136185-75136552	3	1.42914e-12	1.81821e-07	0.19708	0.169807	HK2	76403	NA
chr10:95123718-95123774	3	1.37228e-12	1.83265e-07	-0.178201	-0.151157	MYOF	118300	NA
chr12:110172208-110172346	3	1.65948e-12	1.98004e-07	0.272845	0.209803	FAM222A-AS1	38946	FAM222A-002, FAM222A-AS1-004
chr9:139257843-139259726	6	1.14879e-24	2.02379e-07	-0.378699	-0.154336	DNLZ	0	DNLZ-001, DNLZ-002
chr11:66326652-66327250	5	2.9374e-15	2.04187e-07	-0.185538	-0.130304	ACTN3	12340	CTD-3074O7.2-001
chr16:677526-678562	6	4.10266e-19	2.1324e-07	-0.225151	-0.14464	RAB40C	37353	RAB40C-002, WFIKKN1-002
chr10:124906685-124909028	17	6.58183e-26	2.65059e-07	-0.236113	-0.104654	HMX2	0	HMX2-001
chr6:30174190-30176107	15	6.36049e-38	2.81388e-07	-0.184403	-0.0731555	TRIM26	5164	TRIM26-003
chr12:28123718-28124870	6	2.74462e-15	2.86166e-07	0.168592	0.117334	PTHLH	46	PTHLH-201, PTHLH-202, PTHLH-002, PTHLH-203, PTHLH-006, PTHLH-003, PTHLH-004, PTHLH-008, PTHLH-007, PTHLH-001
chr12:2903398-2903563	2	7.38045e-15	3.18613e-07	-0.420189	-0.308151	FKBP4	545	FKBP4-001, FKBP4-003, CBX3P4-002, FKBP4-002
chr7:41741428-41743606	7	4.20506e-11	3.44124e-07	0.207524	0.12401	INHBA	0	INHBA-001, AC005027.3-001, INHBA-002
chr1:27677072-27678138	6	6.42921e-16	3.52064e-07	-0.133025	-0.0881754	SYTL1	5708	SYTL1-005, SYTL1-007, SYTL1-006
chr19:50392917-50393653	3	5.37951e-54	3.73639e-07	-0.397022	-0.175987	IL4I1	39335	MIR4750-201
chr16:67313600-67314073	3	6.33174e-24	4.15489e-07	-0.26233	-0.14673	PLEKHG4	108	PLEKHG4-005, PLEKHG4-007, PLEKHG4-004, PLEKHG4-006, PLEKHG4-011, PLEKHG4-017, PLEKHG4-013, PLEKHG4-012, PLEKHG4-018, PLEKHG4-019
chr17:41832466-41833324	7	4.45195e-22	4.82321e-07	-0.152913	-0.0919876	SOST	2832	NA
chr17:61926188-61927036	5	5.53414e-28	5.80305e-07	-0.451837	-0.176019	SMARCD2	5837	TCAM1P-004, TCAM1P-003
chr14:100069535-100070043	5	4.25138e-24	6.26439e-07	-0.316043	-0.185868	CCDC85C	684	CCDC85C-001, RP11-543C4.1-001
chr22:45808669-45810043	17	2.63429e-159	6.44351e-07	-0.266511	-0.0979405	SMC1B	0	RIBC2-001, SMC1B-003, SMC1B-002, RIBC2-002, RIBC2-201
chr19:58125438-58126053	11	4.0159e-19	6.85563e-07	0.17263	0.126283	ZNF134	0	ZNF134-001, ZNF134-004, ZNF134-002, ZNF134-003
chr15:41913743-41914454	4	6.21837e-19	7.18355e-07	-0.283776	-0.162598	MGA	0	MGA-002, MGA-007
chr4:82135607-82136940	8	1.37703e-18	8.02976e-07	0.301589	0.174479	PRKG2	0	PRKG2-001, PRKG2-202
chr3:56716962-56717804	9	3.40082e-38	8.12395e-07	-0.17605	-0.0792185	FAM208A	0	FAM208A-003, FAM208A-004
chr3:127794831-127796115	5	1.41371e-15	8.7372e-07	-0.23046	-0.174863	RUVBL1	76642	RNU2-37P-201, RUVBL1-AS1-001
chr9:100747473-100748520	4	1.09713e-32	8.93913e-07	-0.331835	-0.147206	ANP32B	1984	ANP32B-001, RP11-535C21.3-001, ANP32B-002
chr14:45431685-45432516	6	2.98186e-20	9.66122e-07	0.232323	0.113217	FAM179B	269	KLHL28-001, FAM179B-002, FAM179B-001, FAM179B-201, KLHL28-002, FAM179B-004, FAM179B-005, KLHL28-003, FAM179B-003, KLHL28-004, KLHL28-008
chr11:64739253-64739852	8	1.47465e-15	1.08931e-06	-0.11687	-0.0890479	C11orf85	0	C11orf85-002, C11orf85-003, C11orf85-001, C11orf85-202
chr22:29866414-29866624	2	4.2219e-11	1.20208e-06	0.16601	0.127268	NEFH	9557	NA
chr1:228345324-228346347	7	2.10997e-13	1.2894e-06	-0.192872	-0.131968	GJC2	7909	NA
chr4:72635202-72636217	3	2.35724e-12	1.29074e-06	0.19669	0.1492	GC	35020	GC-005, GC-008
chr3:138154278-138154754	3	1.58811e-13	1.32308e-06	-0.185596	-0.132317	ESYT3	863	ESYT3-003, ESYT3-001, ESYT3-002, ESYT3-006
chr1:26487591-26488355	6	8.07984e-17	1.33761e-06	-0.161712	-0.0953387	FAM110D	2080	NA
chr6:139613145-139613456	3	1.3865e-11	1.37751e-06	0.173553	0.1548	TXLNB	0	TXLNB-001
chr2:50201413-50201511	4	3.45903e-12	1.64319e-06	0.255414	0.17166	NRXN1	1058163	NRXN1-016, NRXN1-011
chr5:137071523-137071799	4	5.17672e-13	1.79944e-06	0.247035	0.166027	MYOT	49113	KLHL3-001, KLHL3-201, KLHL3-002, KLHL3-010
chr7:129793013-129793333	4	7.5469e-12	1.95187e-06	0.118829	0.103774	TMEM209	52005	NA
chr10:70319645-70320734	12	1.2213e-29	1.96196e-06	0.17895	0.0553283	TET1	0	TET1-001
chr3:17781888-17782211	2	9.83294e-11	2.34053e-06	0.250033	0.174555	TBC1D5	2029	TBC1D5-001, TBC1D5-009, TBC1D5-029, TBC1D5-020, TBC1D5-021, TBC1D5-016, TBC1D5-019, TBC1D5-002, TBC1D5-010, TBC1D5-014, TBC1D5-012, TBC1D5-023, TBC1D5-013, TBC1D5-011, TBC1D5-018, TBC1D5-008, TBC1D5-025, TBC1D5-017
chr1:78693899-78694398	2	2.48381e-09	2.36662e-06	0.214646	0.205091	MGC27382	885	RP11-183M13.1-001, RP11-183M13.1-002
chr11:66083224-66085250	12	3.78607e-21	2.49547e-06	-0.171805	-0.0934599	CD248	0	CD248-001
chr7:99774935-99775862	15	1.62184e-46	3.31449e-06	-0.28571	-0.103223	GPC2	0	GPC2-001, STAG3-001, STAG3-003, STAG3-012, STAG3-009, STAG3-004, STAG3-010, GPC2-002, GPC2-005, STAG3-011, GPC2-009, GPC2-007, STAG3-002
chr1:154954497-154954885	2	1.50652e-16	3.56703e-06	-0.178048	-0.140724	FLAD1	885	FLAD1-001, FLAD1-002, FLAD1-005, FLAD1-003, FLAD1-004, FLAD1-008, FLAD1-007
chr7:150147536-150148073	10	2.07546e-17	3.74877e-06	-0.19356	-0.125599	GIMAP8	0	GIMAP8-001
chr2:233498625-233499283	4	3.31149e-13	3.93274e-06	-0.211654	-0.17174	EFHD1	418	EFHD1-001, EFHD1-006
chr1:228112806-228113207	5	5.75787e-14	4.0671e-06	-0.17373	-0.137313	WNT9A	22469	NA
chr19:37568749-37569736	14	2.72172e-18	4.10841e-06	-0.23613	-0.157157	ZNF420	0	ZNF420-002, ZNF420-001, ZNF420-007, ZNF420-005, ZNF420-006, CTD-2293H3.2-001
chr2:38892309-38893519	10	2.36982e-18	4.23087e-06	0.219212	0.136897	GALM	0	GALM-001, GALM-003, GALM-004, GALM-002
chr6:28556338-28558113	26	2.88529e-37	4.46352e-06	0.227349	0.11714	ZBED9	1226	SCAND3-001, RP5-1186N24.3-001, SCAND3-003
chr19:46996347-46996868	4	7.84736e-14	4.71086e-06	-0.301936	-0.193451	PNMAL2	2301	AC011484.1-201, PNMAL2-201
chr10:121577971-121579393	7	1.2899e-19	4.85788e-06	-0.144436	-0.0842456	INPP5F	0	INPP5F-002, INPP5F-003, PHACTR2P1-001
chr6:28616368-28616678	4	3.1856e-11	4.8599e-06	0.173544	0.147908	ZBED9	61256	LINC00533-001, AL121932.1-201
chr3:185080218-185080997	7	6.42525e-25	5.01311e-06	0.263319	0.12456	MAP3K13	0	MAP3K13-001, MAP3K13-002
chr8:145746833-145748548	7	3.34963e-15	5.23176e-06	-0.223925	-0.145672	LRRC14	3484	LRRC14-008, LRRC14-009, LRRC14-007
chr1:111506021-111507160	19	4.74047e-21	5.25064e-06	0.275484	0.120459	LRIF1	0	LRIF1-001, LRIF1-003, RP11-96K19.5-001
chr5:174150286-174152363	14	1.58189e-18	5.27082e-06	0.186053	0.122077	MSX2	0	MSX2-001, MSX2-002
chr6:27635891-27637395	5	1.66631e-20	5.78399e-06	0.188193	0.145821	LINC01012	24419	NA
chr10:28033840-28035631	14	1.06727e-25	5.95146e-06	-0.22563	-0.127213	MKX	0	MKX-001, MKX-201, RP11-360I20.2-001, MKX-002, MKX-003
chr4:1148456-1148569	3	1.96414e-10	6.16186e-06	0.20368	0.161348	SPON2	18088	TMED11P-001
chr17:77948865-77949135	3	7.1565e-11	6.17446e-06	-0.161601	-0.147782	TBC1D16	60522	NA
chr17:34838488-34839287	6	1.20901e-21	6.20243e-06	-0.176896	-0.10778	ZNHIT3	3186	NA
chr11:611791-613632	8	2.45344e-22	6.58879e-06	-0.160849	-0.0914201	PHRF1	4725	IRF7-006, IRF7-009, IRF7-010, IRF7-014, IRF7-013
chr17:17626790-17627194	2	8.93335e-11	7.43543e-06	-0.25602	-0.226565	RAI1	42003	NA
chr2:167342984-167343774	2	1.534e-12	7.94321e-06	0.208722	0.148288	SCN7A	6943	SCN7A-001, SCN7A-003
chr6:147056512-147057440	3	2.74281e-08	8.13858e-06	0.163072	0.130678	ADGB	18493	ADGB-002
chr5:32444709-32445523	4	5.95411e-28	8.26605e-06	-0.315695	-0.141091	ZFR	0	ZFR-001, ZFR-008, ZFR-002
chr14:59931024-59932321	14	6.28736e-17	8.33862e-06	-0.245688	-0.154035	GPR135	0	GPR135-002, GPR135-001
chr4:74296522-74296726	2	6.05935e-09	8.83782e-06	0.193465	0.156699	AFP	129	AFP-005, AFP-004
chr16:57317679-57318244	4	5.07833e-14	8.90986e-06	-0.202509	-0.150063	PLLP	340	PLLP-001, PLLP-003
chr3:5024761-5025570	6	7.74469e-15	1.00956e-05	-0.208987	-0.139533	BHLHE40	3664	NA
chr17:6555584-6556270	3	4.41893e-11	1.04124e-05	-0.211858	-0.14168	MED31	630	MED31-001, C17orf100-001, AC004706.1-201, MED31-004, MED31-002, MED31-003
chr4:2793774-2794637	6	1.31216e-22	1.08288e-05	-0.145318	-0.0257723	SH3BP2	113	SH3BP2-201, SH3BP2-001, SH3BP2-010, SH3BP2-004, SH3BP2-011, SH3BP2-013, SH3BP2-020
chr20:44518802-44519093	3	2.51101e-13	1.14255e-05	-0.161485	-0.129179	NEURL2	833	CTSA-004, CTSA-006, CTSA-012, CTSA-001, NEURL2-001, CTSA-007, NEURL2-002, CTSA-014, CTSA-018, CTSA-019, CTSA-023, CTSA-017, CTSA-016, CTSA-015, CTSA-013
chr6:170449417-170449884	5	5.64123e-13	1.16833e-05	-0.155493	-0.117295	LOC154449	121773	NA
chr6:167764146-167765215	5	8.3311e-15	1.20035e-05	0.208795	0.150845	TCP10	32783	NA
chr22:29875592-29877285	10	5.45557e-17	1.31935e-05	-0.202587	-0.0936297	NEFH	0	NEFH-001, RFPL1S-002, RFPL1S-001
chr12:118293169-118293336	2	3.39287e-09	1.34419e-05	0.171873	0.144644	KSR2	112692	NA
chr7:103085736-103086829	10	3.20656e-30	1.40214e-05	-0.253662	-0.142414	SLC26A5	0	SLC26A5-001, SLC26A5-002, SLC26A5-003, SLC26A5-004, CTB-107G13.1-001, SLC26A5-202, SLC26A5-006
chr8:125462982-125463682	7	1.91283e-14	1.41596e-05	0.263923	0.120239	TRMT12	0	TRMT12-001, TRMT12-003, TRMT12-002
chr21:39047670-39047966	5	8.12191e-12	1.4549e-05	0.126163	0.0880643	KCNJ6	240775	NA
chr6:28911199-28912166	13	4.3201e-18	1.6724e-05	0.154713	0.115804	TRIM27	19431	C6orf100-001
chr1:23279278-23280477	7	3.57296e-13	1.68418e-05	-0.20876	-0.138784	EPHB2	241947	NA
chr19:39440462-39441205	5	1.16788e-11	1.95285e-05	-0.127374	-0.099609	SARS2	0	SARS2-201, FBXO17-007, CTC-360G5.8-001, FBXO17-003
chr17:28562142-28562813	5	5.31806e-16	2.0004e-05	-0.185066	-0.112887	SLC6A4	173	SLC6A4-201, SLC6A4-001, SLC6A4-002
chr3:61235829-61236547	5	3.21514e-13	2.05333e-05	-0.260918	-0.140346	FHIT	586	FHIT-006, FHIT-002, FHIT-001, FHIT-007, FHIT-004, FHIT-003
chr1:32409867-32410678	6	3.89919e-19	2.07561e-05	-0.232141	-0.147364	PTP4A2	5879	PTP4A2-007, PTP4A2-014
chr19:49232187-49232824	4	7.6902e-10	2.31125e-05	-0.238422	-0.169749	RASIP1	11146	NA
chr1:227729463-227729906	4	1.97414e-11	2.50369e-05	-0.199837	-0.128088	ZNF678	21314	NA
chr2:174877357-174878113	4	2.58586e-10	2.72514e-05	-0.24591	-0.137854	SP3	46927	RP11-394I13.3-001
chr7:150822655-150823386	4	1.5391e-09	3.12125e-05	-0.140103	-0.119933	AGAP3	38829	AGAP3-021
chr4:100273995-100274710	4	2.73364e-09	3.16234e-05	0.140152	0.11248	ADH1C	78	ADH1C-003, ADH1C-004, ADH1C-002, ADH1C-001
chr7:34696454-34696723	2	1.40032e-09	3.18308e-05	0.190018	0.174518	NPSR1-AS1	214471	NPSR1-002, NPSR1-001, NPSR1-007, NPSR1-004, NPSR1-005, NPSR1-006, NPSR1-003, NPSR1-008, NPSR1-009
chr4:146841472-146841701	2	1.20861e-08	3.20197e-05	0.21057	0.208268	ZNF827	17906	NA
chr2:64455397-64455551	3	5.01531e-09	3.21754e-05	0.170391	0.158315	LINC00309	22778	AC074289.1-003, AC074289.1-004, AC074289.1-006, AC074289.1-002
chr21:32128696-32128800	3	1.97349e-09	3.31139e-05	0.161074	0.123393	KRTAP21-1	1000	KRTAP21-1-001
chr2:72370328-72371838	7	4.75786e-21	3.32542e-05	-0.27335	-0.147792	CYP26B1	3153	CYP26B1-002, CYP26B1-004
chr11:61594965-61596755	13	2.1664e-21	3.35111e-05	-0.210372	-0.109925	FADS2	0	FADS2-003, FADS1-005, FADS1-006, FADS2-009, FADS2-010, FADS2-004
chr11:58736000-58736104	3	1.04603e-09	3.35455e-05	0.207766	0.142374	LOC283194	89821	RP11-142C4.4-001
chr19:45656123-45656349	2	2.72795e-10	3.48974e-05	-0.145661	-0.131275	NKPD1	7059	NKPD1-202, NKPD1-002
chr22:38609534-38610514	4	3.25838e-11	3.59234e-05	-0.181158	-0.114099	MAFF	0	MAFF-002
chr6:27301083-27301172	3	4.38264e-09	3.6034e-05	0.262049	0.230763	VN1R10P	8543	NA
chr2:179672121-179672691	4	2.17627e-10	3.71949e-05	0.15147	0.1174	TTN	0	TTN-201, TTN-002, TTN-202, TTN-010, TTN-003, TTN-001, TTN-018, TTN-019
chr9:127215146-127216047	6	1.18047e-42	3.97753e-05	-0.304991	-0.105051	ADGRD2	0	GPR144-001
chr18:32847428-32848016	5	1.14041e-12	4.0072e-05	-0.193924	-0.139016	ZSCAN30	22149	ZSCAN30-008
chr2:2617199-2617432	3	3.18176e-09	4.07121e-05	0.259464	0.20689	MYT1L	282154	NA
chr1:149871080-149872165	8	4.39853e-80	4.24258e-05	-0.351827	-0.09788	BOLA1	0	BOLA1-003, BOLA1-001, BOLA1-004
chr3:195946851-195947062	3	3.21238e-09	4.38517e-05	0.265178	0.181208	SLC51A	3468	NA
chr2:190044504-190044983	6	7.11228e-12	4.40877e-05	0.159409	0.124712	COL5A2	0	COL5A2-001
chr11:35440525-35442225	13	7.47538e-23	4.43348e-05	-0.273407	-0.136854	SLC1A2	0	SLC1A2-001, SLC1A2-004, SLC1A2-002, SLC1A2-006, RP4-683L5.1-001, SLC1A2-008
chr10:3536341-3536773	5	1.48391e-10	4.45708e-05	0.198447	0.165837	KLF6	290700	NA
chr12:46776356-46776835	4	1.81796e-13	4.55122e-05	-0.222282	-0.112104	SLC38A2	9711	RP11-96H19.1-002, RP11-96H19.1-001
chr12:52317302-52317475	3	3.95633e-09	4.57963e-05	0.153019	0.123276	ACVRL1	16100	ACVRL1-009
chr1:153670787-153671011	3	6.95455e-09	4.61747e-05	-0.184254	-0.124737	NPR1	19623	NA
chr10:73553138-73553201	3	1.1171e-10	4.84032e-05	0.155819	0.108417	CDH23	396447	NA
chr14:23234972-23235291	2	1.41221e-09	5.20897e-05	-0.2181	-0.156956	OXA1L	440	OXA1L-001, OXA1L-003, OXA1L-006, OXA1L-009, OXA1L-008, OXA1L-002, OXA1L-007, OXA1L-005, OXA1L-004, CTD-2555K7.2-002, CTD-2555K7.2-003, CTD-2555K7.2-004, CTD-2555K7.2-001, OXA1L-011, OXA1L-010, OXA1L-012
chr7:82580938-82581607	4	2.8087e-13	5.23222e-05	0.173789	0.10887	PCLO	210590	PCLO-003
chr17:3563641-3563924	3	3.06367e-10	5.26737e-05	-0.127621	-0.103561	CTNS	23879	NA
chr20:708630-709392	5	1.20391e-11	5.32119e-05	0.22749	0.148766	SLC52A3	39836	NA
chr9:140187948-140188511	3	2.05665e-09	5.40193e-05	-0.191238	-0.161519	NRARP	8192	RP13-122B23.8-001
chr22:22090066-22090816	9	2.54557e-35	5.7476e-05	-0.248213	-0.0837774	YPEL1	0	YPEL1-001, YPEL1-003, YPEL1-002
chr9:138800324-138800390	2	9.62956e-09	6.01407e-05	-0.131329	-0.123339	CAMSAP1	1319	CAMSAP1-001, CAMSAP1-002, RP11-432J22.2-001
chr20:13974647-13977067	15	2.98629e-15	6.07962e-05	-0.204966	-0.105869	SEL1L2	0	MACROD2-010, MACROD2-201, MACROD2-004, SEL1L2-011, MACROD2-001, MACROD2-006, SEL1L2-001, MACROD2-005, MACROD2-008, MACROD2-003
chr8:143386260-143386979	5	4.51797e-12	6.11407e-05	0.134182	0.0880214	TSNARE1	97564	NA
chr7:107642444-107642539	3	4.44707e-10	6.28315e-05	-0.242081	-0.20835	LAMB1	1265	LAMB1-001, LAMB1-006, LAMB1-002, LAMB1-003, LAMB1-005
chr5:66123702-66124801	9	2.0699e-18	6.48309e-05	0.169815	0.0867986	MAST4	0	MAST4-002, MAST4-020, MAST4-021, MAST4-005
chr12:3309264-3310269	6	1.50469e-11	6.60427e-05	-0.172282	-0.136007	TSPAN9	122743	TSPAN9-003
chr19:46387760-46387992	3	7.48977e-10	6.76057e-05	-0.137283	-0.124811	IRF2BP1	1384	IRF2BP1-001
chr16:2042103-2043015	4	2.34899e-24	6.77861e-05	-0.210123	-0.115883	SYNGR3	2157	SYNGR3-005, SYNGR3-006, AC005606.14-002, SYNGR3-004
chr11:43902062-43903042	12	4.77421e-20	6.90412e-05	-0.0836723	0.0160757	ALKBH3	0	ALKBH3-001, ALKBH3-201, ALKBH3-007, ALKBH3-008, ALKBH3-010, RP11-613D13.5-003, ALKBH3-005, ALKBH3-002, ALKBH3-011, ALKBH3-003, ALKBH3-009, ALKBH3-006
chr6:170605623-170606506	7	5.05748e-16	7.01208e-05	-0.150224	-0.0912634	DLL1	5926	FAM120B-202, RP5-894D12.4-001
chr15:83239908-83241867	11	1.22957e-16	7.6274e-05	0.147888	0.0822938	CPEB1	74861	CPEB1-007, CPEB1-008, CPEB1-201, CPEB1-011, CPEB1-010, CPEB1-017, CPEB1-018, CPEB1-009
chr10:35928558-35929604	5	1.59285e-14	7.63769e-05	-0.208241	-0.110374	FZD8	758	FZD8-001, MIR4683-201
chr10:120968739-120968844	2	5.24458e-09	7.79122e-05	0.230302	0.184042	GRK5	804	GRK5-002, GRK5-IT1-001
chr1:29213106-29213367	4	6.31286e-12	7.87108e-05	-0.154996	-0.112492	EPB41	236	EPB41-201, EPB41-005, EPB41-004, EPB41-202, EPB41-003, EPB41-203, EPB41-007
chr3:181443800-181444870	8	1.29636e-25	8.15841e-05	-0.173366	-0.0999683	SOX2-OT	115678	NA
chr16:62068673-62070365	14	1.66671e-14	8.35798e-05	0.210443	0.154325	CDH8	374	CDH8-013, CDH8-001, CDH8-006, CDH8-011, CDH8-003, CDH8-002, CDH8-014
chr10:71142347-71142526	3	2.25145e-09	8.88382e-05	0.177614	0.115294	HK1	63744	NA
chr1:201081382-201081686	3	7.48535e-09	9.52859e-05	-0.105574	-0.0930085	CACNA1S	8	CACNA1S-001, CACNA1S-002
chr1:247578552-247580074	7	1.13063e-21	9.65988e-05	0.185448	0.0752076	NLRP3	0	NLRP3-001, NLRP3-002, NLRP3-007, NLRP3-201, NLRP3-003, NLRP3-005
chr17:8926249-8926895	4	1.02388e-10	0.000100864	-0.191389	-0.137992	NTN1	1390	NTN1-001, NTN1-201, NTN1-202
chr6:133036545-133036651	3	5.68847e-09	0.000103658	0.13691	0.106991	VNN1	1351	VNN1-001
chr10:44068714-44069847	4	2.06877e-23	0.000105419	-0.235273	-0.116725	ZNF239	219	ZNF239-002, ZNF239-201, ZNF239-003, ZNF239-202
chr16:31499991-31500439	2	5.39251e-09	0.000108755	-0.237301	-0.183068	SLC5A2	5552	SLC5A2-008, AC026471.6-001, SLC5A2-009, SLC5A2-003, SLC5A2-010
chr6:170595920-170595947	2	3.04983e-09	0.000111621	0.137991	0.130197	DLL1	3750	NA
chr7:93203695-93204739	13	1.09165e-17	0.000115363	0.239976	0.122097	CALCR	0	CALCR-201, CALCR-202, CALCR-001, CALCR-005
chr9:124975560-124976219	4	3.2402e-15	0.000116856	-0.211301	-0.12093	LHX6	14872	LHX6-005, LHX6-004
chr17:77915948-77916043	3	4.87411e-14	0.000117798	-0.209016	-0.116271	TBC1D16	93614	NA
chr12:104531891-104532907	6	4.20547e-22	0.00011807	-0.174836	-0.0618554	NFYB	0	NFYB-001, NFYB-002, NFYB-004, NFYB-003
chr5:442385-442821	3	4.46249e-20	0.000118095	-0.174295	-0.0811246	EXOC3-AS1	437	C5orf55-001, EXOC3-004, EXOC3-005, EXOC3-001, EXOC3-002
chr8:1789267-1789670	5	3.43725e-10	0.000118552	-0.108579	-0.0643195	ARHGEF10	17118	NA
chr1:65730339-65731886	12	3.93559e-13	0.000119388	0.227067	0.00333403	DNAJC6	0	DNAJC6-201, DNAJC6-001, DNAJC6-005
chr22:18325160-18325505	2	3.74234e-10	0.000119863	-0.188677	-0.154581	MICAL3	158762	MICAL3-016
chr1:85527430-85528044	8	6.71269e-14	0.000120341	0.143079	0.0697442	WDR63	0	WDR63-002, WDR63-001, WDR63-003, WDR63-006
chr2:177355072-177355604	4	5.42334e-10	0.000122328	0.155362	0.116708	MIR1246	110176	NA
chr7:115608503-115608801	2	2.97685e-08	0.000122682	0.19828	0.181166	TFEC	191149	TFEC-201, TFEC-009
chr1:8086959-8087590	4	3.82102e-10	0.000127041	-0.303537	-0.140196	ERRFI1	566	ERRFI1-001, RP11-431K24.1-001, ERRFI1-004, ERRFI1-003, ERRFI1-005
chr5:27523909-27523974	2	2.02641e-07	0.000127549	-0.146324	-0.139967	LINC01021	51510	NA
chr2:866867-867119	3	1.05789e-08	0.000130233	0.137167	0.107492	LINC01115	2755	NA
chr19:41619952-41620458	3	2.39426e-13	0.000131321	0.180431	0.103195	CYP2F1	0	CYP2F1-001, CYP2F1-002, CYP2F1-003, CYP2F1-004
chr10:99080594-99081496	5	2.56161e-11	0.00013274	-0.109442	-0.0562926	FRAT1	1572	FRAT1-001, FRAT1-002
chr2:29033780-29034052	3	3.13123e-10	0.000134696	-0.221884	-0.202283	SPDYA	80	SPDYA-002, SPDYA-001, SPDYA-005, SPDYA-004, RP11-713D19.1-001
chr8:26723365-26724234	5	2.81449e-13	0.000135188	0.251519	0.148588	ADRA1A	443	ADRA1A-003, ADRA1A-002, ADRA1A-201, ADRA1A-005, ADRA1A-008, ADRA1A-202, ADRA1A-001, ADRA1A-004, ADRA1A-203, ADRA1A-007, ADRA1A-009, ADRA1A-006
chr2:118380992-118381179	2	2.78916e-07	0.000140014	0.265095	0.187599	DDX18	191076	NA
chr4:1107202-1108671	9	3.94793e-20	0.00014613	-0.361612	-0.139959	RNF212	0	RNF212-004, RNF212-001, RNF212-002, RNF212-009, RP11-20I20.2-001, RNF212-010, RNF212-011, RNF212-008, RNF212-003, RNF212-006
chr14:91744409-91744445	3	4.66018e-08	0.000146481	0.22541	0.162119	CCDC88C	139743	CCDC88C-011
chr9:140171342-140171765	2	2.29102e-08	0.00015097	-0.133018	-0.117255	TOR4A	515	TOR4A-001
chr1:47078581-47078966	4	1.12375e-20	0.000151041	-0.163767	-0.0751481	MKNK1	3597	MOB3C-001
chr17:77777010-77777947	7	4.80869e-12	0.000151424	-0.173734	-0.109851	CBX8	6095	CBX8-004, CBX8-003
chr1:6664103-6664268	3	3.51421e-09	0.000151943	-0.189156	-0.154022	KLHL21	1174	KLHL21-001, KLHL21-002
chr16:81924972-81925132	3	2.68095e-09	0.000154252	-0.116019	-0.0863338	PLCG2	105621	PLCG2-008
chr1:12227700-12227927	3	2.85782e-09	0.000161336	-0.174868	-0.165255	TNFRSF1B	640	TNFRSF1B-001, TNFRSF1B-002, TNFRSF1B-201
chr6:1523751-1524618	7	5.43408e-11	0.000162419	-0.177248	-0.125148	FOXC1	86063	NA
chr6:31275267-31276797	24	4.29182e-28	0.00016415	-0.264776	-0.10742	HLA-B	48192	XXbac-BPG248L24.10-001
chr5:122578058-122578083	2	1.07223e-07	0.00016456	0.144944	0.115658	PRDM6	153217	NA
chr15:40544427-40545794	13	1.24405e-15	0.000166963	-0.214189	-0.151126	C15orf56	0	C15orf56-001, PAK6-004, PAK6-011, PAK6-013, PAK6-010, C15orf56-002, PAK6-014, PAK6-012
chr7:142918234-142918565	2	2.02528e-09	0.000168937	0.117593	0.103927	TAS2R40	607	TAS2R40-001, AC073342.1-201
chr2:158453600-158454401	9	1.67478e-12	0.000185967	0.182891	0.111963	ACVR1C	30998	ACVR1C-004
chr6:28784461-28784980	7	1.18963e-14	0.00018624	0.32354	0.145127	LOC401242	46474	NA
chr8:99951420-99955610	16	1.75877e-25	0.000186602	-0.265672	-0.0994689	STK3	0	OSR2-002, OSR2-001, OSR2-201, STK3-016, OSR2-008, OSR2-005, OSR2-007, OSR2-003, OSR2-004, STK3-002, STK3-003, RP11-44N12.5-001
chr5:55775841-55776721	5	8.97201e-12	0.000188663	0.167357	0.114936	ANKRD55	246655	CTC-236F12.4-002, CTC-236F12.4-001
chr16:1813796-1814481	5	3.14265e-12	0.000189454	-0.20384	-0.152246	MAPK8IP3	57575	MAPK8IP3-014, MAPK8IP3-010, MAPK8IP3-009
chr1:1533852-1534984	4	5.00337e-16	0.000193591	-0.183351	-0.109265	C1orf233	492	C1orf233-001
chr12:121687619-121688459	7	4.57193e-12	0.000195171	-0.137483	-0.0886436	CAMKK2	47652	NA
chr3:45837170-45837898	5	8.73182e-13	0.000198643	0.206394	0.147543	SLC6A20	137	SLC6A20-002, SLC6A20-001, SLC6A20-007, SLC6A20-201, SLC6A20-006
chr12:58158293-58158537	2	8.39049e-08	0.000203658	-0.120677	-0.098496	CYP27B1	931	CYP27B1-012, CYP27B1-004, CYP27B1-003, CYP27B1-011
chr14:102171582-102172572	6	1.42145e-15	0.000206882	-0.233566	-0.119211	LINC00239	24202	NA
chr19:50553242-50554510	11	3.65513e-14	0.000208189	0.2838	0.179998	FLJ26850	0	CTD-2126E3.1-001, CTD-2126E3.3-002, CTD-2126E3.3-001
chr19:3866347-3867283	2	2.23957e-05	0.000208914	0.155321	0.146364	ZFR2	1744	ZFR2-003, ZFR2-002, ZFR2-004, ZFR2-001, ZFR2-007, ZFR2-006, ZFR2-009, ZFR2-005
chr1:2136845-2137665	6	3.92212e-26	0.000210533	-0.296072	-0.10854	FAAP20	1507	C1orf86-003, C1orf86-013
chr1:220700883-220700937	2	1.14048e-07	0.000213225	0.0893086	0.0879626	MARK1	631	MARK1-002, MARK1-001, MARK1-201, MARK1-004
chr21:43181697-43182367	3	7.0626e-08	0.000221647	-0.158953	-0.129173	RIPK4	4882	NA
chr3:11033866-11035357	12	8.2079e-18	0.000225317	0.209522	0.105851	SLC6A1	0	SLC6A1-001, SLC6A1-002, SLC6A1-003
chr10:1257999-1258462	2	5.66756e-08	0.00023576	0.12189	0.0898361	ADARB2	521208	NA
chr5:42953543-42954090	3	3.54857e-10	0.0002358	0.0972148	0.0677002	LOC648987	64823	NA
chr11:61277316-61277328	2	1.64661e-07	0.000238169	-0.147212	-0.139596	LRRC10B	1044	LRRC10B-001, MIR4488-201
chr11:111249659-111250566	11	7.60312e-15	0.000241006	0.144655	0.0839813	POU2AF1	0	POU2AF1-001, POU2AF1-002, POU2AF1-003
chr1:15392308-15392907	5	4.17214e-09	0.000241161	0.190769	0.147742	KAZN	105128	NA
chr7:2699759-2699820	2	1.08465e-06	0.000244173	-0.12185	-0.102038	TTYH3	12422	NA
chr13:112330930-112331089	3	7.35028e-09	0.000249432	0.0724187	0.0689731	TEX29	357915	NA
chr20:25128681-25129562	16	2.21949e-31	0.000252529	-0.332518	-0.0983922	LOC284798	0	RP4-738P15.1-002, RP4-738P15.1-001, RP4-738P15.1-004, RP4-738P15.1-003
chr16:88703611-88703634	2	2.63557e-07	0.000264512	-0.173328	-0.172371	IL17C	1367	IL17C-001, IL17C-002
chr5:926793-927437	4	1.67159e-08	0.000269069	-0.19738	-0.135028	TRIP13	33824	NA
chr20:3051954-3053196	13	1.59922e-22	0.000274059	-0.200016	-0.0771033	OXT	0	OXT-001
chr16:57335017-57335130	2	2.90047e-07	0.000290348	0.104007	0.0700931	PLLP	16433	NA
chr18:13824002-13824396	4	1.29035e-09	0.000295254	0.271274	0.185277	MC5R	1147	MC5R-001, AP001525.1-201, MC5R-002
chr8:74004752-74005022	3	1.78546e-09	0.000295518	-0.172101	-0.134367	SBSPON	485	SBSPON-001
chr16:10671842-10671982	2	1.06709e-06	0.000298566	-0.113216	-0.110735	EMP2	2557	RP11-27M24.2-001
chr1:1477931-1479238	6	8.45418e-17	0.000299308	-0.130515	-0.0597057	SSU72	31024	NA
chr14:70040899-70041661	5	6.40361e-09	0.00030417	0.11142	0.0850759	CCDC177	0	CCDC177-202
chr18:21199515-21199797	3	6.56613e-08	0.000304368	-0.21427	-0.182767	ANKRD29	43052	ANKRD29-006, ANKRD29-005
chr1:40255440-40255492	2	6.07592e-07	0.000304587	-0.155105	-0.132525	BMP8B	907	BMP8B-001, BMP8B-201, RP1-118J21.25-001
chr19:42946985-42947497	4	7.26016e-09	0.000311461	-0.171015	-0.122683	CXCL17	0	CXCL17-002, CXCL17-001
chr16:2801092-2802711	15	5.3141e-53	0.000312575	-0.295908	-0.0837889	SRRM2	0	SRRM2-001, SRRM2-AS1-005, SRRM2-007, SRRM2-AS1-004, SRRM2-012, SRRM2-006, SRRM2-011, SRRM2-028, SRRM2-004, SRRM2-003, SRRM2-AS1-001
chr19:1568833-1569056	2	4.75124e-08	0.000313969	-0.281472	-0.19542	MEX3D	776	MEX3D-201, MEX3D-001, RN7SL477P-201, MEX3D-002
chr3:13590720-13591084	3	2.14265e-11	0.000314821	-0.205974	-0.164832	FBLN2	95	FBLN2-002, FBLN2-001
chr1:223101782-223101848	2	1.16098e-06	0.000315672	0.164673	0.161752	DISP1	113351	DISP1-001, DISP1-003
chr6:44186914-44187674	12	2.45374e-14	0.00032221	-0.213918	-0.125461	SLC29A1	0	SLC29A1-201, SLC29A1-203, SLC29A1-002
chr12:16758692-16760056	20	3.82107e-18	0.000331745	0.14577	0.096524	LMO3	2702	LMO3-201, LMO3-014, LMO3-202, LMO3-004, LMO3-015, LMO3-003, LMO3-010, LMO3-012, LMO3-013, LMO3-027, LMO3-023, LMO3-011, LMO3-024, LMO3-022, LMO3-028, LMO3-007, LMO3-203, LMO3-006, LMO3-009, LMO3-008, LMO3-026, LMO3-005, LMO3-029, LMO3-021, LMO3-025
chr3:46530275-46530353	2	1.4247e-07	0.000335057	0.0801243	0.0661232	LTF	3551	NA
chr21:31963950-31964845	5	1.68789e-11	0.000337524	0.140034	0.0789501	KRTAP6-3	0	KRTAP22-2-001, KRTAP6-3-001, AP001069.1-201
chr5:176543790-176544683	6	5.93738e-11	0.000339785	-0.228961	-0.112005	NSD1	15397	NA
chr9:133885009-133885058	2	4.89793e-08	0.000349829	-0.124051	-0.117378	LAMC3	505	LAMC3-004, LAMC3-001
chr1:26230906-26231082	2	2.66977e-07	0.000367563	-0.141666	-0.119225	STMN1	2286	STMN1-005, STMN1-201, STMN1-008, STMN1-004, STMN1-001, STMN1-002, STMN1-007, MIR3917-201
chr5:140864020-140865433	10	6.56702e-13	0.000368012	0.116329	0.0787041	PCDHGA8	92537	PCDHGC4-001
chr16:86100423-86100541	3	1.40411e-07	0.00037241	0.164468	0.134311	IRF8	167649	NA
chr1:217308683-217309794	5	1.35025e-11	0.000373585	0.231201	0.169771	ESRRG	1303	ESRRG-003, ESRRG-010
chr1:215178601-215179216	6	2.72855e-09	0.000387807	0.162958	0.141007	KCNK2	0	KCNK2-008, KCNK2-005, KCNK2-007
chr13:107568814-107569888	7	7.19766e-15	0.000389384	-0.205936	-0.121173	LINC00443	262586	NA
chr8:142157693-142157867	3	9.65866e-11	0.000395161	0.167392	0.10304	DENND3	11036	NA
chr11:69451412-69452398	3	1.43274e-07	0.000404305	-0.283572	-0.226835	CCND1	3475	NA
chr19:59073369-59073430	3	1.17066e-08	0.000408439	-0.17756	-0.1418	MZF1	11512	NA
chr10:129379138-129379353	3	2.51858e-08	0.000425718	0.266118	0.14958	NPS	31525	NA
chr12:11324535-11324778	2	7.08506e-09	0.000427582	0.0803476	0.0560048	PRB4	138591	TAS2R14-002, PRR4-017, PRR4-002, PRR4-021, PRR4-015, RP11-785H5.2-001, RP11-785H5.1-001, PRR4-020
chr8:106331587-106332188	4	1.97906e-11	0.000428154	-0.259569	-0.184398	ZFPM2	440	ZFPM2-002, ZFPM2-001
chr7:150715214-150715831	3	6.72287e-08	0.000428442	-0.200133	-0.167788	ATG9B	5755	ATG9B-003, ATG9B-007
chr15:57026056-57026315	3	1.01321e-07	0.000433761	-0.255118	-0.158207	ZNF280D	184382	ZNF280D-003, ZNF280D-201, ZNF280D-004, ZNF280D-002, ZNF280D-001, ZNF280D-014, ZNF280D-013
chr10:34398955-34399020	2	1.19607e-08	0.000434054	0.142752	0.131613	PARD3	705233	NA
chr10:133195086-133195108	2	2.92268e-07	0.000447138	0.139675	0.130912	TCERG1L	85102	NA
chr2:75426249-75427489	15	2.79297e-16	0.000465536	0.15518	0.0805211	TACR1	0	TACR1-001, TACR1-002
chr3:64253534-64254112	7	2.07806e-10	0.000470013	0.141089	0.117674	PRICKLE2	42403	PRICKLE2-002
chr7:5111488-5112654	14	2.89505e-18	0.000482397	0.291656	0.141136	RBAKDN	0	RBAKDN-001
chr4:109092312-109093644	11	1.4107e-17	0.000491727	-0.236888	-0.106024	LEF1-AS1	0	LEF1-AS1-003, LEF1-AS1-005, LEF1-AS1-004, LEF1-AS1-007, LEF1-AS1-002
chr21:46957444-46957834	3	1.30442e-07	0.000494748	-0.116969	-0.0754111	SLC19A1	4551	SLC19A1-008
chr11:66443874-66444806	6	1.09346e-11	0.000499181	-0.159745	-0.0822919	RBM4B	469	RBM4B-001, RBM4B-008, RBM4B-002, RBM4B-003, RBM4B-004
chr2:202988253-202988297	2	6.98747e-07	0.000501296	0.121579	0.112515	KIAA2012	50275	NA
chr16:809413-811078	16	1.12038e-14	0.000515875	-0.149217	-0.0691627	MSLN	0	MSLN-001, MSLN-004, MSLN-008, MSLN-003, MSLN-002, MSLN-007
chr12:12848516-12850082	13	2.33357e-14	0.000520859	0.199492	0.135352	GPR19	0	GPR19-201, GPR19-003, GPR19-002, GPR19-004
chr4:1049609-1050226	5	2.44277e-11	0.000524966	0.198535	0.104469	RNF212	57126	RNF212-016
chr5:6687293-6687417	4	1.53419e-08	0.000540573	0.161033	0.134381	SRD5A1	53793	NA
chr1:906965-907118	2	2.54317e-08	0.000541992	-0.118853	-0.112313	PLEKHN1	5088	PLEKHN1-002, PLEKHN1-003
chr17:61933428-61934344	4	1.47268e-21	0.000543127	0.30012	0.100958	TCAM1P	32	TCAM1P-005, TCAM1P-002, TCAM1P-007, TCAM1P-001
chr11:115374739-115376182	14	7.60221e-15	0.000543764	0.193974	0.108493	CADM1	0	CADM1-003, CADM1-001, CADM1-006, CADM1-012, CADM1-005, CADM1-004, CADM1-021, CADM1-007, CADM1-002, CADM1-010, CADM1-008
chr10:116417809-116418181	2	7.42193e-09	0.000549824	0.152583	0.12423	ABLIM1	109838	ABLIM1-001, snoU13.143-201
chr10:2951187-2951326	3	3.93073e-07	0.00054986	0.102569	0.0982025	PFKP	158386	NA
chr10:123368405-123368753	4	5.64123e-10	0.000559388	0.119435	0.0710832	FGFR2	10433	NA
chr17:77953016-77953437	3	4.44642e-08	0.000561542	-0.182434	-0.166311	TBC1D16	56220	NA
chr11:66627194-66627382	2	3.27071e-07	0.000575013	-0.0900318	-0.0772121	LRFN4	2318	PC-010
chr7:25934722-25935147	2	2.41664e-08	0.000580838	0.237265	0.171869	RNU6-16P	54092	NA
chr12:57915555-57915636	4	1.29824e-10	0.000584539	0.177345	0.113274	MBD6	1023	DDIT3-001, MBD6-001, MBD6-201, MBD6-009, MBD6-008, DDIT3-006, DDIT3-004, MBD6-005, MBD6-007, MBD6-010, DDIT3-002, MBD6-006, MBD6-011, DDIT3-005
chr6:35466014-35466777	3	1.97424e-08	0.000585602	-0.263786	-0.134318	TULP1	13870	TEAD3-001, TEAD3-005
chr1:182921660-182922705	10	5.79247e-17	0.000604829	-0.165299	-0.0914278	SHCBP1L	0	SHCBP1L-001, SHCBP1L-201, SHCBP1L-005, SHCBP1L-004, SHCBP1L-002, SHCBP1L-003
chr7:112726396-112727914	13	6.70185e-22	0.000621184	0.226337	0.101376	GPR85	0	GPR85-001, GPR85-005, GPR85-006, GPR85-004, GPR85-008, GPR85-007, GPR85-201, GPR85-009
chr21:32185331-32185576	3	3.59609e-07	0.000633578	0.134996	0.0969956	KRTAP8-1	0	KRTAP8-1-001
chr8:29172512-29172998	5	3.03478e-12	0.000641026	0.171731	0.104553	DUSP4	33324	AC084262.2-201
chr9:136114300-136114344	3	6.10468e-07	0.000668923	0.211958	0.202759	ABO	36286	NA
chr5:72732060-72732486	3	9.32517e-08	0.000670549	-0.184584	-0.0765397	BTF3	61764	NA
chr9:114557067-114557553	4	6.47797e-08	0.000671889	-0.201119	-0.108722	C9orf84	0	C9orf84-002, C9orf84-201
chr17:60757134-60758287	7	7.77646e-12	0.000690748	-0.22187	-0.131383	MRC2	0	MRC2-004, MRC2-005, MRC2-003
chr17:28705147-28705464	4	3.6366e-14	0.00069421	-0.234655	-0.118354	CPD	478	CPD-001, CPD-003, CPD-004
chr1:204797507-204797929	5	1.83246e-08	0.000732316	0.163364	0.12725	NFASC	0	NFASC-201, NFASC-202, NFASC-203, NFASC-204, NFASC-205, NFASC-206, NFASC-207, NFASC-208, NFASC-003, NFASC-002, NFASC-013, NFASC-209
chr8:145104575-145105503	5	3.42408e-10	0.000736406	-0.127437	-0.109599	OPLAH	10081	CTD-3065J16.6-001, CTD-3065J16.6-002
chr11:787685-788714	6	3.96289e-11	0.000781698	-0.187668	-0.112068	CEND1	1412	CEND1-001, CEND1-002
chr4:757312-757456	3	2.00145e-07	0.000783976	0.089415	0.0812575	PCGF3	29639	AC139887.4-001
chr6:73329988-73330358	6	3.68042e-11	0.000790854	-0.194051	-0.106696	KCNQ5	1213	KCNQ5-006, KCNQ5-201, KCNQ5-202, KCNQ5-002, KCNQ5-001, KCNQ5-203, KCNQ5-204, KCNQ5-205
chr6:169632351-169632788	4	1.47916e-08	0.000799559	-0.0820716	-0.0565919	THBS2	21349	NA
chr2:388372-388418	3	8.79048e-07	0.000801933	0.104741	0.0975129	FAM150B	100064	AC105393.1-001
chr21:32202010-32202284	3	5.28539e-07	0.000817726	0.137771	0.105092	KRTAP8-1	16440	KRTAP7-1-001, AP000244.1-201
chr4:41258560-41259866	8	1.00489e-12	0.000838794	-0.258267	-0.14475	UCHL1	0	UCHL1-001, UCHL1-003, UCHL1-004, UCHL1-005, UCHL1-011, UCHL1-010, UCHL1-AS1-002, UCHL1-009, UCHL1-AS1-001, UCHL1-002, UCHL1-012, UCHL1-007
chr3:2553085-2553187	3	2.92508e-07	0.000855495	0.121193	0.11063	CNTN4	272572	CNTN4-010, CNTN4-011, CNTN4-006
chr7:157561684-157561925	4	9.06672e-09	0.000857958	0.168702	0.138375	PTPRN2	818557	NA
chr2:70313163-70313417	3	2.96345e-09	0.000865234	-0.27166	-0.210246	PCBP1-AS1	200	PCBP1-001, PCBP1-AS1-024, PCBP1-AS1-017, PCBP1-AS1-028, PCBP1-AS1-005, PCBP1-AS1-006, PCBP1-AS1-034, PCBP1-AS1-038, PCBP1-AS1-025, PCBP1-AS1-018, PCBP1-AS1-003, PCBP1-AS1-023, PCBP1-AS1-021, PCBP1-AS1-022, PCBP1-AS1-015, PCBP1-AS1-032, PCBP1-AS1-011, PCBP1-AS1-030, PCBP1-AS1-007, PCBP1-AS1-039, PCBP1-AS1-019, PCBP1-AS1-012, PCBP1-AS1-027, PCBP1-AS1-008, PCBP1-AS1-001, PCBP1-AS1-040, PCBP1-AS1-036…
chr9:99259315-99259456	2	4.27236e-07	0.000871841	-0.171076	-0.141884	CDC14B	69747	NA
chr8:145753304-145753477	2	4.33166e-08	0.000872278	-0.129104	-0.113439	C8orf82	981	C8orf82-002, C8orf82-001, C8orf82-004, LRRC24-001, C8orf82-005, LRRC24-002, C8orf82-003
chr22:46458783-46459327	3	1.64297e-08	0.000875645	-0.147907	-0.11124	MIRLET7BHG	9057	NA
chr12:40618284-40618960	6	4.18245e-09	0.000878188	0.174865	0.123874	LRRK2	0	LRRK2-004, LRRK2-002, AC079630.4-001, LRRK2-006
chr2:2335761-2335769	2	2.84115e-08	0.000887665	0.0879974	0.0876572	MYT1L	716	MYT1L-001, MYT1L-013, MYT1L-008
chr6:107955362-107955689	2	2.42604e-16	0.000888369	-0.231507	-0.114029	SOBP	144045	SOBP-003
chr2:6072744-6072981	4	2.01775e-10	0.000906249	0.147572	0.0981664	LINC01105	0	LINC01105-001, LINC01105-002
chr5:96478495-96478573	3	4.17967e-08	0.000912583	0.0896957	0.0699838	LIX1	0	LIX1-001, LIX1-002
chr17:9143096-9143174	2	2.84104e-10	0.000918163	-0.240807	-0.169218	NTN1	218237	NA
chr8:140642639-140643434	5	1.08352e-09	0.000919162	0.196365	0.118063	KCNK9	71865	NA
chr10:105036701-105037796	9	1.39956e-14	0.000931572	-0.182669	-0.0952028	INA	0	INA-001
chr17:77814064-77814357	2	1.03517e-07	0.000939327	-0.181662	-0.135137	CBX4	851	CBX4-001, CBX4-002, CBX4-003
chr7:5646827-5647332	3	1.01987e-08	0.000941338	-0.173282	-0.136298	FSCN1	14391	NA
chr10:65647092-65647212	2	9.9265e-07	0.000941584	0.137541	0.111109	REEP3	365969	NA
chr11:107460901-107461225	4	1.73398e-10	0.000964231	0.199374	0.0968553	ELMOD1	592	ELMOD1-001, ELMOD1-003, ELMOD1-006, ELMOD1-004, ELMOD1-005, ELMOD1-002, AP000889.3-201
chr1:156646065-156646293	2	2.08666e-07	0.000981746	-0.252057	-0.183088	NES	896	NES-001
chr1:205561806-205561906	3	1.18293e-08	0.000990376	0.108203	0.0708801	MFSD4	13048	MFSD4-003, MFSD4-004
chr10:1547459-1547983	4	5.15624e-08	0.00099595	0.135795	0.112925	ADARB2	231687	NA
chr18:12948235-12948780	4	5.29384e-20	0.001028	-0.215129	-0.0890685	SEH1L	252	SEH1L-001, SEH1L-002, SEH1L-007, SEH1L-008, SEH1L-009, SEH1L-006, SEH1L-005
chr5:132083532-132084068	4	8.81322e-08	0.0010418	-0.0964123	-0.0903206	CCNI2	395	CCNI2-001, CCNI2-002
chr4:7427195-7427446	3	7.69686e-07	0.00105138	-0.138857	-0.107422	SORCS2	43570	NA
chr7:108168682-108168721	3	3.93083e-07	0.00105375	0.139979	0.113185	PNPLA8	77	PNPLA8-007, PNPLA8-003, PNPLA8-005, PNPLA8-004
chr3:126074601-126074910	3	5.5634e-08	0.00105791	-0.14995	-0.103728	KLF15	1326	KLF15-001, KLF15-002
chr12:81544241-81544296	2	1.15166e-06	0.00107794	0.180745	0.134995	ACSS3	72405	ACSS3-003
chr3:120003292-120004483	10	3.41807e-13	0.00109024	-0.208336	-0.0974971	LRRC58	63703	GPR156-002, GPR156-003
chr19:12406154-12406247	3	1.83633e-07	0.0011099	0.113468	0.100194	ZNF44	440	ZNF44-004, ZNF44-003, ZNF44-002, ZNF44-006, ZNF44-001, ZNF44-005, ZNF44-007
chr21:44494722-44495141	4	9.18866e-10	0.00114513	-0.173967	-0.116433	CBS	1331	CBS-001, CBS-002, CBS-004, CBS-003, CBS-201, CBS-007, CBS-009, CBS-008, CBS-017, CBS-010
chr8:144823894-144824233	3	2.41174e-08	0.00116179	-0.144564	-0.11671	FAM83H-AS1	7584	FAM83H-AS1-201
chr16:88518659-88518730	2	2.21739e-07	0.00120435	-0.119824	-0.100312	ZFPM1	1284	ZFPM1-001, ZFPM1-005, ZFPM1-003, ZFPM1-002, ZFPM1-006
chr6:28715652-28715664	2	4.642e-07	0.00121883	0.162237	0.146327	LOC401242	115790	NA
chr1:27480106-27480849	5	1.05538e-09	0.00122953	-0.20727	-0.127085	SLC9A1	772	SLC9A1-001, SLC9A1-002, SLC9A1-201
chr17:30813145-30813443	3	6.94616e-10	0.00124792	-0.174072	-0.105341	CDK5R1	662	CDK5R1-001, CDK5R1-002, CDK5R1-003
chr10:117997713-117997779	3	6.3547e-07	0.00126495	0.12629	0.0917505	GFRA1	35347	NA
chr17:38084012-38084459	6	5.3535e-12	0.0012713	0.159155	0.0999735	ORMDL3	128	ORMDL3-001, ORMDL3-002, RP11-387H17.4-002, RP11-387H17.4-003, ORMDL3-003, ORMDL3-007, RP11-387H17.4-001, ORMDL3-005
chr6:43969136-43969577	2	1.5135e-07	0.00128104	-0.17247	-0.141648	C6orf223	799	C6orf223-003, C6orf223-002, C6orf223-004, C6orf223-001, RP5-1120P11.1-002
chr7:55955076-55955621	5	4.00283e-08	0.0012892	0.057097	0.0372415	ZNF713	0	ZNF713-004, MRPS17-001, ZNF713-003
chr9:35676104-35676365	3	1.32157e-06	0.00129508	-0.151521	-0.132562	CA9	2189	ARHGEF39-004, CA9-002
chr7:156432293-156433520	13	1.37512e-28	0.00131321	-0.293607	-0.120334	RNF32	0	RNF32-003, RNF32-001, C7orf13-001, RNF32-008, RNF32-004, LINC01006-002, RNF32-204, LINC01006-001, RNF32-009, LINC01006-005, RNF32-002
chr10:532287-533102	6	1.44637e-09	0.00132336	0.127639	0.109663	DIP2C	202506	NA
chr19:50733985-50734287	3	3.42391e-08	0.00132909	0.156238	0.0925588	MYH14	27100	NA
chr5:178450457-178451176	8	8.9254e-12	0.00133859	-0.316747	-0.152938	ZNF879	0	ZNF879-001, ZNF879-003, ZNF879-004, ZNF879-002
chr1:159173216-159173540	2	1.50844e-08	0.00134553	0.157779	0.12007	ACKR1	263	DARC-002, DARC-001, CTA-134P22.2-001, DARC-003, DARC-201
chr1:45452605-45453003	2	5.48705e-11	0.00134605	-0.150367	-0.104125	EIF2B3	211	EIF2B3-001, EIF2B3-006, EIF2B3-002, RP5-882O7.4-001, EIF2B3-003, EIF2B3-004, EIF2B3-007, EIF2B3-005
chr3:185912227-185912486	3	1.69318e-07	0.00136802	-0.25099	-0.190033	DGKG	167537	NA
chr16:88884836-88885124	3	6.28865e-09	0.00138704	-0.246615	-0.153748	GALNS	38250	NA
chr17:21355906-21356653	5	2.53239e-10	0.00141341	-0.225847	-0.0955133	KCNJ12	76207	NA
chr7:123564016-123564379	3	1.47694e-07	0.0014313	0.141844	0.0971771	SPAM1	907	SPAM1-002, SPAM1-202, SPAM1-003, SPAM1-001, SPAM1-005
chr3:184301211-184301826	5	5.89663e-08	0.00143291	-0.226158	-0.185415	EPHB3	21624	NA
chr7:132299570-132299669	2	1.55108e-06	0.00143666	0.17096	0.144013	PLXNA4	33778	NA
chr19:14016603-14017658	15	1.27883e-89	0.00144746	-0.435256	-0.097026	C19orf57	0	CC2D1A-001, C19orf57-001, C19orf57-201, C19orf57-005, CC2D1A-002, C19orf57-003, CC2D1A-010, C19orf57-002
chr4:1093647-1093848	3	3.66168e-07	0.00146335	0.150122	0.10212	RNF212	13504	RNF212-005, RP11-20I20.1-001
chr7:45927735-45928563	9	1.14475e-14	0.00147912	0.152775	0.092312	IGFBP1	0	IGFBP1-001, IGFBP1-002, IGFBP1-003
chr1:154474800-154475688	6	1.38721e-11	0.00148966	-0.162796	-0.109627	TDRD10	105	SHE-001, TDRD10-002, TDRD10-005
chr17:9728972-9729424	10	2.06234e-11	0.00149044	0.112551	0.0696624	GLP2R	0	GLP2R-001, GLP2R-004
chr17:80551452-80551747	3	2.61001e-16	0.00150291	-0.167988	-0.0778693	FOXK2	154	FOXK2-003, FOXK2-012
chr4:100242862-100243455	3	9.02449e-09	0.00151575	0.182721	0.110194	ADH1B	290	ADH1B-001, ADH1B-201, ADH1B-006, ADH1B-004, ADH1B-002
chr16:54317760-54318314	5	2.76679e-10	0.00151623	-0.187985	-0.10913	IRX3	2064	IRX3-003
chr1:156626749-156627099	4	6.82449e-08	0.00151862	0.24183	0.173553	BCAN	15009	BCAN-003
chr14:91818497-91818668	3	2.84131e-07	0.00154638	0.0734695	0.0638031	CCDC88C	64514	NA
chr12:120241287-120242513	12	1.15411e-15	0.00156279	0.15096	0.0567106	CIT	72582	CIT-006, CIT-002, CIT-009, CIT-003
chr16:56554249-56554313	3	1.15536e-06	0.00157339	0.0954368	0.0858	BBS2	241	BBS2-001, BBS2-008, BBS2-002, BBS2-007, BBS2-005, BBS2-004
chr19:3868624-3869879	10	9.6868e-20	0.00158211	-0.26781	-0.105672	ZFR2	0	ZFR2-003, ZFR2-002, ZFR2-004, ZFR2-001, FTLP5-001, ZFR2-007, ZFR2-006, ZFR2-009, ZFR2-005
chr5:178986131-178987429	10	8.65945e-11	0.00159354	0.109111	0.0861125	RUFY1	0	RUFY1-005, RUFY1-002, RUFY1-007, RUFY1-008
chr10:94822747-94822908	2	4.5763e-07	0.00160203	-0.262726	-0.170698	CYP26C1	1726	CYP26C1-001
chr6:27585124-27585527	3	2.6342e-07	0.00160312	0.134799	0.0842453	LINC01012	76287	NA
chr5:87988304-87989191	5	4.93089e-09	0.00161124	0.212053	0.133613	LINC00461	7684	CTC-467M3.3-001, CTC-467M3.2-001, LINC00461-006
chr14:21100442-21101750	8	8.00664e-10	0.00163314	0.236688	0.125044	OR6S1	8100	NA
chr10:26504580-26506008	11	5.02303e-13	0.00163529	-0.183864	-0.0839752	GAD2	0	GAD2-002, GAD2-004, GAD2-001, GAD2-003
chr16:2391081-2391402	2	1.08385e-14	0.00167656	-0.221073	-0.115293	ABCA17P	158	ABCA3-001, ABCA3-003, ABCA17P-005, ABCA17P-002, ABCA17P-006, ABCA17P-004, ABCA17P-003, ABCA3-002
chr10:64578131-64579140	7	3.40863e-09	0.00168896	-0.165817	-0.107113	EGR2	0	EGR2-202
chr22:38221009-38221670	6	3.31622e-13	0.00169019	-0.190009	-0.136381	GALR3	1620	GALR3-001
chr17:62774590-62775713	5	2.32058e-08	0.00170266	-0.167695	-0.120234	PLEKHM1P	57589	RP11-927P21.4-001
chr10:98118853-98119151	3	1.05243e-08	0.00170811	0.120221	0.0873559	OPALIN	0	OPALIN-001, OPALIN-201, OPALIN-202, OPALIN-203, OPALIN-204
chr21:44830477-44831062	5	1.09255e-07	0.0017139	-0.187341	-0.119286	SIK1	15940	NA
chr7:42277347-42278096	10	1.37993e-26	0.00172038	0.212162	0.0756532	GLI3	729	GLI3-001, GLI3-003, GLI3-004
chr19:38885481-38886789	7	5.41072e-09	0.00172419	-0.168575	-0.125005	SPRED3	4549	NA
chr2:242889699-242890376	3	1.3017e-08	0.00175439	-0.144494	-0.0884077	RTP5	77813	NA
chr16:4845285-4845708	3	3.22444e-07	0.00177466	-0.138218	-0.128272	SMIM22	0	SMIM22-008, SMIM22-011, SMIM22-005, SMIM22-007, SMIM22-004, SMIM22-010, RP11-127I20.5-001
chr5:78281734-78282099	6	1.86485e-09	0.0017848	0.187827	0.135387	ARSB	0	ARSB-001, ARSB-002, ARSB-003, ARSB-006
chr2:1507694-1507832	3	7.24061e-07	0.00178848	0.122977	0.09492	TPO	19326	TPO-009
chr19:55141366-55141723	3	2.17614e-11	0.00180406	0.196584	0.0942609	LILRB1	12737	LILRB1-201, LILRB1-005, LILRB1-004, LILRB1-001, LILRB1-003, LILRB1-006, LILRB1-007, LILRB1-204, LILRB1-009, AC009892.1-201
chr13:37269125-37269461	3	3.19872e-07	0.00180686	0.136415	0.112675	SERTM1	21076	NA
chr1:78511140-78512129	12	1.39211e-13	0.00182185	-0.260898	-0.137994	GIPC2	0	RP11-386I14.2-001, GIPC2-001
chr16:65155841-65157050	4	3.1927e-08	0.00182563	0.170241	0.147096	CDH11	0	CDH11-001, CDH11-002, CDH11-017, CDH11-015, CDH11-008, CDH11-007, CDH11-014, CDH11-011, CDH11-004, CDH11-009, CDH11-018, CDH11-006
chr11:19263864-19264191	2	6.56838e-07	0.00182825	-0.168876	-0.149871	E2F8	662	E2F8-002, E2F8-001, E2F8-004
chr2:179184481-179184866	4	4.56395e-09	0.00188669	-0.169374	-0.0997226	OSBPL6	125273	OSBPL6-006
chr3:123602768-123603618	9	1.85458e-15	0.00189207	0.17928	0.092035	MYLK	0	MYLK-003, MYLK-202, MYLK-203, MYLK-001, MYLK-002
chr8:28560467-28560723	5	1.06581e-07	0.0019239	0.118339	0.0941959	EXTL3	1477	EXTL3-001, EXTL3-AS1-003, EXTL3-AS1-004, EXTL3-010, EXTL3-AS1-001
chr19:39360313-39360465	3	2.7681e-07	0.0019736	-0.271067	-0.21176	RINL	8454	RINL-009, RINL-011, CTC-360G5.6-001, RINL-010, RINL-007
chr3:69434842-69435618	5	9.51409e-08	0.00199124	0.178012	0.127452	FRMD4B	0	FRMD4B-001, FRMD4B-009, FRMD4B-002, FRMD4B-010, FRMD4B-201
chr11:124791197-124791601	3	5.12017e-09	0.00204632	-0.202326	-0.156148	HEPACAM	14707	NA
chr17:42635310-42635789	4	1.65184e-08	0.00206001	-0.191367	-0.0905772	FZD2	498	FZD2-001
chr6:26331217-26332501	8	2.50797e-09	0.00206475	0.196545	0.155036	BTN3A2	32897	NA
chr3:175338261-175338932	6	1.20538e-10	0.00207306	0.195786	0.136325	NAALADL2	496065	NA
chr2:127782813-127783370	5	8.40067e-09	0.00208517	0.212715	0.161658	BIN1	56271	RP11-521O16.2-001, RP11-521O16.1-001
chr19:15344186-15344364	3	3.5624e-07	0.00214357	-0.0964551	-0.0812939	EPHX3	328	EPHX3-002, EPHX3-201, EPHX3-003, EPHX3-001
chr15:89942156-89942773	3	5.16965e-19	0.0021457	-0.182687	-0.103213	LINC00925	30826	NA
chr1:3340086-3340187	3	1.98534e-06	0.00228286	-0.105935	-0.091144	PRDM16	354344	PRDM16-005, PRDM16-011
chr8:67026828-67026896	3	4.746e-07	0.00232705	0.269589	0.224367	TRIM55	12382	AC084082.3-001, AC084082.3-002
chr1:50887944-50888024	2	2.87322e-07	0.0023482	-0.142839	-0.115115	DMRTA2	1095	DMRTA2-002, DMRTA2-001
chr21:32253206-32253584	2	4.96087e-08	0.00236113	0.12317	0.0968259	KRTAP11-1	290	KRTAP11-1-001
chr1:244080114-244080447	3	1.47274e-08	0.0023693	-0.143893	-0.0991607	LOC339529	257	RP11-278H7.1-001
chr8:91094422-91095114	7	1.84838e-10	0.00237646	0.21212	0.142108	CALB1	12573	CALB1-001, CALB1-004, CALB1-005, CALB1-003, CALB1-008
chr1:47882686-47883234	4	9.30925e-09	0.00239064	-0.155383	-0.122872	FOXE3	942	FOXE3-001
chr15:75248086-75248496	2	1.32109e-09	0.00240186	-0.228805	-0.156196	RPP25	1279	RPP25-001, RPP25-201, SCAMP5-005
chr17:32582128-32582516	5	8.27146e-08	0.00240426	0.112434	0.0750594	CCL2	0	CCL2-001, CCL2-004, CCL2-003, AC005549.3-201
chr11:22687641-22688802	8	1.07859e-10	0.00249153	0.22824	0.122974	GAS2	0	GAS2-002, GAS2-001, GAS2-003, GAS2-008, GAS2-007
chr16:15527940-15528488	4	3.9614e-09	0.00249272	0.116308	0.0833326	C16orf45	0	C16orf45-001, C16orf45-007, C16orf45-004, C16orf45-011, C16orf45-006
chr1:205536821-205537877	6	2.50327e-09	0.0024936	0.186542	0.105741	MFSD4	235	MFSD4-001, MFSD4-005, MFSD4-006, RNU2-19P-201, MFSD4-201, MFSD4-202
chr10:99894013-99894664	6	2.25909e-20	0.00250938	0.204894	0.0798738	R3HCC1L	0	R3HCC1L-001, R3HCC1L-201, R3HCC1L-202
chr2:71211981-71212504	4	5.68304e-07	0.00251753	-0.142473	-0.115211	ANKRD53	6406	NA
chr7:4803811-4804431	3	3.22941e-08	0.00253686	-0.0968749	-0.0590492	FOXK1	81881	NA
chr15:89913423-89915212	7	1.21988e-09	0.00255028	0.185875	0.122395	LINC00925	2093	LINC00925-005
chr12:72666976-72667707	10	1.62609e-13	0.00263141	-0.227647	-0.131707	TRHDE	447	TRHDE-001, TRHDE-AS1-002, TRHDE-AS1-001, TRHDE-002, TRHDE-AS1-005, TRHDE-003
chr2:242710250-242710665	2	6.18004e-07	0.0026576	-0.215692	-0.155283	D2HGDH	36220	NA
chr3:127394884-127395387	4	1.22644e-06	0.00265977	-0.129829	-0.108703	ABTB1	1931	ABTB1-007, ABTB1-006, ABTB1-015, ABTB1-014, ABTB1-017, ABTB1-016
chr17:72580901-72581081	5	1.31691e-07	0.0027182	0.133839	0.0970486	C17orf77	0	C17orf77-001, C17orf77-002
chr15:54270557-54271167	5	4.93795e-07	0.00271984	0.151711	0.126442	UNC13C	33934	RP11-643A5.2-001
chr20:11667650-11668225	4	5.55605e-07	0.00275093	0.109891	0.102218	BTBD3	203252	RP11-268G13.1-001
chr10:5540667-5541568	5	2.40324e-09	0.00280809	-0.177858	-0.123876	CALML5	0	CALML5-001
chr2:223916502-223916952	7	2.12852e-09	0.00283379	0.124245	0.088393	KCNE4	0	KCNE4-001, KCNE4-002, KCNE4-201
chr8:145731186-145731409	2	5.63755e-07	0.00285006	-0.190854	-0.166359	GPT	1721	GPT-005, GPT-201, CTD-2517M22.14-001, GPT-007, CTD-2517M22.14-002, GPT-006, GPT-004
chr11:14996355-14996701	4	5.66901e-09	0.0028567	0.155553	0.133186	CALCA	2523	NA
chr2:26407200-26407567	2	1.22176e-10	0.00286031	-0.154567	-0.0961138	GAREML	3615	GAREML-003
chr1:180197901-180198528	5	3.89825e-09	0.00292241	-0.164762	-0.096049	LHX4	905	LHX4-001, LHX4-003
chr1:240774736-240775468	7	1.79634e-08	0.0029362	0.155015	0.12634	GREM2	0	GREM2-001
chr17:4689165-4689893	8	5.11868e-12	0.00294482	-0.1445	-0.0974471	VMO1	0	VMO1-001, VMO1-002, VMO1-003, VMO1-004
chr4:186732837-186733428	9	1.74737e-11	0.00295011	0.209211	0.141506	SORBS2	144442	SORBS2-008, SORBS2-018, SORBS2-006, SORBS2-039, SORBS2-024, SORBS2-022, SORBS2-043, SORBS2-020, SORBS2-202, SORBS2-025, SORBS2-021, SORBS2-203, SORBS2-007, SORBS2-038, SORBS2-017, SORBS2-004, SORBS2-045, SORBS2-023, SORBS2-005, SORBS2-049, SORBS2-019
chr9:14349308-14349430	2	7.7572e-07	0.00295621	-0.251577	-0.241652	NFIB	49552	RP11-120J1.1-002
chr4:10462849-10463350	4	2.77667e-07	0.00296026	0.164058	0.144285	ZNF518B	3817	NA
chr15:83314985-83315922	4	5.60107e-08	0.00303485	-0.223978	-0.133772	CPEB1	806	CPEB1-002, RP11-752G15.3-001, CPEB1-014, CPEB1-013, CPEB1-015, CPEB1-001, CPEB1-003, CPEB1-016
chr13:28534152-28535085	5	3.95378e-09	0.00305386	0.208946	0.0989278	CDX2	8420	NA
chr11:67407029-67408159	9	1.0444e-14	0.00309934	-0.126471	-0.040894	TBX10	0	TBX10-001
chr19:56988702-56989812	10	1.83281e-09	0.00313914	-0.17751	-0.0943465	ZNF667	0	ZNF667-001, ZNF667-AS1-201, ZNF667-002, ZNF667-AS1-001, ZNF667-AS1-004, ZNF667-AS1-003, ZNF667-005, ZNF667-AS1-007, ZNF667-AS1-006, ZNF667-003, ZNF667-007, ZNF667-AS1-005, ZNF667-AS1-002, ZNF667-006, ZNF667-AS1-008, ZNF667-AS1-009
chr6:28757366-28757569	3	3.92101e-07	0.0031811	0.136152	0.100156	LOC401242	73885	NA
chr11:59223996-59224044	2	6.165e-07	0.00322361	0.14168	0.124077	OR4D6	390	OR4D6-001
chr8:143262091-143262440	4	1.19803e-08	0.0033056	0.172367	0.108875	MIR4472-1	4391	NA
chr15:58357874-58358384	8	2.6969e-09	0.00330613	-0.152866	-0.0955472	ALDH1A2	213078	ALDH1A2-001, ALDH1A2-002, ALDH1A2-015, ALDH1A2-201, ALDH1A2-019, CTD-2330J20.2-001
chr7:65878352-65878911	4	2.53724e-13	0.00337737	-0.225781	-0.119566	LINC00174	12957	NA
chr2:3260677-3261367	5	2.24498e-09	0.00338762	0.20351	0.0944932	TSSC1	120286	TSSC1-012
chr4:42153695-42154140	3	4.2686e-07	0.00340765	-0.181555	-0.135503	BEND4	253	BEND4-001, BEND4-002
chr11:278092-278912	8	3.27816e-09	0.00352388	-0.113826	-0.081788	NLRP6	0	NLRP6-001, NLRP6-003, NLRP6-002
chr6:37616410-37617124	6	7.39536e-11	0.00357106	-0.215394	-0.148322	MDGA1	48642	MDGA1-010, MDGA1-009
chr2:10588646-10589242	4	1.45677e-21	0.0037418	-0.263292	-0.13177	ODC1	193	ODC1-001, SNORA80B-201, ODC1-002, ODC1-003, ODC1-004, RP11-320M2.1-001, RP11-320M2.1-002
chr13:61988802-61990025	15	3.35089e-13	0.00380272	0.192947	0.112375	PCDH20	12054	PCDH20-001
chr6:26569445-26569596	5	1.5277e-07	0.00382599	0.123517	0.0877438	HMGN4	30873	NA
chr22:42395067-42395340	3	3.01441e-11	0.00388006	-0.103454	-0.0733232	WBP2NL	338	WBP2NL-001, WBP2NL-002, WBP2NL-003, WBP2NL-004, WBP2NL-007, WBP2NL-005, WBP2NL-006
chr19:45901453-45901649	3	5.32629e-07	0.00391264	0.100387	0.072774	PPP1R13L	7958	NA
chr19:49223814-49224454	6	1.18909e-07	0.00393841	0.223536	0.14827	RASIP1	19516	MAMSTR-001, MAMSTR-201, MAMSTR-202, MAMSTR-004
chr7:3919928-3920439	5	1.70101e-07	0.00404778	-0.150373	-0.135967	SDK1	578848	NA
chr13:93878969-93879544	7	1.09885e-09	0.00415485	0.175469	0.11848	GPC6	0	GPC6-001
chr1:67772896-67773725	12	5.81345e-11	0.00421654	-0.167099	-0.126347	IL12RB2	0	IL12RB2-001, IL12RB2-201, IL12RB2-202, IL12RB2-203
chr19:57863057-57863210	2	1.22105e-07	0.0042416	0.234677	0.195862	ZNF304	412	ZNF304-002, ZNF304-201, ZNF304-001, CTC-444N24.13-001, ZNF304-004
chr2:45240373-45241110	4	8.51499e-18	0.00431579	-0.241654	-0.102663	SIX2	3831	AC093702.1-001
chr11:111154375-111155021	7	1.44001e-08	0.00435317	-0.15983	-0.119076	C11orf53	27668	NA
chr19:1227141-1227852	2	2.78145e-07	0.00436276	-0.132711	-0.104905	STK11	21343	NA
chr16:58033649-58033898	3	6.7935e-07	0.00447121	0.0570872	0.0374765	ZNF319	0	USB1-001, ZNF319-001, USB1-004, USB1-002, USB1-014, USB1-012, USB1-018, ZNF319-002, USB1-003, USB1-013, USB1-015, USB1-017, USB1-010, USB1-009, USB1-016
chr14:57960464-57960985	5	1.09356e-09	0.00464544	0.202673	0.0845034	C14orf105	0	C14orf105-001, C14orf105-007, C14orf105-006, C14orf105-012, C14orf105-002, C14orf105-004, C14orf105-003, C14orf105-005
chr11:10477399-10477847	5	6.59678e-09	0.00466892	0.127888	0.102356	AMPD3	0	AMPD3-003, AMPD3-004, AMPD3-008
chr19:30018733-30020162	7	1.11573e-10	0.00467633	0.30689	0.156386	VSTM2B	1242	VSTM2B-001, CTC-525D6.2-001
chr19:15391832-15391946	3	6.59068e-07	0.00469112	-0.148997	-0.124317	BRD4	50771	BRD4-001, BRD4-002
chr16:86112008-86112085	3	1.71172e-06	0.00471048	0.16507	0.0917893	IRF8	179234	NA
chr2:208632393-208633331	5	1.45222e-12	0.00472123	-0.224409	-0.0953186	FZD5	812	FZD5-001
chr1:91190891-91192162	11	7.90174e-16	0.00476347	0.21751	0.116292	BARHL2	8097	NA
chr5:140699914-140700676	13	9.99609e-15	0.00477096	0.174692	0.0941613	TAF7	0	TAF7-001, AC005618.1-201
chr6:108496460-108497141	5	4.79864e-08	0.00479546	-0.144735	-0.0868718	NR2E1	9245	NR2E1-004
chr2:211089678-211090247	5	3.03765e-08	0.00485792	-0.184739	-0.106714	ACADL	0	ACADL-001, ACADL-003, ACADL-002
chr16:326615-326728	3	1.25139e-06	0.00486884	-0.117124	-0.0983677	LUC7L	58838	RGS11-002, RGS11-003, RGS11-004, RGS11-201, RGS11-001, RGS11-202, RGS11-006, RGS11-008, RGS11-005
chr1:114697523-114697707	3	1.22969e-07	0.00491982	0.0863778	0.0703459	SYT6	1051	SYT6-201, SYT6-202, SYT6-006, SYT6-008, SYT6-007, SYT6-005, SYT6-002, SYT6-003, SYT6-004
chr3:142681015-142681996	6	7.52447e-14	0.00507687	-0.204904	-0.0917951	PAQR9	182	PAQR9-001, RP11-372E1.7-001, RP11-372E1.6-003, PAQR9-002, RP11-372E1.6-004, RP11-372E1.6-001, PAQR9-003, RP11-372E1.6-006, RP11-372E1.6-005, RP11-372E1.6-010, RP11-372E1.6-009, RP11-372E1.6-007, RP11-372E1.6-008, U2SURP-008, RP11-372E1.6-013, RP11-372E1.6-011, RP11-372E1.6-012
chr8:142734084-142734294	3	4.68909e-07	0.00508452	0.162741	0.117881	MROH5	216754	NA
chr11:60775545-60775831	3	4.49828e-08	0.00512076	-0.154328	-0.107951	CD6	36432	CD6-013, CD6-012
chr22:31740944-31741741	4	1.07927e-15	0.00512641	-0.137411	-0.0643403	PATZ1	508	PATZ1-003, PATZ1-001, PATZ1-004, PATZ1-002, PATZ1-005, PATZ1-006, AC005003.1-201
chr2:109647956-109648095	3	3.18596e-07	0.00524019	-0.205762	-0.15097	EDAR	42128	NA
chr16:89985914-89986545	5	1.47788e-07	0.00531804	-0.113913	-0.074595	MC1R	1627	AC092143.1-201, TUBB3-002, MC1R-001, TUBB3-004, TUBB3-003, TUBB3-001
chr17:73583839-73584617	9	5.08661e-09	0.00546701	-0.236171	-0.142137	MYO15B	0	MYO15B-001, MYO15B-004, MYO15B-002
chr6:39901897-39902693	11	5.21446e-10	0.00550852	0.168737	0.119168	MOCS1	0	MOCS1-201, MOCS1-005, MOCS1-004, MOCS1-008, MOCS1-002, MOCS1-009, MOCS1-007
chr16:3221328-3222180	5	9.05155e-10	0.00557422	0.191299	0.123613	ZNF213	36271	NA
chr19:12750806-12751278	5	2.32469e-08	0.00561516	0.232445	0.134786	MAN2B1	26313	ZNF490-004
chr19:19651867-19651968	3	1.19003e-06	0.00573196	-0.145008	-0.108826	CILP2	2793	CILP2-003
chr6:166722053-166722773	7	5.18643e-08	0.005747	-0.192419	-0.130845	PRR18	182	PRR18-001, PRR18-002
chr11:67810421-67811114	4	8.78323e-09	0.00576473	-0.079948	-0.035653	TCIRG1	8	TCIRG1-009, TCIRG1-013, TCIRG1-012, TCIRG1-014, TCIRG1-016, TCIRG1-004
chr16:560062-560855	5	3.49682e-08	0.00590639	-0.0966719	-0.0707095	RAB11FIP3	27537	RAB11FIP3-007, RAB11FIP3-006
chr7:93113264-93113377	3	1.13197e-06	0.00596193	0.168082	0.114179	CALCR	90665	MIR489-201, MIR653-201
chr8:6692785-6693540	10	4.77958e-19	0.00598408	-0.21128	-0.0971947	XKR5	0	XKR5-002, XKR5-201, GS1-24F4.2-001, XKR5-001
chr7:127672235-127673038	6	4.3484e-09	0.00598592	-0.250957	-0.160093	SND1	313585	LRRC4-001, LRRC4-002, LRRC4-003, LRRC4-004
chr14:36994016-36994456	4	1.16618e-08	0.00602483	0.222408	0.137308	NKX2-1	4586	NA
chr10:118956011-118956639	3	1.96402e-07	0.00603384	0.124544	0.106511	KCNK18	361	KCNK18-001, RP11-501J20.3-001
chr17:46124684-46124821	4	5.46536e-07	0.0061491	-0.198032	-0.155441	NFE2L1	865	NFE2L1-003, NFE2L1-006, NFE2L1-001, RP5-890E16.2-002, NFE2L1-012, NFE2L1-020, NFE2L1-023, NFE2L1-013, NFE2L1-022, NFE2L1-010, RP5-890E16.2-001, NFE2L1-011, NFE2L1-002, NFE2L1-021
chr17:42733527-42733994	10	8.40931e-10	0.00615683	-0.165141	-0.116075	C17orf104	0	C17orf104-201, C17orf104-002, C17orf104-004
chr7:158949768-158949843	2	1.56215e-06	0.00627409	0.129223	0.110685	VIPR2	12119	NA
chr17:80189645-80190154	8	5.73069e-09	0.00631104	-0.102591	-0.0809554	SLC16A3	0	SLC16A3-201, SLC16A3-007, SLC16A3-001
chr10:72200612-72201008	4	2.06071e-10	0.00634867	-0.224799	-0.0975209	NODAL	457	NODAL-001
chr14:24801191-24801301	2	1.678e-06	0.00635834	-0.108134	-0.088749	ADCY4	2976	ADCY4-008, ADCY4-007, ADCY4-010
chr15:36872085-36872812	4	4.25244e-14	0.00645701	-0.245103	-0.114105	C15orf41	273	C15orf41-002, C15orf41-011, C15orf41-001, C15orf41-009, C15orf41-008, C15orf41-007
chr1:15271830-15272326	6	1.63146e-07	0.00648164	-0.120241	-0.0837349	KAZN	15534	KAZN-007
chr3:195942993-195943713	9	4.46339e-09	0.00649847	-0.0887751	-0.060545	SLC51A	0	SLC51A-001, SLC51A-007, SLC51A-006, SLC51A-002
chr13:98794353-98794470	2	9.3699e-07	0.006508	-0.177007	-0.13128	FARP1	346	FARP1-001, FARP1-006, FARP1-201, FARP1-011, FARP1-010
chr11:125774082-125774447	6	1.88438e-07	0.0065645	-0.123644	-0.0977683	DDX25	0	PUS3-201, DDX25-001, DDX25-002, DDX25-004, PUS3-003, DDX25-005, DDX25-003, PUS3-002
chr1:207225424-207225647	2	8.21723e-09	0.0065869	0.132557	0.109116	YOD1	678	YOD1-002, PFKFB2-002, PFKFB2-001, YOD1-001, YOD1-201, PFKFB2-003, PFKFB2-004
chr20:49412129-49412184	2	1.5408e-06	0.00663852	0.054597	0.0470305	BCAS4	662	BCAS4-201, BCAS4-001, BCAS4-002, BCAS4-003, BCAS4-005, BCAS4-004, BCAS4-006
chr12:66583203-66583431	3	5.57024e-08	0.00664265	-0.26152	-0.153886	IRAK3	225	IRAK3-001, IRAK3-003, IRAK3-002
chr6:100060453-100061504	7	3.01985e-11	0.0067047	-0.217966	-0.110851	PRDM13	5803	NA
chr1:111061829-111062127	3	2.00629e-07	0.00678056	0.104643	0.0727434	KCNA10	32	KCNA10-001
chr7:127992316-127992634	3	1.46774e-07	0.0067991	-0.155933	-0.0761017	PRRT4	9105	NA
chr19:44860658-44861241	5	5.38042e-07	0.00692974	0.163688	0.0869518	ZNF112	44536	ZNF112-004, ZNF112-001, ZNF112-005, ZNF112-006
chr10:94452236-94452554	4	1.9062e-07	0.00702844	0.200219	0.131361	HHEX	2555	HHEX-002, HHEX-003
chr19:42928195-42929067	3	4.49807e-15	0.00703105	-0.169514	-0.0430445	LIPE	0	LIPE-AS1-001, LIPE-AS1-009, LIPE-AS1-004, CTB-50E14.4-001, LIPE-003, LIPE-002, LIPE-004
chr3:45077369-45078075	7	1.06763e-07	0.00706895	0.136207	0.0935414	CLEC3B	9610	RNU5B-3P-201
chr22:46658398-46659595	6	6.71543e-09	0.00725499	-0.20179	-0.0803525	PKDREJ	0	PKDREJ-001
chr1:50890678-50891195	4	8.1588e-08	0.00725507	-0.231876	-0.178993	DMRTA2	1559	DMRTA2-002
chr1:150980086-150980411	4	1.03729e-07	0.00725685	0.13297	0.0903702	FAM63A	443	PRUNE-201, PRUNE-001, FAM63A-002, FAM63A-007, FAM63A-005, PRUNE-005, PRUNE-003, PRUNE-002, PRUNE-009, PRUNE-010, PRUNE-006, PRUNE-007, FAM63A-003, PRUNE-008, FAM63A-006
chr3:55523099-55523594	3	2.38225e-07	0.00731943	0.118786	0.106835	WNT5A	1429	WNT5A-201, WNT5A-AS1-001, WNT5A-001
chr17:19881268-19882222	6	2.93078e-14	0.00765776	-0.258851	-0.0719596	AKAP10	99	AKAP10-001, AKAP10-005, AKAP10-007, AKAP10-004, AKAP10-009, AKAP10-008, AKAP10-010
chr8:110987530-110988444	9	2.74498e-12	0.00769772	0.156397	0.105697	KCNV1	0	KCNV1-201, KCNV1-001, RP11-696P8.2-001
chr17:35290307-35290822	6	4.19617e-09	0.00779541	-0.168337	-0.11452	LHX1	3950	NA
chr16:11876111-11876524	5	1.49596e-08	0.00784146	0.106533	0.0721629	ZC3H7A	14590	ZC3H7A-003, ZC3H7A-006
chr19:56151356-56151707	2	5.55297e-12	0.00790492	-0.210664	-0.110513	ZNF581	4531	ZNF580-001, ZNF580-002, ZNF580-201, ZNF581-004, ZNF580-005, ZNF580-003, CCDC106-009
chr7:103082905-103084288	4	2.12709e-07	0.00801899	0.198851	0.100202	SLC26A5	2336	SLC26A5-201, SLC26A5-013, SLC26A5-008, CTB-107G13.1-001, SLC26A5-011, SLC26A5-005, SLC26A5-007, SLC26A5-012
chr20:49547986-49548661	6	1.06724e-23	0.0080553	-0.2851	-0.0746663	ADNP	459	ADNP-002, ADNP-006, RP5-914P20.5-001
chr22:45073031-45073165	5	4.09551e-07	0.00809222	0.0920495	0.0783752	PRR5	343	PRR5-001, PRR5-003, PRR5-012, PRR5-015, PRR5-011
chr10:98063967-98064362	4	7.14701e-08	0.00858957	0.13673	0.073383	DNTT	0	DNTT-001, DNTT-201
chr10:128192896-128193497	6	8.60531e-11	0.00879592	0.132249	0.072671	C10orf90	19895	C10orf90-004
chr5:125936116-125936419	4	3.87192e-07	0.008814	0.150696	0.111666	PHAX	188	PHAX-001, PHAX-006
chr6:170559115-170560157	13	1.52779e-19	0.00889743	0.192128	0.0544506	LOC154449	11500	NA
chr1:236557473-236557758	4	1.52217e-06	0.00914531	0.124094	0.111168	EDARADD	0	EDARADD-001, EDARADD-002
chr22:46263018-46263834	7	7.7741e-08	0.00923628	-0.21015	-0.144332	ATXN10	195340	NA
chr1:201915446-201915999	9	1.27467e-08	0.00948295	0.135763	0.0917743	LMOD1	0	LMOD1-001
chr2:175113587-175113863	3	1.05376e-14	0.00959351	-0.218434	-0.0745546	OLA1	222	OLA1-001, OLA1-002, OLA1-003, OLA1-004, OLA1-009
chr3:48694018-48695065	6	9.9683e-10	0.00983962	-0.149531	-0.0993808	CELSR3	5283	NA
chr4:713949-714516	7	3.62646e-07	0.00996071	-0.165436	-0.11397	PCGF3	14376	NA
chr3:32859099-32860178	10	1.11008e-08	0.0102009	-0.178169	-0.12608	TRIM71	0	TRIM71-001
chr11:9025502-9026820	6	4.86175e-14	0.0102361	-0.236505	-0.13268	NRIP3	0	NRIP3-001, NRIP3-003, NRIP3-002, RP11-467K18.2-001
chr6:29323191-29323978	5	2.92144e-09	0.0104583	0.191211	0.0892967	OR5V1	76	OR5V1-204
chr17:38821155-38821487	7	1.12952e-08	0.010777	0.246412	0.137762	KRT222	0	KRT222-002, KRT222-001, KRT222-001, KRT222-004, KRT222-003, AC073508.1-201
chr19:36246816-36247869	7	6.18689e-12	0.010809	-0.161915	-0.0851204	HSPB6	61	HSPB6-201, C19orf55-013, C19orf55-201, C19orf55-006, C19orf55-002, C19orf55-004, C19orf55-012, C19orf55-003, C19orf55-001, C19orf55-005, AC002398.12-001, HSPB6-003, HSPB6-001, C19orf55-016
chr2:210636350-210636560	5	9.43163e-07	0.0108835	0.205868	0.183969	UNC80	157	UNC80-007, UNC80-201, UNC80-001
chr11:2846681-2847258	5	3.4958e-08	0.0109479	-0.140623	-0.083184	KCNQ1	364015	NA
chr6:131147800-131147870	2	1.1668e-06	0.0109529	0.14531	0.0909572	SMLR1	675	SMLR1-001
chr11:63752561-63753873	12	5.7274e-18	0.011025	0.178268	0.0732428	OTUB1	0	OTUB1-002, OTUB1-201, OTUB1-012, OTUB1-004, OTUB1-009, OTUB1-010, OTUB1-007, OTUB1-001, OTUB1-005, OTUB1-008, OTUB1-003
chr4:111540884-111541173	3	1.30644e-06	0.0113371	0.184668	0.158966	PITX2	22106	PITX2-008, PITX2-011
chr2:227700114-227700861	9	1.8109e-11	0.0113485	-0.260905	-0.100296	RHBDD1	0	RHBDD1-001, RHBDD1-201, RHBDD1-005, RHBDD1-004, RHBDD1-006, RHBDD1-002, RHBDD1-003, RHBDD1-008, RHBDD1-007, RHBDD1-014
chr3:164913828-164914621	10	5.07273e-09	0.011352	0.138753	0.11226	SLITRK3	0	SLITRK3-001, SLITRK3-002, SLITRK3-003
chr6:31762353-31763174	16	3.74636e-13	0.0117187	0.0771666	0.0374551	VARS	538	VARS-001, VARS-002, VARS-201, VARS-003
chr7:100730471-100730578	3	1.29154e-06	0.011864	-0.141655	-0.1355	TRIM56	1685	TRIM56-001, TRIM56-002, TRIM56-003
chr12:132674849-132675762	4	4.46045e-17	0.0120088	-0.304818	-0.110143	GALNT9	14811	RP13-977J11.8-001, RP13-977J11.2-001
chr4:1201881-1203168	18	2.82493e-14	0.012731	-0.188469	-0.097267	SPON2	0	SPON2-018, SPON2-016, SPON2-011, SPON2-010, SPON2-012, SPON2-019, SPON2-009
chr5:2111870-2112561	8	1.05062e-08	0.0127796	-0.160159	-0.097104	IRX4	224577	NA
chr10:43892075-43893015	9	2.70416e-09	0.0129601	-0.214775	-0.140153	HNRNPF	11681	HNRNPF-201, HNRNPF-003, HNRNPF-002, HNRNPF-202
chr5:50674642-50675192	6	1.05857e-07	0.0132543	-0.145754	-0.109837	LOC642366	3974	CTD-2314G24.2-002, CTD-2314G24.2-003
chr1:204328377-204329775	11	2.15095e-12	0.0134239	0.138541	0.0578725	PLEKHA6	0	PLEKHA6-001, PLEKHA6-002
chr11:57957102-57958183	5	2.81567e-08	0.0135145	0.157706	0.0893804	OR9Q2	0	OR9Q2-001
chr19:54023732-54024834	16	2.25023e-12	0.0136941	-0.208491	-0.126986	ZNF331	0	ZNF331-008, ZNF331-011, ZNF331-022, ZNF331-009
chr11:65195995-65196696	7	3.98944e-07	0.0137439	-0.130036	-0.085404	NEAT1	5726	NA
chr2:152830189-152831129	7	6.32669e-11	0.0140883	0.157045	0.0834066	CACNB4	0	CACNB4-201, CACNB4-002, CACNB4-009, CACNB4-007, CACNB4-008, CACNB4-003
chr5:1093580-1094035	5	1.87044e-08	0.0141023	-0.168525	-0.0940246	SLC12A7	18137	NA
chr14:93388880-93389891	9	9.49413e-14	0.0141597	0.164615	0.0785309	CHGA	0	CHGA-001, CHGA-003, CHGA-005, CHGA-004
chr3:130064261-130064781	4	1.08627e-07	0.0141892	0.142915	0.121191	COL6A5	0	COL6A5-201, COL6A5-001, COL6A5-202
chr10:134999606-135000089	5	1.28894e-08	0.0150723	0.103443	0.058263	KNDC1	18918	NA
chr6:170425720-170425900	3	1.83569e-06	0.0159309	-0.136027	-0.0851325	LOC154449	145757	NA
chr2:150444429-150444834	5	5.13724e-09	0.0170013	0.220515	0.0794399	MMADHC	99	MMADHC-006, MMADHC-004, MMADHC-001, AC144449.1-001, MMADHC-005
chr10:133878719-133879183	5	3.82216e-07	0.0170882	0.0957296	0.07197	JAKMIP3	39130	NA
chr17:46619923-46620460	6	2.97676e-07	0.0171159	0.222091	0.144086	HOXB2	1933	HOXB-AS1-001, HOXB2-003, HOXB-AS1-002, HOXB2-002, HOXB2-004
chr10:134898177-134898529	3	2.34572e-07	0.0171652	0.15554	0.0868511	ADGRA1	13744	AL445199.1-201, GPR123-AS1-001
chr4:15964743-15965425	9	9.15564e-08	0.0172482	0.0943482	0.0676916	FGFBP2	0	FGFBP2-001
chr1:27961334-27962412	9	3.21093e-09	0.0174937	-0.158702	-0.0890883	FGR	0	FGR-001, FGR-005, FGR-202
chr19:46999055-46999444	10	8.68357e-10	0.0182097	0.130804	0.0692022	PNMAL2	0	AC011484.1-201, PNMAL2-201, PNMAL2-004, PNMAL2-001
chr10:134828082-134829324	8	9.06064e-17	0.0184747	0.173575	0.0519256	LINC01168	49044	NA
chr11:1036677-1036938	7	4.90718e-07	0.0192084	-0.0820552	-0.0496204	MUC6	0	MUC6-001
chr15:28344273-28344730	13	5.58875e-11	0.0193658	-0.215557	-0.0834416	OCA2	0	OCA2-002, OCA2-001, OCA2-201, OCA2-003, OCA2-004
chr1:32741152-32742037	6	2.58305e-09	0.0195267	-0.217574	-0.11531	LCK	1226	LCK-004, LCK-010, LCK-013, LCK-201, LCK-012, LCK-003, LCK-011
chr15:55880470-55881706	13	1.13109e-15	0.0197464	-0.1748	-0.0790454	PYGO1	0	PYGO1-001, PYGO1-003
chr19:54041251-54041398	5	1.61335e-06	0.0200418	-0.183209	-0.130594	ZNF331	0	ZNF331-004, ZNF331-201, ZNF331-012, ZNF331-021, ZNF331-019, ZNF331-014, ZNF331-020, ZNF331-001, ZNF331-002, ZNF331-013
chr15:23931674-23933079	10	2.45032e-14	0.0203923	0.144511	0.0512825	NDN	0	NDN-001
chr19:38085153-38085810	8	2.34838e-07	0.0207453	-0.0919558	-0.0698319	ZNF571	0	ZNF540-002, ZNF571-201, ZNF540-004, ZNF571-003, ZNF571-001, ZNF540-003, ZNF540-005, ZNF540-007, ZNF540-001, ZNF540-006, ZNF540-008, ZNF571-004, ZNF571-002
chr4:166299786-166300445	9	9.13008e-08	0.0211621	0.100409	0.0743745	CPE	0	CPE-001, CPE-005
chr7:107301842-107302712	9	1.31422e-09	0.0220665	0.131209	0.0958206	SLC26A4	762	SLC26A4-001, SLC26A4-002, SLC26A4-AS1-001, SLC26A4-AS1-002, SLC26A4-AS1-004, SLC26A4-AS1-003
chr7:89748238-89748810	7	1.25893e-07	0.0221112	-0.184902	-0.125776	DPY19L2P4	0	DPY19L2P4-201, DPY19L2P4-001, DPY19L2P4-002
chr12:6664872-6665447	8	1.89377e-08	0.022156	-0.0597549	-0.0465936	IFFO1	0	IFFO1-001, IFFO1-011, IFFO1-008, IFFO1-007, IFFO1-006
chr19:48800382-48800755	4	7.20346e-07	0.0228661	-0.119707	-0.0840172	CCDC114	22893	NA
chr17:74382166-74382495	2	4.38595e-09	0.0228963	-0.138004	-0.0695665	SPHK1	877	SPHK1-001, SPHK1-004, PRPSAP1-004, PRPSAP1-005, SPHK1-011, SPHK1-003, SPHK1-002
chr17:6756633-6756891	5	2.90685e-07	0.0240492	0.134881	0.0811561	ALOX12P2	4	ALOX12P2-006, ALOX12P2-013, ALOX12P2-007, ALOX12P2-003, ALOX12P2-005
chr16:90088488-90089283	7	2.7297e-28	0.0242447	-0.180655	-0.0511562	GAS8	0	GAS8-001, GAS8-005, GAS8-004, GAS8-011, GAS8-012, GAS8-003, GAS8-002, DBNDD1-003
chr8:28347573-28348123	10	8.12099e-08	0.0243134	0.106992	0.054339	ZNF395	0	FBXO16-007, FBXO16-001, FBXO16-004, FBXO16-005, FBXO16-008, FBXO16-002
chr12:111284228-111284979	11	2.17105e-09	0.0245086	0.175151	0.103949	CCDC63	0	CCDC63-001, CCDC63-002, CCDC63-004, CCDC63-003
chr7:27154262-27155548	18	2.44824e-14	0.0245659	-0.153911	-0.0977573	HOXA3	11091	HOXA-AS2-006, HOXA-AS2-011, HOXA-AS2-008, HOXA3-004, HOXA-AS2-012
chr5:11903651-11904442	8	1.2799e-08	0.0247552	0.196535	0.145452	CTNND2	0	CTNND2-001, CTNND2-201, CTNND2-202, CTNND2-009, CTNND2-003, CTNND2-008, CTNND2-013, CTNND2-010, CTNND2-002
chr21:45078077-45079544	12	2.7299e-25	0.0249167	-0.242685	-0.0565088	RRP1B	0	HSF2BP-001, RRP1B-001, HSF2BP-002, HSF2BP-201
chr7:95025194-95026937	26	8.81602e-15	0.025288	-0.157792	-0.102092	PON3	0	PON3-001, PON3-005, PON3-008, PON3-006, PON3-004, PON3-007, PON3-009, PON3-003, PON1-201
chr19:58661689-58662330	8	1.35727e-07	0.0257181	-0.240138	-0.106354	ZNF329	4147	ZNF329-003, ZNF329-001
chr1:102462175-102462877	9	8.08334e-08	0.0260798	0.144525	0.108104	OLFM3	0	OLFM3-003, OLFM3-004
chr1:181287329-181287805	5	6.40309e-07	0.0262608	0.179294	0.12658	GM140	81805	NA
chr10:102090045-102090921	7	9.11728e-08	0.0276019	0.107159	0.0548819	PKD2L1	0	PKD2L1-001, PKD2L1-201, PKD2L1-202, PKD2L1-002, PKD2L1-004, PKD2L1-003
chr6:27279917-27280722	12	3.43445e-08	0.0278243	0.222423	0.118206	POM121L2	0	POM121L2-201, POM121L2-002, POM121L2-001
chr1:43832826-43832951	3	1.37814e-06	0.0279842	0.0155789	0.0109273	ELOVL1	794	ELOVL1-001, ELOVL1-201, ELOVL1-005, ELOVL1-013, ELOVL1-004, ELOVL1-010, ELOVL1-006, ELOVL1-002, ELOVL1-014, ELOVL1-009, ELOVL1-011, ELOVL1-007, ELOVL1-003, ELOVL1-008, ELOVL1-012
chr7:23636744-23636812	4	4.6155e-07	0.0280988	-0.218929	-0.108912	CCDC126	186	CCDC126-001, CCDC126-003, CCDC126-002, CCDC126-004, CCDC126-008, CCDC126-005, CCDC126-007, CCDC126-009
chr3:120626653-120627406	9	8.44449e-08	0.0281466	0.173119	0.124217	STXBP5L	0	STXBP5L-001, STXBP5L-003, STXBP5L-005, STXBP5L-002, STXBP5L-007, STXBP5L-006, STXBP5L-008, STXBP5L-004
chr17:40805506-40805868	3	5.03262e-07	0.0282995	0.145359	0.101396	TUBG2	5398	NA
chr3:127347343-127348155	9	4.41194e-18	0.0298205	-0.230631	-0.0894073	PODXL2	0	PODXL2-001
chr11:67250585-67251939	6	1.43432e-35	0.0317071	-0.239586	-0.0613265	AIP	80	AIP-001, AIP-006, AIP-003
chr2:211179902-211180386	4	1.20023e-10	0.0321437	0.145169	0.0857914	MYL1	7	MYL1-001
chr10:132239501-132239858	5	1.4268e-06	0.0323906	0.137952	0.0763613	GLRX3	304862	NA
chr1:109203610-109204821	8	5.47326e-15	0.0326252	-0.207816	-0.0945627	HENMT1	0	HENMT1-003, HENMT1-001, HENMT1-201, HENMT1-002, HENMT1-004
chr22:36044151-36044486	5	7.07664e-09	0.0327135	0.149497	0.0612292	APOL6	0	APOL6-001
chr6:159240552-159241461	6	2.08097e-09	0.0352574	-0.161468	-0.0475356	EZR-AS1	1541	EZR-002, EZR-001, EZR-201, EZR-AS1-001, EZR-003
chr1:9883887-9885039	15	3.43959e-16	0.0355659	0.133446	0.0552638	CLSTN1	0	CLSTN1-002, CLSTN1-201, CLSTN1-001
chr19:37997294-37998171	13	4.81567e-08	0.0357258	-0.141745	-0.107337	ZNF793	0	ZNF793-202, CTD-3064H18.1-003, ZNF793-004, CTD-3064H18.2-001, CTD-3064H18.1-002, ZNF793-006, ZNF793-001, ZNF793-002, CTD-3064H18.1-005, CTD-3064H18.1-001, ZNF793-003
chr1:223538174-223538627	7	1.90415e-09	0.0357414	-0.180467	-0.102912	SUSD4	630	SUSD4-007, SUSD4-001, SUSD4-004, SUSD4-201, SUSD4-202, SUSD4-203, SUSD4-003, SUSD4-006, SUSD4-005, SUSD4-002, SUSD4-011
chr4:175750109-175751001	13	2.41664e-08	0.0357822	0.186601	0.119477	GLRA3	0	GLRA3-001, GLRA3-002, ADAM29-010, ADAM29-009
chr8:22132563-22133356	13	7.02511e-09	0.0357993	-0.131689	-0.101128	PIWIL2	0	PIWIL2-001, PIWIL2-003, PIWIL2-002, CTD-2530N21.4-001
chr1:200842429-200842756	2	5.17361e-07	0.0368235	-0.104768	-0.097167	GPR25	346	GPR25-001
chr6:28249142-28249704	10	2.93396e-08	0.0370536	0.0920972	0.0484331	PGBD1	0	PGBD1-001, PGBD1-201
chr2:66667433-66668012	6	2.63852e-07	0.0374164	-0.165585	-0.117372	MEIS1	170	MEIS1-010, MEIS1-006, MEIS1-AS2-001, AC092669.1-002, MEIS1-011, MEIS1-016, MEIS1-007
chr3:185655548-185656289	7	3.26684e-20	0.0379495	-0.1984	-0.0536131	TRA2B	0	TRA2B-017, TRA2B-008, TRA2B-001, TRA2B-003, TRA2B-010, TRA2B-012, TRA2B-009, TRA2B-011, TRA2B-004
chr6:27106988-27107670	8	4.13602e-07	0.0379598	-0.183098	-0.13962	HIST1H2BK	6967	HIST1H4I-001
chr5:83678796-83679123	4	4.37333e-07	0.0381449	0.0771841	0.0584603	EDIL3	1488	EDIL3-001, EDIL3-003, CTD-2269F5.1-001, CTD-2269F5.1-004, CTD-2269F5.1-003, CTD-2269F5.1-005
chr11:65600739-65601332	11	1.67558e-11	0.0393111	-0.176939	-0.115177	SNX32	78	SNX32-001, SNX32-007, CFL1-010, SNX32-005, SNX32-008, SNX32-004, SNX32-011, SNX32-010, SNX32-002, SNX32-009
chr8:89339404-89339622	4	1.57544e-06	0.0397485	0.132739	0.1222	MMP16	95	MMP16-001, MMP16-005, RP11-586K2.1-002, RP11-586K2.1-001, MMP16-004, RP11-586K2.1-003, MMP16-003
chr19:2702863-2703086	10	1.55785e-11	0.0401779	0.247998	0.0534422	GNG7	117	GNG7-001
chr18:61144150-61144339	4	7.63268e-07	0.0402169	-0.0639144	-0.0580706	SERPINB5	6	SERPINB5-001, SERPINB5-003, SERPINB5-002
chr20:55904114-55905076	11	7.40083e-12	0.0410911	-0.145271	-0.0651746	SPO11	0	SPO11-002, SPO11-003, SPO11-001, SPO11-004, RP3-481F12.1-001
chr19:46318633-46318748	2	2.28371e-06	0.0415484	0.0510612	0.013331	SYMPK	47800	RSPH6A-001, RSPH6A-002, SYMPK-020
chr10:118765099-118765125	2	2.18943e-06	0.0415575	0.0500224	0.0482306	SHTN1	120972	KIAA1598-001, KIAA1598-201, KIAA1598-203
chr4:103997887-103998717	8	8.61185e-10	0.0416239	0.159885	0.0804429	SLC9B2	0	SLC9B2-201, SLC9B2-002, SLC9B2-001, SLC9B2-004, SLC9B2-003, SLC9B2-007, SLC9B2-008, SLC9B2-010
chr12:75728104-75728752	8	1.43399e-13	0.0420222	0.18396	0.052092	CAPS2	55950	GLIPR1L1-001, GLIPR1L1-002
chr19:53030705-53031511	9	1.17098e-09	0.0426439	-0.204493	-0.113042	ZNF808	0	ZNF808-001, ZNF808-005, ZNF808-004, ZNF808-007, ZNF808-002
chr13:50700606-50701960	7	1.40546e-09	0.0430811	-0.157064	-0.106943	DLEU1	44192	DLEU2-004
chr17:7486551-7487593	14	2.91624e-54	0.044801	-0.312384	-0.0905321	MPDU1	0	MPDU1-001, MPDU1-027, MPDU1-022, AC113189.5-002, AC113189.5-001, MPDU1-006, MPDU1-015, MPDU1-013, MPDU1-007, AC113189.5-003, MPDU1-009, MPDU1-003, MPDU1-010, AC113189.5-004, MPDU1-012, MPDU1-014, MPDU1-011, MPDU1-016, MPDU1-004, MPDU1-017, MPDU1-026, MPDU1-023, MPDU1-019, MPDU1-028, MPDU1-021, MPDU1-029, MPDU1-024, MPDU1-020, MPDU1-018, MPDU1-025
chr8:145641882-145642456	11	2.44392e-10	0.0455972	-0.105504	-0.0632984	SLC39A4	0	SLC39A4-002, SLC39A4-001, SLC39A4-010
chr12:75784617-75785295	10	3.57943e-08	0.0458443	0.106896	0.0646052	CAPS2	0	GLIPR1L2-003, CAPS2-004, CAPS2-003, GLIPR1L2-201, GLIPR1L2-002, GLIPR1L2-202, CAPS2-006, GLIPR1L2-203, CAPS2-201, CAPS2-007, GLIPR1L2-004, CAPS2-014, CAPS2-011, CAPS2-015, GLIPR1L2-001, CAPS2-012, CAPS2-013
chr3:160823231-160823505	7	1.8578e-11	0.0464215	-0.161711	-0.0610009	B3GALNT1	71	B3GALNT1-002, B3GALNT1-001, B3GALNT1-201, B3GALNT1-003, B3GALNT1-014, NMD3-011, B3GALNT1-013, NMD3-012, B3GALNT1-015, B3GALNT1-005, B3GALNT1-009, B3GALNT1-017, B3GALNT1-010, B3GALNT1-004, B3GALNT1-016, B3GALNT1-007, B3GALNT1-011, B3GALNT1-008, B3GALNT1-018, B3GALNT1-012
chr3:130745839-130745959	3	1.07843e-06	0.0464333	0.0717687	0.0594311	NEK11	116	ASTE1-001, NEK11-201, NEK11-003, NEK11-202, NEK11-203, ASTE1-007, ASTE1-009, ASTE1-005, NEK11-002, NEK11-001, NEK11-017, ASTE1-002, ASTE1-006, NEK11-009, NEK11-006, NEK11-005, NEK11-004, NEK11-019, ASTE1-003, NEK11-007
chr12:107348689-107349191	7	2.22643e-11	0.0467369	-0.162433	-0.082306	TMEM263	353	C12orf23-002, C12orf23-007, C12orf23-004, C12orf23-001, C12orf23-006, C12orf23-005, RP11-412D9.4-001
chr10:104613767-104614001	7	1.39614e-07	0.0468196	0.117747	0.0566594	BORCS7	0	C10orf32-ASMT-001, C10orf32-001, C10orf32-002, C10orf32-003
chr5:178017571-178017937	8	1.43201e-06	0.0499463	0.0937662	0.035958	COL23A1	15	COL23A1-001
chr10:134859458-134860210	8	2.90436e-07	0.0507409	0.136832	0.0734753	ADGRA1	24223	NA
chr19:46806907-46807272	4	8.71741e-10	0.0539887	-0.201574	-0.0886046	HIF3A	0	HIF3A-006, HIF3A-202, HIF3A-013, HIF3A-015, HIF3A-023, HIF3A-024
chr13:52733382-52734432	13	2.26566e-19	0.0553259	-0.159843	-0.0452187	NEK3	0	NEK3-003, NEK3-201, NEK3-202, NEK3-002, NEK3-203, NEK3-001, NEK3-005, NEK3-006, NEK3-007
chr7:155166290-155166856	5	3.93464e-07	0.0558741	0.167884	0.121423	INSIG1	76804	NA
chr3:42305815-42306974	10	1.51779e-10	0.0566042	-0.219023	-0.0816789	CCK	0	CCK-001, CCK-002, CCK-003, CCK-004
chr1:40915636-40915896	3	1.72272e-06	0.0572836	0.0448117	0.0375313	ZFP69B	0	ZFP69B-201, ZFP69B-001, ZFP69B-002, ZFP69B-003
chr19:57018614-57019373	9	8.42777e-07	0.058337	-0.186125	-0.113739	ZNF471	0	ZNF471-001, ZNF471-002
chr8:141248582-141248988	5	3.16784e-09	0.0588917	0.162568	0.0860797	TRAPPC9	212494	TRAPPC9-009
chr19:20149684-20150317	7	4.69505e-07	0.0609869	-0.154769	-0.103834	ZNF682	0	ZNF682-004, ZNF682-201, ZNF682-001, ZNF682-008, ZNF682-009, ZNF682-005, ZNF682-010, ZNF682-007, ZNF682-006
chr19:33167718-33168446	4	5.70694e-08	0.0620574	-0.179779	-0.0970044	RGS9BP	1405	ANKRD27-001, RGS9BP-001, ANKRD27-003, ANKRD27-011, ANKRD27-002, ANKRD27-004, ANKRD27-010
chr12:1725788-1726292	7	8.90271e-07	0.0622027	0.130011	0.0606898	WNT5B	0	WNT5B-005, WNT5B-003
chr3:180397599-180398017	4	2.21586e-07	0.0636009	0.137965	0.0959475	CCDC39	57645	CCDC39-001, CCDC39-AS1-001
chr11:1855286-1856025	11	9.56783e-08	0.0639157	-0.0583456	-0.040067	SYT8	0	SYT8-004, SYT8-002, SYT8-008, SYT8-015, SYT8-003, SYT8-013, SYT8-006, SYT8-005, SYT8-012, SYT8-009, SYT8-014
chr10:99393886-99394186	3	6.1449e-07	0.0650275	0.153207	0.0681246	PI4K2A	49784	MORN4-001, MORN4-201, MORN4-002, MORN4-003
chr2:101617769-101618883	10	6.66277e-23	0.0666296	-0.374541	-0.0708082	RPL31	0	RPL31-001, RPL31-006, RPL31-007, RPL31-008, RPL31-002, RPL31-009, RPL31-004, RPL31-010, RPL31-003, RPL31-011, AC016738.4-001, RPL31-005
chr1:165414189-165414379	3	1.3186e-06	0.0674616	0.148326	0.0999357	RXRG	213	RXRG-001, RXRG-003
chr6:6004207-6004464	4	9.44196e-07	0.0676276	0.10335	0.0810371	NRN1	3169	NRN1-002
chr1:26663115-26663502	4	3.66597e-09	0.0679327	-0.120831	-0.0594752	AIM1L	1466	AIM1L-009, AIM1L-008, AIM1L-006
chr16:54966837-54967024	2	4.74373e-07	0.0681853	-0.117373	-0.0854982	IRX5	853	IRX5-002, IRX5-004, IRX5-003, CTD-3032H12.2-001
chr6:84418789-84419360	10	2.65353e-07	0.0690502	-0.136691	-0.0903876	SNAP91	0	SNAP91-009, SNAP91-017, SNAP91-001, SNAP91-201, SNAP91-202, SNAP91-007, SNAP91-018, SNAP91-004, SNAP91-013, SNAP91-019, SNAP91-005, SNAP91-006, SNAP91-002, SNAP91-010, SNAP91-008, SNAP91-011, SNAP91-015, SNAP91-014, SNAP91-016, SNAP91-012
chr6:32026605-32027666	14	2.02986e-11	0.0700357	0.167329	0.0663724	TNXB	49485	NA
chr20:62693429-62694422	10	3.3428e-11	0.0705901	0.155601	0.058258	TCEA2	0	TCEA2-003, TCEA2-001, TCEA2-201, TCEA2-009, TCEA2-004, TCEA2-012, TCEA2-007, TCEA2-011
chr4:21699209-21699988	9	3.11876e-08	0.0718502	0.11573	0.0774923	KCNIP4	250386	KCNIP4-001, RP11-556G22.2-001
chr7:130080553-130081239	11	2.87159e-07	0.073394	0.131036	0.0511938	CEP41	0	CEP41-001, CEP41-008, CEP41-016, CEP41-006, CEP41-007, CEP41-005, CEP41-004, CEP41-002, CEP41-009, CEP41-014, CEP41-201
chr1:16163479-16164122	7	5.53225e-15	0.0740225	-0.224891	-0.0714165	FLJ37453	10520	RP11-169K16.9-201
chr15:74218418-74218780	9	1.78268e-07	0.0770923	-0.103521	-0.0697073	LOXL1-AS1	1809	LOXL1-001, LOXL1-AS1-007, LOXL1-AS1-011, LOXL1-AS1-004, LOXL1-AS1-002, LOXL1-AS1-006, LOXL1-AS1-012, LOXL1-AS1-005, LOXL1-002, LOXL1-AS1-003, LOXL1-AS1-001, LOXL1-AS1-010, LOXL1-AS1-009, LOXL1-AS1-008
chr17:79197229-79198101	6	5.12641e-18	0.0773529	-0.272321	-0.088467	CEP131	478	AZI1-001, AZI1-008, AZI1-002, AZI1-003
chr3:196065189-196065688	11	4.95495e-07	0.0796801	-0.0578745	-0.0292133	TM4SF19	0	TM4SF19-001, TM4SF19-001, TM4SF19-002, TM4SF19-004
chr22:37975941-37976192	5	5.24551e-07	0.0814633	0.192542	0.0925109	LGALS2	0	LGALS2-001
chr4:159093841-159095085	8	9.1666e-10	0.0817252	0.0945483	0.0502066	FAM198B	0	FAM198B-004, FAM198B-002, RP11-597D13.9-001, RP11-597D13.9-004, RP11-597D13.9-007, RP11-597D13.9-003, FAM198B-001, FAM198B-006, FAM198B-007, FAM198B-003
chr17:40896484-40897514	12	1.63483e-41	0.0822104	-0.291339	-0.0549718	EZH1	0	EZH1-001, EZH1-004, EZH1-201, EZH1-007, EZH1-009, EZH1-015, EZH1-008, EZH1-003, EZH1-016, EZH1-005, EZH1-006, EZH1-017, EZH1-010, EZH1-014, EZH1-002, EZH1-013
chr6:33084420-33085521	21	1.09694e-16	0.0837184	0.237485	0.0866534	HLA-DPB2	4127	NA
chr13:97873877-97874638	8	2.47222e-09	0.0845563	0.182309	0.0624523	MBNL2	0	MBNL2-201, MBNL2-001, MBNL2-202, MBNL2-004, MBNL2-002
chr20:36793373-36794002	13	1.89776e-08	0.0858298	0.178015	0.105577	TGM2	0	TGM2-002, TGM2-004, TGM2-003, TGM2-006, TGM2-001, TGM2-201, TGM2-202
chr6:167275684-167275843	8	1.719e-06	0.0886762	0.183461	0.138791	RPS6KA2	0	RPS6KA2-003, RPS6KA2-009, RPS6KA2-005
chr15:83298692-83298969	2	0.000890246	0.0919113	0.127479	0.08281	CPEB1	17759	CPEB1-006, CPEB1-004
chr1:101004934-101005121	2	7.39746e-07	0.0925181	-0.204972	-0.162436	GPR88	1206	GPR88-001
chr11:2919763-2921176	20	6.7909e-17	0.0932948	-0.146961	-0.0663454	SLC22A18AS	3999	SLC22A18-002
chr19:55987366-55988071	12	2.07649e-29	0.0934564	-0.250583	-0.0581442	ZNF628	0	ZNF628-201, ZNF628-002, CTD-2537I9.16-001, ZNF628-001
chr5:176828872-176829639	7	5.9395e-12	0.0942368	-0.130286	-0.0370633	F12	6938	PFN3-001, GRK6-009, F12-002, F12-005, GRK6-008, F12-003, F12-006
chr6:28510281-28510928	16	4.9531e-10	0.0956146	0.104849	0.0747663	GPX5	16492	NA
chr3:139654245-139654264	2	1.98456e-06	0.0972159	0.0500262	0.0454065	CLSTN2	218	CLSTN2-001, CLSTN2-002
chr8:145925708-145925997	4	1.14882e-06	0.101758	-0.129903	-0.094891	ARHGAP39	14514	AF186192.5-002, AF186192.1-001, AF186192.5-005, AF186192.5-004
chr19:11924686-11925094	8	1.44948e-06	0.102005	0.0676484	0.0540693	ZNF440	13	ZNF440-001, ZNF440-002, ZNF440-004, ZNF440-006, ZNF440-005
chr1:159141063-159141893	7	1.2286e-12	0.104194	0.105215	0.0404262	CADM3	0	CADM3-002, CADM3-001, CADM3-004
chr5:33936171-33936752	13	2.05029e-10	0.104416	0.195415	0.0990802	RXFP3	0	RXFP3-001
chr19:58280832-58281117	7	1.5579e-06	0.105519	0.10383	0.0824908	ZNF587	22668	ZNF586-003, ZNF586-001, ZNF586-002, ZNF586-005, ZNF586-004, ZNF586-006
chr5:59189649-59189934	8	3.17793e-07	0.106536	0.154059	0.0926027	PDE4D	593991	PDE4D-001, PDE4D-002
chr10:103815644-103816311	10	1.3727e-10	0.107086	0.156324	0.0289731	C10orf76	0	C10orf76-004, C10orf76-001
chr5:114598306-114599159	13	1.76284e-12	0.107657	0.14817	0.0391953	PGGT1B	0	PGGT1B-002, PGGT1B-001, PGGT1B-003, CTC-428G20.6-001
chr7:142828903-142829066	3	1.9636e-07	0.109713	0.165225	0.0692552	PIP	108	PIP-001
chr6:146349312-146349527	3	4.9387e-07	0.110283	0.115903	0.0892386	GRM1	394	GRM1-001, GRM1-019, GRM1-201, GRM1-202, GRM1-002, GRM1-018, GRM1-017, GRM1-020
chr14:24781881-24781937	2	9.65329e-07	0.119273	-0.159747	-0.0828502	LTB4R	1176	CIDEB-001, CIDEB-002, LTB4R-001, LTB4R-003, LTB4R-002, LTB4R-004, CIDEB-005, CIDEB-006, LTB4R-005
chr6:144386093-144386528	14	1.73465e-07	0.12229	-0.112187	-0.0629826	PLAGL1	358	PLAGL1-205, PLAGL1-206, PLAGL1-006
chr15:44116616-44117354	10	3.94402e-17	0.126628	-0.211509	-0.0542125	MFAP1	0	WDR76-001, MFAP1-001, WDR76-002, WDR76-003
chr19:52511370-52511900	11	3.46755e-07	0.128569	0.178948	0.0747512	ZNF615	0	ZNF615-001, ZNF615-005, ZNF615-006, ZNF615-004, ZNF615-012, ZNF615-013, ZNF615-010, ZNF615-003, ZNF615-007, ZNF615-002, ZNF615-011, ZNF615-014, ZNF615-009
chr11:2925439-2926361	17	6.21574e-10	0.128976	-0.0956525	-0.0522237	SLC22A18	1927	SLC22A18-003, SLC22A18-005, SLC22A18AS-002, SLC22A18-012, SLC22A18-006, SLC22A18AS-001
chr10:120101750-120102359	11	6.51606e-17	0.131054	0.157071	0.0288173	FAM204A	0	FAM204A-007, FAM204A-006, FAM204A-005, FAM204A-008, FAM204A-004, FAM204A-010, FAM204A-011
chr4:53727431-53728510	7	1.72554e-08	0.132388	-0.181914	-0.0658631	RASL11B	0	RASL11B-001, RASL11B-002, RASL11B-003
chr4:159130014-159131785	9	2.70175e-07	0.133185	0.082999	0.0466012	TMEM144	0	TMEM144-001, TMEM144-014, TMEM144-012, TMEM144-010, TMEM144-009, TMEM144-003, TMEM144-004, TMEM144-016, TMEM144-015, TMEM144-011, TMEM144-002, TMEM144-013
chr5:37834672-37835168	7	1.31758e-07	0.135821	0.0683174	0.0465123	GDNF	4614	GDNF-201, GDNF-002, GDNF-004, GDNF-005, GDNF-006
chr10:105428385-105428651	4	1.67e-06	0.141079	0.0577834	0.0417555	SH3PXD2A	186513	NA
chr4:154702461-154702806	3	3.23518e-10	0.141989	0.232087	0.0701082	SFRP2	7422	NA
chr12:34547337-34548136	5	4.22464e-09	0.145775	0.16264	0.0652138	ALG10	372121	NA
chr20:62288950-62289982	11	1.77319e-14	0.149364	0.168257	0.0554164	RTEL1	0	RTEL1-201, RTEL1-012, RTEL1-011, RTEL1-001, RTEL1-009, RTEL1-TNFRSF6B-001, RTEL1-007, RTEL1-TNFRSF6B-002, RTEL1-014
chr19:56879207-56879994	13	4.28274e-08	0.15151	-0.264902	-0.0730409	ZSCAN5A	0	ZNF542-007, ZNF542-002, ZNF542-006, ZNF542-003, ZNF542-001, ZNF542-004, ZNF542-009, ZSCAN5A-004, ZNF542-010, ZNF542-008, AC006116.21-003, AC006116.21-001, ZNF542-013, ZNF542-012
chr12:110939771-110941087	13	3.38138e-39	0.151775	-0.327654	-0.0497516	VPS29	0	RAD9B-004, VPS29-002, RAD9B-003, RAD9B-001, RAD9B-002, RAD9B-005, RAD9B-006, RAD9B-009, RAD9B-008, RAD9B-007, VPS29-201, VPS29-005, VPS29-007, VPS29-001, VPS29-006, VPS29-008, VPS29-010, VPS29-009
chr1:28051702-28052146	4	1.01629e-12	0.152778	-0.22456	-0.078909	FAM76A	344	FAM76A-003, FAM76A-004, FAM76A-002, FAM76A-001, FAM76A-006, FAM76A-007
chr6:134217242-134217401	2	1.62552e-06	0.153455	0.146559	0.118867	TCF21	6983	NA
chr2:106015518-106016257	12	9.40046e-37	0.155023	-0.2167	-0.0524881	FHL2	0	FHL2-004, FHL2-002, FHL2-202, FHL2-003, FHL2-005, FHL2-006, FHL2-010
chr17:80200741-80201299	4	6.92399e-07	0.158745	-0.143537	-0.072625	CSNK1D	30295	CSNK1D-029
chr20:61340107-61340116	3	1.75354e-06	0.163674	0.14896	0.121548	NTSR1	73	NTSR1-001
chr11:393392-393648	4	1.50934e-06	0.165922	-0.0566223	-0.036294	PKP3	793	PKP3-001, PKP3-004, PKP3-005, PKP3-006, PKP3-007, PKP3-003, PKP3-002
chr15:27215448-27216529	17	1.60845e-11	0.17027	0.220131	0.0838427	GABRG3	0	GABRG3-001, GABRG3-003, GABRG3-002
chr5:157078822-157079825	8	9.4585e-09	0.173059	-0.198974	-0.0734939	SOX30	18663	SOX30-001, SOX30-002
chr6:116937346-116938100	13	1.49394e-08	0.181252	0.151962	0.0589318	RSPH4A	0	RSPH4A-002, RSPH4A-001, RSPH4A-201
chr17:78800264-78800321	2	2.09039e-06	0.183705	0.0625704	0.0579945	RPTOR	281639	NA
chr2:628881-629121	5	2.14821e-11	0.195806	0.230368	0.0630456	TMEM18	47037	NA
chr6:168197625-168198163	7	1.60256e-11	0.196268	-0.178459	-0.0581782	LINC01558	86	C6orf123-002, C6orf123-001, AL009178.1-201
chr6:28226885-28227482	11	5.80818e-08	0.20064	0.0836464	0.0432732	ZKSCAN4	0	NKAPL-001, ZKSCAN4-201
chr6:30226874-30228431	40	3.19157e-20	0.20935	-0.193201	-0.102439	HCG17	65480	HLA-L-001, HLA-L-002, HLA-L-003
chr17:77141597-77142148	3	1.62273e-07	0.210614	0.169164	0.0477399	RBFOX3	336532	NA
chr15:44092166-44093010	12	1.26138e-17	0.212148	-0.120807	-0.0298898	SERINC4	0	SERINC4-201, SERINC4-004, SERINC4-001, SERINC4-005, RP11-296A16.1-001, HYPK-001, SERINC4-002, SERINC4-003, HYPK-004, SERINC4-006, HYPK-005, HYPK-006, SERF2-202
chr19:44506804-44507710	12	1.65786e-09	0.220037	0.109313	0.0350421	ZNF230	0	ZNF230-001, ZNF230-002, ZNF230-003, RP11-15A1.7-002, RP11-15A1.7-001, ZNF230-005
chr6:31695903-31696729	25	1.01533e-09	0.234242	0.0485901	0.0312763	DDAH2	1310	DDAH2-004, DDAH2-002, DDAH2-001, DDAH2-007, DDAH2-008, DDAH2-010, DDAH2-003, DDAH2-006, DDAH2-009, DDAH2-005
chr1:32826969-32827840	10	3.19227e-46	0.245361	-0.409893	-0.0526473	FAM229A	4	TSSK3-001, FAM229A-002, FAM229A-003, FAM229A-001
chr1:7844735-7845798	6	8.90998e-13	0.257749	-0.238837	-0.0885837	PER3	21	PER3-002, PER3-001, PER3-003, PER3-005, PER3-007
chr6:32145071-32145470	10	4.57252e-07	0.270703	-0.0567014	-0.045827	AGPAT1	418	AGPAT1-001, RNF5-001, AGPAT1-003, AGPAT1-004, AGPAT1-005, AGPAT1-006, AGPAT1-201, RNF5-201, AGPAT1-007, RNF5-002, AGPAT1-002
chr14:101487756-101487983	3	6.55732e-07	0.308574	0.156837	0.0642256	MIR379	420	MIR379-201, MIR411-201
chr12:133463885-133465592	33	1.99215e-13	0.310164	-0.162683	-0.0861193	CHFR	0	CHFR-201, CHFR-001, RP11-46H11.12-001, CHFR-002, CHFR-004, CHFR-003, CHFR-016, CHFR-017, CHFR-015, CHFR-014
chr17:21281017-21281163	3	1.93808e-06	0.325599	-0.104495	-0.0714024	KCNJ12	1318	KCNJ12-001
chr18:49865488-49866548	19	4.54349e-09	0.328192	0.151106	0.0813846	DCC	0	DCC-001, RP11-25O3.1-001
chr15:41951695-41952645	9	1.73248e-13	0.330055	-0.339253	-0.0693903	MGA	0	MGA-201, MGA-202, MGA-203, MGA-004
chr19:12444484-12445173	10	8.99124e-09	0.341468	0.178078	0.0611717	ZNF563	0	ZNF563-001, ZNF563-005, ZNF563-004, ZNF563-002
chr19:56014812-56015332	4	5.67352e-07	0.349051	-0.175464	-0.0701555	SSC5D	14942	NA
chr6:33245128-33246488	43	1.53848e-18	0.354241	-0.119616	-0.0462651	B3GALT4	211	B3GALT4-001, RPS18-008, B3GALT4-002
chr6:30130819-30132226	26	1.3976e-13	0.383036	-0.147961	-0.0475985	TRIM15	0	TRIM15-203, TRIM15-001
chr20:42142417-42143399	24	7.16951e-09	0.395541	-0.127842	-0.0705089	L3MBTL1	0	L3MBTL1-003, L3MBTL1-005, L3MBTL1-019, L3MBTL1-202, L3MBTL1-009, L3MBTL1-008, L3MBTL1-016, L3MBTL1-006
chr11:3253581-3254011	8	5.74659e-07	0.408673	0.10315	0.0523179	MRGPRE	0	MRGPRE-001, MRGPRE-201
chr12:58013241-58013915	18	6.95562e-08	0.425986	-0.0588451	-0.0310551	SLC26A10	0	SLC26A10-001, AC025165.8-002, SLC26A10-201, SLC26A10-003, AC025165.8-001, SLC26A10-009, SLC26A10-010, SLC26A10-008, AC025165.8-003
chr12:56882314-56883202	8	2.60377e-11	0.445987	-0.270302	-0.0407831	GLS2	133	GLS2-001, GLS2-002, GLS2-010, GLS2-011, GLS2-006, GLS2-008, GLS2-003, GLS2-005, GLS2-012, GLS2-004, GLS2-009, GLS2-201
chr11:2722195-2722713	13	3.46301e-08	0.459954	-0.0933105	-0.0459456	KCNQ1	239529	KCNQ1OT1-001
chr12:115134886-115136308	42	1.13697e-23	0.460208	0.25042	0.0753964	TBX3	12917	NA
chr2:232379094-232379717	9	4.55882e-18	0.469608	-0.228182	-0.0572915	LINC00471	44	LINC00471-001
chr3:50375239-50376006	17	4.13917e-09	0.584333	-0.181266	-0.0710201	RASSF1	2361	RASSF1-007, RASSF1-005, RASSF1-009
chr10:97802849-97803386	11	2.68102e-11	0.608519	-0.239493	-0.0515008	ENTPD1-AS1	46606	CCNJ-003, CCNJ-004, ENTPD1-AS1-010, CCNJ-002, CCNJ-201
chr6:28494445-28494863	4	1.2085e-07	0.611918	0.17376	0.0416022	GPX5	656	GPX5-001, GPX5-002, GPX5-005, GPX6-003, GPX5-004
chr15:52404029-52405464	12	3.93723e-08	0.731404	-0.154959	-0.0451273	BCL2L10	0	BCL2L10-001, BCL2L10-002
chr11:2019079-2019823	19	4.47594e-08	0.736163	-0.0823349	-0.0354742	H19	14	H19-201, H19-008, H19-004, H19-002, H19-001, H19-005, H19-009, H19-007, H19-013, H19-003, H19-015, H19-006, H19-014
chr15:69744390-69745085	12	3.58839e-08	0.772581	0.235861	0.0801612	RPLP1	74	RPLP1-001, RPLP1-002, RPLP1-003, RPLP1-004, RPLP1-006
chr11:63439065-63439590	10	5.11689e-20	0.807729	-0.0823176	-0.0157903	ATL3	0	ATL3-201, ATL3-001, ATL3-005, ATL3-002, ATL3-004
chr1:28241026-28241681	15	3.3176e-17	0.871877	-0.233131	-0.0575135	RPA2	0	RPA2-004, RPA2-002, RPA2-001, RPA2-003
chr11:2292361-2293665	38	1.83362e-21	0.882204	-0.180099	-0.0539637	ASCL2	179	ASCL2-001
chr19:44515398-44516267	2	0.277365	0.897555	-0.0155983	-0.0132105	ZNF230	8321	NA
chr6:31868133-31869588	27	7.85499e-34	0.917	-0.20382	-0.0354382	C2	0	ZBTB12-001, C2-015, C2-014
chr6:32015618-32016426	24	7.01457e-07	0.938733	0.124731	0.0272187	TNXB	60725	TNXB-006, TNXB-005
chr13:78493203-78494171	32	6.89376e-09	0.944341	0.185711	0.0780874	EDNRB	55493	EDNRB-003, EDNRB-001, EDNRB-201, EDNRB-002, RNF219-AS1-013
chr11:44331629-44333030	36	1.88623e-10	0.949349	0.129925	0.0431232	ALX4	0	ALX4-001
chr11:86383182-86383940	20	4.82072e-08	0.963453	-0.131242	-0.0362737	ME3	0	ME3-202, ME3-001, ME3-004, ME3-002, ME3-009, ME3-005, ME3-007, ME3-003, ME3-010, ME3-008, ME3-203
chr6:31690904-31691905	27	8.1573e-09	0.974626	0.0668494	0.0222268	C6orf25	0	C6orf25-004, C6orf25-003, C6orf25-002, C6orf25-001, C6orf25-007, C6orf25-005, LY6G6C-001, C6orf25-011, C6orf25-006, C6orf25-009, C6orf25-010, LY6G6C-002
chr6:30038720-30038955	11	1.80871e-06	0.994046	0.0180296	0.00965947	RNF39	4673	NA
