# Supplementary material for: Unique DNA methylation signature in HPV-positive head and neck squamous cell carcinomas
Source: Genome Med. 2017 Apr 5;9:33. doi: 10.1186/s13073-017-0419-z (PMC5382363; doi:10.1186/s13073-017-0419-z)
Supplement: Supplementary file 8 — Differentially methylated regions in neck. (XLSX 130 kb) [file 13073_2017_419_MOESM8_ESM.xlsx]

## Sheet: DMRs-neck
coord	no.cpgs	minfdr	Stouffer	maxbetafc	meanbetafc	name	distance	overlapping_promoters
chr10:95653378-95654752	12	2.93493e-87	4.96264e-25	0.277415	0.17919	SLC35G1	0	SLC35G1-001, SLC35G1-201, SLC35G1-002, SLC35G1-003, SLC35G1-004, SLC35G1-005
chr1:171220575-171220819	4	3.78552e-57	1.0114e-21	0.388395	0.274193	FMO1	2912	RP1-45C12.1-001
chr12:5018229-5020202	18	1.46709e-58	1.68359e-20	0.46295	0.309407	KCNA1	0	KCNA1-001, KCNA1-002, KCNA1-003
chr8:134203235-134203841	6	2.20898e-50	2.71826e-20	-0.506383	-0.400212	WISP1	0	WISP1-002, WISP1-001, WISP1-004, WISP1-201, WISP1-005, WISP1-003
chr1:72748124-72750671	16	3.65394e-61	6.32267e-19	0.479506	0.252633	NEGR1	0	NEGR1-001, NEGR1-201
chr3:27762095-27764660	14	2.74619e-74	3.22735e-18	0.342894	0.132666	EOMES	0	EOMES-001, EOMES-002, EOMES-004, EOMES-201
chr19:48774392-48775389	9	4.22132e-51	4.09031e-17	0.245919	0.166104	ZNF114	0	ZNF114-201, ZNF114-004, ZNF114-005, ZNF114-002, ZNF114-003, CTC-241F20.4-001, ZNF114-007
chr19:58143829-58145084	13	1.03879e-59	4.56019e-17	0.445571	0.221093	ZNF211	0	ZNF211-007, ZNF211-003, ZNF211-005, ZNF211-001, ZNF211-004, ZNF211-006, ZNF211-002, ZNF211-011, ZNF211-009, ZNF211-202, ZNF211-010, ZNF211-203
chr12:15474441-15476085	14	4.47986e-66	7.99318e-17	0.429166	0.274446	PTPRO	0	PTPRO-001, PTPRO-002, PTPRO-003, PTPRO-008
chr4:99064102-99064904	9	1.12133e-41	1.15831e-16	0.248069	0.217627	STPG2	0	STPG2-001
chr5:83677872-83680968	19	5.3355e-37	2.39693e-16	0.299193	0.225879	EDIL3	0	EDIL3-001, EDIL3-003, CTD-2269F5.1-002, CTD-2269F5.1-001, CTD-2269F5.1-004, CTD-2269F5.1-003, CTD-2269F5.1-005
chr3:107646471-107647202	7	1.16364e-38	1.01937e-15	0.390349	0.276994	LINC00636	44419	NA
chr20:1206255-1207383	11	7.05959e-37	2.52711e-13	0.362804	0.294464	RAD21L1	0	RAD21L1-003, RAD21L1-201, RAD21L1-001, RAD21L1-004
chr3:180397115-180398017	13	1.60211e-49	8.0889e-13	0.214776	0.123953	CCDC39	57645	CCDC39-001, CCDC39-AS1-001
chr6:133890472-133890532	3	3.7335e-29	8.29502e-13	0.278311	0.247456	EYA4	328736	NA
chr7:23695160-23695323	3	4.01093e-27	3.15868e-12	-0.380744	-0.319231	CCDC126	58162	AC006026.12-001
chr19:45260278-45262055	7	1.60583e-22	8.22107e-12	-0.282297	-0.192799	BCL3	8300	BCL3-007, BCL3-004, BCL3-008, BCL3-006, BCL3-009
chr1:161368787-161369970	10	4.98797e-56	9.71166e-12	0.315182	0.248408	CFAP126	31114	RNU6-481P-201
chr8:95003236-95003953	5	1.00484e-36	1.10082e-11	0.308675	0.225728	PDP1	74153	NA
chr5:100236199-100237279	7	3.15941e-36	1.76644e-11	0.314256	0.241388	ST8SIA4	1708	ST8SIA4-001, ST8SIA4-002, ST8SIA4-003
chr1:1477931-1479238	6	5.38117e-45	2.15237e-11	-0.341351	-0.195343	SSU72	31024	NA
chr12:39298639-39300744	14	1.06211e-32	1.77147e-10	0.308123	0.170711	CPNE8	0	CPNE8-001, CPNE8-002, CPNE8-009, RP11-396F22.1-001
chr12:125423730-125425518	7	6.36317e-19	2.49714e-10	0.360103	0.270715	DHX37	48149	NA
chr4:177713180-177714456	7	5.97989e-46	3.82432e-10	0.325972	0.208799	VEGFC	0	VEGFC-001
chr5:87437106-87437959	4	2.6824e-20	1.11318e-09	0.274705	0.239006	TMEM161B	78577	NA
chr7:93203695-93205295	24	1.06063e-52	1.49309e-09	0.329113	0.17547	CALCR	0	CALCR-201, CALCR-202, CALCR-001, CALCR-005
chr3:85007732-85008991	13	7.92055e-30	1.52128e-09	0.321778	0.208569	CADM2	0	CADM2-002, CADM2-006, CADM2-005, CADM2-004
chr8:67025213-67026896	12	2.57406e-36	1.64914e-09	0.324451	0.243421	TRIM55	12382	AC084082.3-001, AC084082.3-002
chr19:44763334-44764603	7	2.90704e-38	1.79715e-09	0.371778	0.277019	ZNF235	44575	ZNF233-001, ZNF233-005, ZNF233-004, ZNF233-002
chr8:82192519-82193704	11	3.05831e-30	5.00979e-09	0.274382	0.156243	FABP5	0	FABP5-001, FABP5-002, FABP5-004, FABP5-003, RP11-363E6.3-002, RP11-363E6.3-001
chr7:95063967-95065605	17	7.59129e-55	5.78025e-09	0.318264	0.184095	PON2	0	PON2-002, PON2-001, PON2-004, PON2-003, PON2-008, PON2-011, PON2-012, PON2-010, PON2-009, PON2-013, PON2-014, PON2-006, PON2-007, PON2-201
chr5:42423577-42425093	13	7.87368e-24	6.64111e-09	0.283035	0.193928	GHR	0	GHR-001, GHR-201, GHR-003
chr3:186856928-186857593	8	7.49182e-25	9.52913e-09	0.356507	0.279247	RPL39L	0	RPL39L-002, RPL39L-001
chr17:46687312-46689426	17	2.39026e-43	1.00888e-08	0.316898	0.137788	HOXB7	0	HOXB7-001, HOXB7-003, HOXB8-003
chr17:61777804-61778813	6	1.12351e-38	3.38181e-08	-0.335968	-0.194235	LIMD2	0	LIMD2-001, LIMD2-011, LIMD2-004, LIMD2-012, LIMD2-002, LIMD2-010, LIMD2-005, LIMD2-008, LIMD2-009, LIMD2-006, LIMD2-003, LIMD2-007
chr17:32911991-32912081	2	4.06005e-17	9.04203e-08	0.272491	0.256556	TMEM132E	4223	NA
chr12:107711489-107713793	14	5.53201e-33	1.1989e-07	0.29738	0.154222	BTBD11	0	BTBD11-003, BTBD11-007, BTBD11-002, BTBD11-001, BTBD11-006
chr15:84116920-84116935	2	1.28983e-21	1.57738e-07	0.191132	0.150874	SH3GL3	829	SH3GL3-001, SH3GL3-002, SH3GL3-003, SH3GL3-202, SH3GL3-005
chr17:46659019-46660002	6	1.00237e-17	1.63e-07	0.439172	0.36627	HOXB3	7629	HOXB4-001, MIR10A-201, HOXB3-005, MIR10A-001
chr12:93969214-93969700	2	4.08269e-15	1.83035e-07	-0.347836	-0.287875	SOCS2	2912	SOCS2-013, SOCS2-012
chr4:185089712-185090043	4	2.51458e-20	2.85717e-07	0.198718	0.161227	ENPP6	49071	NA
chr5:88178400-88180330	15	2.38988e-24	3.12417e-07	0.334437	0.222531	MEF2C	19592	MEF2C-003, MEF2C-010, MEF2C-013, MEF2C-201, MEF2C-025, MEF2C-022, MEF2C-011, MEF2C-024, MEF2C-018, MEF2C-AS1-004, MEF2C-AS1-006, MEF2C-012, MEF2C-023, MEF2C-001, MEF2C-AS1-005
chr11:129245309-129246394	11	1.56548e-22	4.236e-07	0.269209	0.199748	BARX2	0	BARX2-001
chr16:30108092-30108841	5	2.77325e-20	5.27715e-07	-0.219801	-0.196019	BOLA2	96786	YPEL3-002, YPEL3-001, RP11-455F5.3-001, YPEL3-003, YPEL3-008, YPEL3-009, YPEL3-011, YPEL3-010, YPEL3-006, YPEL3-007, YPEL3-005, YPEL3-004, YPEL3-012
chr1:228565914-228567311	9	5.37313e-19	7.5413e-07	0.482938	0.337726	OBSCN	43398	NA
chr1:150978385-150980086	7	7.91652e-21	8.91043e-07	0.307438	0.210176	FAM63A	768	PRUNE-201, PRUNE-001, FAM63A-002, FAM63A-007, FAM63A-005, PRUNE-005, PRUNE-003, PRUNE-002, PRUNE-009, PRUNE-010, PRUNE-006, PRUNE-007, FAM63A-003, PRUNE-008, FAM63A-006
chr7:150818877-150820714	7	2.43017e-16	9.37421e-07	-0.177171	-0.128911	AGAP3	7112	AGAP3-020, AGAP3-025, AGAP3-021
chr15:89910632-89911317	7	1.08216e-18	1.01614e-06	-0.376652	-0.238475	MIR9-3	0	MIR9-3-201, LINC00925-005
chr4:130017238-130017530	3	2.11565e-14	1.04363e-06	0.235205	0.194989	C4orf33	0	C4orf33-201, C4orf33-004, C4orf33-005, C4orf33-003
chr4:155410860-155411806	4	9.69447e-20	1.22516e-06	-0.21247	-0.173812	DCHS2	1124	DCHS2-002, DCHS2-201, DCHS2-005
chr12:59989535-59990894	10	7.02556e-21	1.24936e-06	0.221145	0.137115	SLC16A7	0	SLC16A7-003, SLC16A7-008, SLC16A7-004, SLC16A7-002
chr2:2643372-2643480	2	1.12857e-12	1.3828e-06	0.33328	0.274726	MYT1L	308327	NA
chr8:60031438-60032246	9	1.27435e-19	1.55982e-06	0.194648	0.161057	TOX	0	TOX-001, RP11-25K19.1-002, RP11-25K19.1-001, RP11-25K19.1-003
chr21:45560663-45561490	5	1.47269e-15	1.86381e-06	-0.356791	-0.278939	C21orf33	7169	NA
chr1:1168036-1168550	4	2.93641e-16	2.05584e-06	-0.315379	-0.254801	B3GALT6	407	SDF4-007, SDF4-001, B3GALT6-001, SDF4-005, SDF4-002, SDF4-201
chr13:72441146-72441711	8	1.45469e-17	2.33609e-06	0.359028	0.284081	DACH1	0	DACH1-001, DACH1-201, DACH1-202, DACH1-002
chr17:42289671-42290419	6	2.75079e-17	2.37102e-06	-0.210825	-0.175726	UBTF	5451	UBTF-010, UBTF-011
chr19:56988205-56989812	12	6.39411e-23	2.43591e-06	-0.376982	-0.25393	ZNF667	0	ZNF667-001, ZNF667-AS1-201, ZNF667-002, ZNF667-AS1-001, ZNF667-AS1-004, ZNF667-AS1-003, ZNF667-005, ZNF667-AS1-007, ZNF667-AS1-006, ZNF667-003, ZNF667-007, ZNF667-AS1-005, ZNF667-AS1-002, ZNF667-006, ZNF667-AS1-008, ZNF667-AS1-009
chr4:23890659-23892540	9	3.32949e-15	3.08301e-06	0.387248	0.231621	PPARGC1A	0	PPARGC1A-001, PPARGC1A-007, PPARGC1A-004, PPARGC1A-008, PPARGC1A-015
chr11:22646597-22648107	21	2.34863e-30	3.26861e-06	0.283571	0.156835	FANCF	0	FANCF-001, AC103801.2-201, GAS2-010
chr4:5894691-5895410	5	1.96291e-18	3.79959e-06	0.363055	0.277997	CRMP1	0	CRMP1-001
chr8:114449226-114450647	11	5.07984e-27	5.21916e-06	0.295772	0.205072	CSMD3	0	CSMD3-001, CSMD3-201, CSMD3-002, CSMD3-005, CSMD3-003
chr4:138453416-138453717	5	2.82496e-15	5.63483e-06	0.280379	0.173184	PCDH18	0	PCDH18-001, PCDH18-002, PCDH18-003, PCDH18-005, PCDH18-006
chr10:17243266-17244192	7	5.58482e-27	6.88931e-06	0.233387	0.109046	TRDMT1	0	TRDMT1-201, TRDMT1-006, TRDMT1-202, TRDMT1-203, TRDMT1-001, TRDMT1-204, TRDMT1-008, TRDMT1-010, TRDMT1-205, TRDMT1-011, TRDMT1-012, TRDMT1-005, TRDMT1-007, TRDMT1-002
chr6:26312804-26313412	3	1.17908e-11	8.19074e-06	0.23272	0.223673	HIST1H4H	27077	NA
chr15:44486562-44487924	12	1.61907e-29	9.04389e-06	0.205797	0.123687	FRMD5	0	FRMD5-009, FRMD5-001, FRMD5-003, FRMD5-010, FRMD5-004, FRMD5-005
chr5:176793941-176794799	5	3.62649e-13	9.57556e-06	-0.392118	-0.282355	RGS14	0	RGS14-003, RGS14-007, RGS14-006, RGS14-002, RGS14-009, RGS14-008, RGS14-004
chr14:37127671-37128790	6	9.45923e-15	1.12859e-05	-0.378115	-0.280749	PAX9	898	PAX9-201, PAX9-004, RP11-964E11.2-001, PAX9-005
chr14:72886943-72887678	3	1.38556e-12	1.2759e-05	-0.26053	0.00256085	RGS6	487157	RGS6-009
chr7:28338584-28338985	6	2.68527e-14	1.43131e-05	0.240475	0.184263	CREB5	0	CREB5-005
chr6:84418433-84419360	13	5.42457e-18	1.61229e-05	0.428533	0.291127	SNAP91	0	SNAP91-009, SNAP91-017, SNAP91-001, SNAP91-201, SNAP91-202, SNAP91-007, SNAP91-018, SNAP91-004, SNAP91-013, SNAP91-019, SNAP91-005, SNAP91-006, SNAP91-002, SNAP91-010, SNAP91-008, SNAP91-011, SNAP91-015, SNAP91-014, SNAP91-016, SNAP91-012
chr17:8481125-8481454	2	2.25922e-12	1.61845e-05	-0.326071	-0.267843	MYH10	52625	NA
chr20:43726431-43727355	5	2.79313e-15	1.67362e-05	-0.306805	-0.216081	KCNS1	2398	NA
chr8:56433594-56433717	4	1.80759e-12	1.72546e-05	0.308112	0.282351	XKR4	418577	RP11-628E19.2-001
chr3:46506104-46506864	11	1.02886e-19	1.84158e-05	0.294589	0.199979	LTF	19860	LTF-001, LTF-006, LTF-003, LTF-201, LTF-005, LTF-007
chr8:145033104-145033743	6	5.0161e-17	1.91682e-05	-0.278866	-0.215002	PLEC	17170	PLEC-013
chr5:54281198-54281733	8	7.02556e-21	2.00391e-05	0.289858	0.150592	ESM1	0	ESM1-002, ESM1-001
chr7:150871201-150872035	3	2.3284e-12	2.35107e-05	-0.336714	-0.313289	ASB10	12443	GBX1-002
chr1:198828005-198828249	6	7.03468e-15	2.85034e-05	0.34782	0.274985	MIR181A1	33	MIR181A1-201, MIR181B1-201
chr21:28338836-28339907	9	1.31331e-20	2.95432e-05	-0.281782	-0.197341	ADAMTS5	0	ADAMTS5-001
chr16:85648263-85649026	4	7.30594e-14	3.12124e-05	0.239427	0.184234	GSE1	1421	GSE1-002, GSE1-001, GSE1-006
chr1:234667087-234667549	6	1.54026e-13	3.3887e-05	-0.274895	-0.225668	LINC01354	0	RP5-855F14.1-002, RP5-855F14.1-001
chr9:140007056-140007130	2	1.22244e-10	3.44906e-05	-0.135954	-0.126623	DPP7	2065	DPP7-005, DPP7-008, DPP7-002, DPP7-004, DPP7-011, DPP7-010
chr18:32556626-32558369	13	1.80854e-19	4.10766e-05	0.299938	0.166277	MAPRE2	0	MAPRE2-201, MAPRE2-002, MAPRE2-008, MAPRE2-012, MAPRE2-010, MAPRE2-007, MAPRE2-006
chr11:75140541-75140865	4	1.01552e-16	4.50873e-05	-0.321793	-0.267019	KLHL35	809	KLHL35-002, KLHL35-001, KLHL35-201
chr11:44337630-44338968	9	5.09427e-19	4.65662e-05	0.30124	0.199402	ALX4	5914	NA
chr10:17495810-17496989	8	7.91805e-13	5.32173e-05	-0.363204	0.0748444	ST8SIA6	0	ST8SIA6-001
chr18:25757202-25758430	7	3.00935e-14	5.77745e-05	0.362	0.213272	CDH2	0	CDH2-001
chr17:62496405-62496622	3	9.06126e-11	6.03548e-05	-0.391725	-0.262612	DDX5	5862	DDX5-030, MIR5047-202, DDX5-031, MIR3064-202, DDX5-032
chr11:69019375-69019497	2	2.4756e-09	6.24045e-05	0.495162	0.467671	MYEOV	42125	NA
chr16:3016717-3017955	5	4.32377e-14	6.24486e-05	-0.186692	-0.169082	KREMEN2	2500	PAQR4-002, PAQR4-001, PAQR4-003, PKMYT1-006, PAQR4-005
chr6:87646462-87647644	17	4.41748e-26	6.30347e-05	0.435306	0.26721	HTR1E	0	HTR1E-002
chr2:185462847-185463803	8	2.17765e-15	6.31055e-05	0.35257	0.282428	ZNF804A	0	ZNF804A-001
chr6:31695415-31697530	38	3.31293e-55	6.50107e-05	-0.29257	-0.0903301	DDAH2	509	DDAH2-004, DDAH2-002, DDAH2-001, DDAH2-007, DDAH2-008, DDAH2-010, DDAH2-003, DDAH2-006, DDAH2-009, DDAH2-005
chr7:157405965-157406096	3	4.75875e-12	6.51014e-05	0.440599	0.376745	PTPRN2	974386	AC005481.5-001
chr19:48076173-48076841	3	5.13149e-17	7.04518e-05	-0.356942	-0.292035	ZNF541	17060	NA
chr19:3982566-3983219	10	1.71695e-16	7.2775e-05	-0.283736	-0.195999	SNORD37	0	SNORD37-201, EEF2-009, EEF2-007, EEF2-010
chr1:172113506-172114419	6	4.51977e-15	7.61816e-05	-0.300292	-0.246752	DNM3	302888	MIR199A2-201, DNM3OS-001
chr19:19639553-19640075	6	3.23494e-15	7.87153e-05	-0.281811	-0.202482	NDUFA13	12534	YJEFN3-003, YJEFN3-002, YJEFN3-001
chr10:119312077-119313305	6	1.78033e-12	8.09376e-05	0.404169	0.29103	EMX2	10121	NA
chr3:44040206-44041136	7	3.9097e-21	8.1735e-05	0.256423	0.149331	MIR138-1	114568	RP4-555D20.3-001, RP4-555D20.4-001
chr17:76102354-76103164	5	6.23031e-17	8.4455e-05	-0.376514	-0.176922	TNRC6C	102036	AC021593.1-201
chr18:44526430-44527026	8	4.25239e-15	8.85038e-05	-0.323483	-0.244425	KATNAL2	0	KATNAL2-001, KATNAL2-010, KATNAL2-009
chr1:149871658-149872165	3	1.6544e-12	9.37712e-05	-0.348959	-0.249272	BOLA1	503	BOLA1-003, BOLA1-001, BOLA1-004
chr2:131484863-131485486	7	4.10742e-15	9.53223e-05	0.253361	0.161605	GPR148	1157	GPR148-001
chr11:105892558-105893282	15	1.12274e-27	9.55781e-05	0.144002	0.0710395	MSANTD4	0	MSANTD4-001, MSANTD4-003, MSANTD4-002, MSANTD4-004
chr8:24858943-24859537	4	2.33484e-13	9.86946e-05	-0.277766	-0.22515	NEFL	44560	NA
chr19:57018614-57019958	10	1.2848e-16	0.000111101	-0.50872	-0.29693	ZNF471	0	ZNF471-001, ZNF471-002, ZNF471-005
chr16:84230590-84231032	2	2.80086e-10	0.00011521	0.257812	0.193879	ADAD2	5867	RP11-486L19.2-002, ADAD2-010, RP11-486L19.2-001, RP11-486L19.2-003
chr4:99388850-99389164	4	1.91047e-14	0.000115458	0.106573	0.0843879	TSPAN5	189636	NA
chr2:11051728-11052558	8	1.90679e-17	0.000115939	0.27261	0.145126	KCNF1	0	KCNF1-001
chr1:2334136-2338738	24	1.69269e-28	0.000123871	-0.291935	-0.103089	PEX10	5272	RER1-007
chr17:53827880-53828930	8	6.66158e-18	0.000124519	0.230044	0.0859988	PCTP	0	PCTP-001, PCTP-004, PCTP-003, PCTP-008, PCTP-006
chr12:101187957-101188635	4	2.98234e-12	0.000131689	0.343058	0.271388	ANO4	0	ANO4-201, ANO4-002, ANO4-001, ANO4-006, ANO4-007
chr10:70319645-70321383	14	1.7255e-27	0.000131753	0.292975	0.170228	TET1	0	TET1-001
chr19:46318439-46319398	9	1.66132e-15	0.00013835	-0.166249	-0.127478	SYMPK	47150	RSPH6A-001, SYMPK-019, RSPH6A-002, SYMPK-020
chr8:93107718-93107744	2	2.17143e-07	0.000141024	0.100132	0.0988956	RUNX1T1	7710	RUNX1T1-009, RUNX1T1-202, RUNX1T1-026, RUNX1T1-019, RUNX1T1-037, RUNX1T1-033, RUNX1T1-030, RUNX1T1-029, RUNX1T1-010, RUNX1T1-028, RUNX1T1-042, RUNX1T1-023, RUNX1T1-022, RUNX1T1-018, RUNX1T1-036, RUNX1T1-034, RUNX1T1-041, RUNX1T1-025, RUNX1T1-011, RUNX1T1-020, RUNX1T1-032, RUNX1T1-031, RUNX1T1-027, RUNX1T1-024, RUNX1T1-035, RUNX1T1-003, RUNX1T1-021, RUNX1T1-005
chr16:84346361-84346930	5	2.32466e-12	0.000155598	0.217952	0.16999	WFDC1	17960	NA
chr2:438095-438658	3	2.91679e-15	0.000158768	0.324789	0.167217	FAM150B	149787	NA
chr13:39260309-39260633	4	3.64086e-13	0.000159069	0.265761	0.199856	FREM2	540	FREM2-001
chr20:36793373-36794002	13	8.65056e-21	0.00015936	0.367343	0.263683	TGM2	0	TGM2-002, TGM2-004, TGM2-003, TGM2-006, TGM2-001, TGM2-201, TGM2-202
chr4:4861101-4862240	13	1.59224e-25	0.000165767	0.182023	0.113847	MSX1	0	MSX1-001, MSX1-002
chr2:224904347-224904837	6	7.94434e-13	0.00018916	0.249927	0.125397	SERPINE2	311	SERPINE2-001, SERPINE2-002, SERPINE2-005, SERPINE2-007, SERPINE2-006
chr16:54321848-54323335	7	1.01869e-15	0.000195109	-0.346187	-0.143375	IRX3	1470	IRX3-001, IRX3-002
chr20:42543034-42544178	12	3.2912e-24	0.000198212	0.198063	0.13682	TOX2	0	TOX2-003, TOX2-002, TOX2-006
chr4:139162808-139163429	3	1.00282e-08	0.000200792	0.273949	0.196484	SLC7A11	74	SLC7A11-001
chr11:4628823-4629912	11	9.40631e-20	0.000213091	0.373876	0.139198	TRIM68	0	TRIM68-001, TRIM68-006, TRIM68-003, TRIM68-007, TRIM68-004, TRIM68-008
chr10:86016597-86016643	2	1.07225e-08	0.000213584	-0.399702	-0.371585	RGR	11788	RGR-007
chr15:96877194-96877855	4	3.92315e-11	0.000215474	-0.271888	-0.242043	NR2F2	625	NR2F2-201, MIR1469-201, NR2F2-003, NR2F2-004
chr2:121269292-121269372	3	9.35818e-10	0.000215677	0.217192	0.198501	LINC01101	45367	NA
chr10:28031957-28033338	9	2.10251e-15	0.000220434	0.291021	0.183381	MKX	1440	MKX-001, MKX-201, RP11-360I20.2-001, MKX-002, MKX-003
chr14:85995655-85996873	15	1.29807e-21	0.000221774	0.34793	0.212414	FLRT2	0	FLRT2-001, RP11-497E19.1-001, RP11-497E19.2-001, FLRT2-002, FLRT2-004, FLRT2-005
chr2:8422236-8422332	3	3.42399e-10	0.000243092	0.349488	0.309282	LINC00299	46217	NA
chr2:74742362-74743664	7	8.61289e-15	0.000262109	-0.367425	-0.24866	TLX2	766	TLX2-001, TLX2-004, TLX2-003
chr16:2042466-2043015	3	1.74379e-17	0.000263743	-0.370182	-0.210559	SYNGR3	2520	SYNGR3-005, SYNGR3-006
chr5:136834863-136835107	3	1.46095e-18	0.000291271	0.235647	0.196806	SPOCK1	0	SPOCK1-201, SPOCK1-001, SPOCK1-003, SPOCK1-004
chr1:177150789-177151620	6	3.27165e-19	0.000299492	0.353077	0.209493	BRINP2	10156	NA
chr11:116451176-116452003	6	4.87862e-19	0.000306714	0.390588	0.205904	BUD13	191711	NA
chr1:178511459-178512616	11	1.89689e-18	0.00031719	0.134338	0.0905327	TEX35	29247	C1orf220-201, C1ORF220-201, C1orf220-002, C1orf220-001
chr12:670520-671027	4	1.4174e-10	0.00031804	-0.236128	-0.183597	B4GALNT3	8821	NA
chr8:145925258-145926462	9	2.02321e-17	0.000333443	-0.600115	-0.234859	ARHGAP39	14064	AF186192.5-002, AF186192.1-001, AF186192.5-005, AF186192.5-004
chr16:66834571-66834841	2	1.18306e-11	0.000337913	-0.116834	-0.0744307	CCDC79	115	CCDC79-001, CCDC79-201, CCDC79-202, CCDC79-203, CCDC79-204, CCDC79-003, CCDC79-005, CCDC79-004
chr5:102201128-102201890	8	3.36123e-17	0.000340638	0.317771	0.219846	PAM	0	PAM-201, PAM-029, PAM-006, PAM-003, PAM-001, PAM-202, PAM-004, PAM-002, PAM-018, PAM-020, PAM-019, PAM-017, PAM-016, PAM-021
chr22:46370644-46371152	2	9.25079e-10	0.000345824	0.258071	0.229294	WNT7B	1856	WNT7B-001, WNT7B-005, WNT7B-002, WNT7B-004, CR536603.1-201
chr4:11430022-11431359	12	3.24356e-18	0.000369842	0.200029	0.136212	HS3ST1	0	HS3ST1-001, HS3ST1-002, HS3ST1-003
chr17:46698273-46698598	2	2.38995e-11	0.000371663	-0.302537	-0.300146	HOXB9	5237	NA
chr6:152421333-152421432	2	8.71486e-08	0.000382881	0.255866	0.23802	ESR1	156025	NA
chr7:36700744-36701016	4	1.2393e-10	0.000387042	-0.421312	-0.271717	AOAH	63138	AOAH-011
chr15:25325092-25325901	4	2.70239e-10	0.000388119	0.349482	0.283859	IPW	20488	SNORD116-14-201, SNORD116-13-201, SNORD116-15-201, SNHG14-022
chr7:101768610-101768874	4	1.045e-09	0.000401251	-0.33664	-0.320707	CUX1	307728	NA
chr19:57049695-57050620	7	9.48689e-11	0.000423409	-0.451288	-0.335246	ZFP28	0	ZFP28-001, AC005498.3-003, ZFP28-004, AC005498.3-002, AC005498.3-001, ZFP28-002, AC005498.3-004, ZFP28-005, AC005498.3-005
chr22:31886454-31886456	2	1.42488e-08	0.000427198	0.0692094	0.0538437	EIF4ENIF1	531	EIF4ENIF1-002, EIF4ENIF1-001, EIF4ENIF1-009, EIF4ENIF1-005, EIF4ENIF1-003, EIF4ENIF1-006, SFI1-016
chr3:158518888-158519410	5	5.92458e-14	0.000435413	0.30914	0.185814	MFSD1	305	MFSD1-018, MFSD1-201, MFSD1-001, MFSD1-007, MFSD1-005, MFSD1-008, MFSD1-003, MFSD1-009, MFSD1-002, RP11-379F4.9-001
chr19:4930780-4930908	3	1.79025e-08	0.00043682	-0.314798	-0.220339	UHRF1	20214	MIR4747-201
chr13:23500153-23500838	4	2.98661e-10	0.000442134	0.454891	0.349948	BASP1P1	27833	NA
chr11:131561541-131561778	2	1.15213e-09	0.000461653	0.236787	0.196077	NTM	321170	NA
chr22:50919482-50919512	3	6.0125e-09	0.000468291	-0.419941	-0.35965	ADM2	473	ADM2-201, ADM2-002, ADM2-001
chr17:5000803-5001281	4	9.72447e-12	0.000480217	-0.313303	-0.230361	ZFP3	19049	NA
chr20:708630-709392	5	1.37235e-11	0.000499891	0.344451	0.230291	SLC52A3	39836	NA
chr4:44450870-44451526	9	4.80896e-13	0.00051225	0.244503	0.201212	KCTD8	46	KCTD8-001, KCTD8-002, AC131951.1-201
chr13:93878969-93879042	4	6.64066e-10	0.000539973	0.296874	0.223553	GPC6	36	GPC6-001
chr4:1022356-1022647	3	2.31906e-09	0.00054447	-0.299509	-0.24176	FGFRL1	17416	RP11-460I19.2-001
chr2:1821361-1821497	2	7.83075e-08	0.000551228	0.124046	0.104997	MYT1L	513548	NA
chr17:47583654-47583662	2	1.69935e-07	0.000573877	-0.224236	-0.196438	NGFR	10999	NA
chr6:3160502-3160584	3	6.84518e-09	0.000584579	0.168545	0.13358	TUBB2A	2719	NA
chr1:171283153-171283203	2	9.8729e-09	0.000586401	0.0386637	0.0385838	FMO4	283	FMO4-001, FMO4-003, FMO4-002
chr6:27655170-27655992	6	3.60715e-12	0.000596466	0.113836	0.08132	LINC01012	5822	NA
chr3:126108097-126108727	4	1.28832e-14	0.000602919	0.276217	0.115578	CCDC37	5055	NA
chr18:56932714-56932993	3	4.56976e-09	0.000635245	0.352506	0.275778	RAX	7632	NA
chr8:4849399-4849827	3	9.55896e-11	0.000651479	-0.269646	-0.209048	CSMD1	2501	NA
chr5:96478495-96478573	3	3.59364e-09	0.000703392	0.323033	0.181372	LIX1	0	LIX1-001, LIX1-002
chr16:89069935-89070185	3	1.37657e-09	0.000727748	0.238708	0.201296	CBFA2T3	26431	NA
chr13:113097633-113097975	3	6.80346e-11	0.000737617	0.254011	0.15757	SPACA7	66982	NA
chr8:81805956-81806286	4	1.0996e-09	0.000761632	0.335195	0.271168	ZNF704	18940	NA
chr11:121593469-121594220	5	1.5772e-11	0.000764354	0.429253	0.269774	SORL1	270557	NA
chr4:100242862-100242957	2	1.08669e-07	0.000784423	0.298602	0.272976	ADH1B	290	ADH1B-001, ADH1B-201, ADH1B-006, ADH1B-004, ADH1B-002
chr10:2992150-2992189	2	9.80502e-09	0.000787263	0.283336	0.242136	PFKP	117523	NA
chr10:126311927-126312411	5	1.47068e-11	0.000794601	-0.152732	-0.136692	FAM53B	120519	NA
chr16:77468277-77469167	7	4.52428e-13	0.000805494	-0.40605	-0.25534	ADAMTS18	0	ADAMTS18-001, AC025284.1-201, ADAMTS18-002, RP11-449J10.1-001, ADAMTS18-005, ADAMTS18-006
chr4:15005593-15005913	3	2.25055e-12	0.000806915	0.0766666	0.0451046	CPEB2	1295	CPEB2-007, CPEB2-002, CPEB2-005, CPEB2-006, CPEB2-201, CPEB2-AS1-001, CPEB2-001, CPEB2-202, CPEB2-203
chr6:133036545-133036651	3	4.74191e-10	0.000811661	0.283164	0.235515	VNN1	1351	VNN1-001
chr17:73893424-73893634	3	4.55013e-10	0.000865257	-0.187671	-0.157371	TRIM65	340	TRIM65-001, TRIM65-005, TRIM65-004, TRIM65-003, RP11-552F3.10-001
chr8:93115324-93116100	6	7.23957e-15	0.000882606	0.329292	0.242059	RUNX1T1	0	RUNX1T1-012, RUNX1T1-015, RUNX1T1-013, RUNX1T1-001, RUNX1T1-014
chr16:85881375-85881624	3	2.15719e-10	0.000911622	0.260639	0.159243	COX4I1	48202	NA
chr14:37130212-37130313	3	3.10244e-09	0.000956182	-0.421717	-0.353175	PAX9	3439	PAX9-001, PAX9-002
chr10:105420831-105421480	4	2.63795e-09	0.000959072	-0.237972	-0.213964	SH3PXD2A	193684	SH3PXD2A-203
chr6:31602130-31604108	15	3.36136e-20	0.000965978	-0.191949	-0.0888598	PRRC2A	13680	PRRC2A-006, PRRC2A-011, PRRC2A-008, PRRC2A-012, PRRC2A-007, PRRC2A-014, PRRC2A-009, PRRC2A-010
chr12:91775247-91775501	3	1.66286e-08	0.000980091	0.257799	0.223253	DCN	198441	NA
chr3:44036098-44037189	6	1.19992e-17	0.000989846	0.275194	0.164858	MIR138-1	118515	RP4-555D20.3-001
chr12:29301525-29302714	9	7.32305e-16	0.000993392	0.285867	0.177278	FAR2	0	FAR2-001, FAR2-008, FAR2-006, FAR2-005, FAR2-004, RP11-946L16.1-001
chr21:35574180-35574541	3	5.14521e-08	0.00100202	0.17682	0.154667	LINC00310	21202	NA
chr8:68864012-68865187	14	6.20925e-15	0.00102962	0.297735	0.176418	PREX2	0	PREX2-001, PREX2-003, PREX2-002
chr5:157079312-157079825	6	2.32998e-11	0.00103205	-0.332895	-0.253983	SOX30	18663	SOX30-001, SOX30-002
chr14:88620324-88620361	2	1.10765e-07	0.00110122	0.270705	0.269622	KCNK10	116894	NA
chr16:55405014-55405200	2	1.48724e-07	0.00111418	0.235327	0.206727	IRX6	46543	NA
chr1:110082294-110082688	3	3.67764e-08	0.00113805	-0.157581	-0.153831	GPR61	0	GPR61-001, GPR61-002, GPR61-005, GPR61-004
chr7:156432293-156433108	4	6.00647e-30	0.00115395	-0.476394	-0.167598	C7orf13	240	RNF32-003, RNF32-001, C7orf13-001, RNF32-008, RNF32-004, LINC01006-002, RNF32-204, LINC01006-001, RNF32-009, LINC01006-005, RNF32-002
chr16:2223188-2223532	3	8.35449e-08	0.00116448	-0.0971434	-0.0624572	TRAF7	17389	TRAF7-008
chr18:45275452-45275903	3	2.30655e-18	0.00117189	0.219893	0.163367	SMAD2	181067	NA
chr11:115372874-115373119	4	3.45413e-09	0.00120076	0.282941	0.241793	CADM1	2122	CADM1-007, CADM1-008
chr5:174150712-174152033	12	4.80395e-17	0.00120963	0.324772	0.231995	MSX2	0	MSX2-001, MSX2-002
chr19:3977651-3978159	3	6.09097e-08	0.00124284	-0.178309	-0.14622	EEF2	7302	EEF2-008, EEF2-011
chr16:111753-111871	2	9.03996e-08	0.00126775	-0.183359	-0.0852928	RHBDF1	12095	RHBDF1-008, RHBDF1-009, RHBDF1-007, RHBDF1-006
chr2:121991815-121992375	3	4.81272e-09	0.00130879	-0.309217	-0.159992	TFCP2L1	50403	TFCP2L1-002
chr1:247578859-247579312	4	2.68287e-09	0.00137107	0.28719	0.240662	NLRP3	146	NLRP3-201, NLRP3-003
chr22:36901934-36902578	3	5.79111e-12	0.00143605	-0.320288	-0.25063	FOXRED2	570	FOXRED2-002, FOXRED2-003, FOXRED2-001, FOXRED2-005
chr2:131085498-131085769	3	9.65925e-08	0.00145639	0.304095	0.193633	CCDC115	14142	NA
chr11:68141470-68141742	2	8.15618e-10	0.00146471	-0.174493	-0.154855	LRP5	61362	NA
chr12:54369336-54369638	3	2.89946e-08	0.00147082	-0.249586	-0.233489	HOXC11	2426	HOTAIR-001, HOTAIR-002
chr10:124901456-124901495	3	3.64489e-08	0.00151024	0.250161	0.234698	HMX3	5889	NA
chr20:21683478-21684417	5	5.00444e-09	0.00151794	-0.366201	-0.260784	PAX1	1880	PAX1-001, PAX1-003
chr11:125703167-125703230	2	1.33674e-08	0.00152393	0.293196	0.223333	PATE4	0	PATE4-001, PATE4-002, PATE4-003
chr2:106885926-106886729	6	6.81191e-10	0.00153359	0.381821	0.276985	UXS1	75131	NA
chr16:27482516-27482609	2	1.89492e-08	0.00157419	-0.134347	-0.118758	GTF3C1	78642	GTF3C1-007
chr5:172750923-172751331	4	4.92998e-09	0.00159658	-0.355224	-0.269479	STC2	5175	STC2-005
chr13:79177195-79177925	12	2.4164e-13	0.00164767	-0.357974	-0.272438	POU4F1	0	POU4F1-001
chr6:159187890-159188388	5	3.45795e-10	0.00165325	-0.19939	-0.101021	EZR	52068	NA
chr11:31849061-31849262	4	1.74049e-09	0.00166724	0.414344	0.343434	RCN1	10947	NA
chr17:6376638-6376784	3	1.90108e-08	0.00179585	0.282094	0.215714	PITPNM3	83093	PITPNM3-004
chr12:62585877-62586892	10	1.04155e-25	0.00187055	0.240259	0.151808	FAM19A2	67033	FAM19A2-001, FAM19A2-006
chr19:36979833-36980917	19	1.54372e-19	0.00190402	0.18599	0.106547	ZNF566	0	ZNF566-001, ZNF566-002, ZNF566-009, ZNF566-201, ZNF566-008, ZNF566-202, ZNF566-006, ZNF566-007, ZNF566-005, ZNF566-003, ZNF566-004, CTD-2630F21.1-001
chr10:88719259-88720216	5	1.17954e-10	0.00192939	-0.32769	-0.164861	SNCG	971	SNCG-001, SNCG-002, MMRN2-001, SNCG-004, SNCG-003, MMRN2-010, MMRN2-009
chr5:170288742-170289848	9	3.34405e-10	0.0019361	-0.382481	-0.30546	RANBP17	0	RANBP17-005, RANBP17-006, RANBP17-004, RANBP17-002, RANBP17-011, RANBP17-009, RANBP17-003, RANBP17-008, RANBP17-007, RANBP17-001
chr19:58257751-58258646	10	2.70538e-17	0.0019647	0.202156	0.0671664	ZNF587	0	ZNF776-001, ZNF776-002, ZNF776-004
chr4:81186795-81187906	10	5.31335e-14	0.00202074	0.284904	0.195374	FGF5	0	FGF5-001, FGF5-003, FGF5-002, FGF5-004, FGF5-005
chr6:147830043-147830561	5	8.87371e-09	0.00207674	0.291512	0.172562	SAMD5	215	SAMD5-001, SAMD5-002
chr8:145162300-145163136	8	5.81871e-11	0.00218059	-0.373233	-0.217899	MAF1	2995	KIAA1875-007, KIAA1875-003, KIAA1875-004, KIAA1875-005, SHARPIN-008, KIAA1875-002, MAF1-006
chr11:113345325-113345686	3	2.52568e-10	0.00218525	0.225493	0.176187	DRD2	727	DRD2-003, DRD2-201, DRD2-001, DRD2-002, DRD2-006
chr15:61519486-61521458	10	4.02354e-20	0.00224432	0.178882	0.112529	RORA	44	RORA-001, RORA-004, RORA-008, RORA-014, RORA-010, RORA-013, RORA-011
chr3:186648392-186649779	8	1.30146e-20	0.00226619	0.226651	0.139709	ST6GAL1	77	ST6GAL1-001, AC007690.1-201, ST6GAL1-011, ST6GAL1-007, ST6GAL1-009, ST6GAL1-006, ST6GAL1-201, ST6GAL1-010, ST6GAL1-004, ST6GAL1-008, ST6GAL1-005
chr11:109293068-109294069	7	5.03866e-13	0.00231992	0.229112	0.179773	C11orf87	222	C11orf87-001
chr10:14051636-14052028	6	3.04292e-10	0.0023683	-0.335983	-0.21454	FRMD4A	320838	FRMD4A-004
chr5:76011127-76012246	11	2.77325e-20	0.00241023	0.297726	0.221209	F2R	0	F2R-001, F2R-003, CTD-2384B11.2-001
chr3:14643719-14643925	3	2.52971e-08	0.00245804	0.339167	0.250104	CCDC174	49328	NA
chr8:109095264-109095572	4	1.59077e-10	0.00251255	0.37584	0.344978	RSPO2	341	RSPO2-001, RSPO2-201, RSPO2-002, RSPO2-003, RSPO2-005, RSPO2-004
chr7:63774504-63774897	3	4.1339e-10	0.00255135	0.228399	0.191229	ZNF736	1318	ZNF736-201, ZNF736-003, ZNF736-002
chr5:134916249-134916398	2	1.57069e-07	0.00259655	-0.349639	-0.216515	CXCL14	1280	CXCL14-201, CXCL14-001, CTC-321K16.1-002
chr6:28616368-28616678	4	8.88448e-08	0.0026013	0.291488	0.203209	ZBED9	61256	LINC00533-001, AL121932.1-201
chr3:55523099-55524048	7	1.20338e-10	0.00262191	0.295914	0.224235	WNT5A	1429	WNT5A-201, WNT5A-AS1-001, WNT5A-001
chr1:65774857-65775059	3	7.99831e-09	0.0026321	0.297669	0.218151	DNAJC6	44480	DNAJC6-002
chr3:128722515-128722579	2	8.60024e-09	0.00265904	0.234418	0.172481	EFCC1	2043	KIAA1257-005
chr1:227729598-227729906	3	1.38773e-07	0.00269226	-0.34087	-0.273332	ZNF678	21314	NA
chr19:35417259-35418345	7	2.63774e-15	0.0027115	0.312906	0.121278	ZNF30	0	ZNF30-001, ZNF30-201, ZNF30-202, ZNF30-003, ZNF30-004, ZNF30-002, CTC-523E23.8-001
chr13:36704709-36705997	9	7.03122e-15	0.00275451	0.210464	0.140201	DCLK1	0	DCLK1-006, DCLK1-010, DCLK1-001
chr5:140730469-140730516	2	5.17443e-09	0.00278036	-0.271429	-0.270116	PCDHGA1	20217	PCDHGB1-001
chr13:110900646-110900693	3	8.94715e-08	0.00283974	-0.242695	-0.122251	COL4A1	58803	NA
chr11:66475076-66475652	4	2.21871e-08	0.00285784	-0.160472	-0.13595	SPTBN2	13218	NA
chr13:114053863-114054316	4	6.21747e-08	0.00291541	-0.308662	-0.288017	ADPRHL1	49141	NA
chr13:28493316-28494497	11	3.05615e-13	0.00297546	0.426917	0.188623	PDX1	0	PDX1-001, PDX1-AS1-001
chr19:41882232-41882327	4	1.76936e-08	0.00299497	0.100957	0.0877594	TMEM91	12361	TMEM91-013, TMEM91-004, TMEM91-001, TMEM91-005, TMEM91-006, TMEM91-012, CTC-435M10.3-001, TMEM91-003, TMEM91-007, TMEM91-009, BCKDHA-201
chr7:5521290-5521770	5	1.26941e-08	0.0030437	-0.134708	-0.115161	FBXL18	31629	NA
chr7:64363421-64363934	6	1.92493e-10	0.00304857	0.149878	0.0975973	ZNF273	0	ZNF273-201, ZNF273-007, ZNF273-001, ZNF273-003, ZNF273-202
chr3:173114747-173116094	13	6.27801e-17	0.00306005	0.386182	0.239167	NLGN1	150	NLGN1-007, NLGN1-005, NLGN1-001, NLGN1-009
chr5:175958651-175959070	2	1.54139e-09	0.00323569	-0.188228	-0.134146	RNF44	5956	RNF44-007, RNF44-005, RNF44-006
chr19:45737603-45738115	7	2.56181e-09	0.00328433	0.388493	0.297435	EXOC3L2	134	EXOC3L2-201
chr17:80858406-80859515	8	9.10432e-10	0.00332304	-0.245372	-0.185133	TBCD	4705	TBCD-018
chr6:84743947-84744055	2	4.7713e-10	0.00336893	0.0689742	0.0491373	MRAP2	527	MRAP2-001
chr12:127865608-127865826	3	1.64977e-10	0.00344346	0.330064	0.21798	FLJ37505	500336	NA
chr3:121796627-121796719	2	1.81031e-07	0.00346482	0.26775	0.257167	CD86	0	CD86-002, CD86-007, CD86-008
chr2:27601342-27601647	5	6.40235e-09	0.00363083	-0.183125	-0.114121	ZNF513	1964	ZNF513-001, ZNF513-002, ZNF513-005
chr11:133402919-133403793	3	1.77184e-18	0.00365453	0.387649	0.234031	OPCML	516	OPCML-003, OPCML-004
chr5:180661257-180661535	3	3.41801e-10	0.00366075	-0.218361	-0.113756	TRIM41	866	TRIM41-010, TRIM41-011
chr6:1393675-1394071	2	4.8623e-08	0.00378111	-0.272161	-0.234377	FOXF2	3606	NA
chr17:66194621-66194797	5	6.41869e-09	0.00379447	-0.340209	-0.221606	LOC440461	4	LOC440461-001
chr16:73100790-73101264	3	1.09548e-08	0.00379758	0.326989	0.290758	ZFHX3	8256	NA
chr1:1263095-1263239	2	8.55556e-08	0.00380666	-0.208238	-0.145986	CPTP	2952	NA
chr17:80014622-80014694	2	2.97714e-08	0.00388175	-0.142608	-0.106945	GPS1	4859	GPS1-024, GPS1-023, GPS1-025
chr3:160167977-160167990	2	4.12759e-08	0.00400347	-0.270789	-0.212167	TRIM59	351	TRIM59-001, TRIM59-004, TRIM59-005, TRIM59-007, RP11-432B6.3-001, TRIM59-008, TRIM59-006, TRIM59-201
chr11:122852694-122852698	2	1.52988e-07	0.00405887	0.156404	0.11656	BSX	315	BSX-001
chr1:169555674-169556022	6	3.62375e-10	0.00408208	0.19492	0.111407	F5	0	F5-002, F5-001, F5-201
chr6:29430096-29430506	5	6.74027e-11	0.00409739	0.282943	0.228606	OR2H1	3866	OR2H1-007, OR2H1-005, OR2H1-006
chr1:76080684-76081408	6	1.72313e-10	0.00419253	0.316318	0.236659	SLC44A5	62202	NA
chr11:15095542-15096495	6	2.65002e-11	0.00440939	0.308086	0.19485	CALCB	396	CALCB-002, CALCB-003
chr4:148402128-148402899	6	5.66608e-10	0.00450287	0.287363	0.226544	EDNRA	59	EDNRA-001, EDNRA-201, EDNRA-202, EDNRA-002
chr3:3840744-3841853	5	2.4576e-09	0.00456705	0.333356	0.294683	LRRN1	0	LRRN1-001, SUMF1-009, SUMF1-008, LRRN1-002, SUMF1-010, LRRN1-003
chr12:3601306-3602291	9	3.69316e-17	0.00457845	0.28838	0.126969	PRMT8	942	PRMT8-001, PRMT8-004
chr7:96634660-96635868	8	2.22807e-12	0.004648	0.248189	0.165534	DLX6-AS1	5493	DLX6-201, DLX6-AS1-003, DLX6-002, DLX6-001, DLX6-003, DLX6-AS2-001
chr14:102172004-102172296	3	9.71865e-08	0.00464991	-0.404142	-0.253457	LINC00239	24478	NA
chr1:166134182-166134699	6	8.013e-10	0.00465173	0.32989	0.22209	FAM78B	1259	FAM78B-201, FAM78B-001, FAM78B-002, FAM78B-003, RP11-9L18.3-001, FAM78B-004
chr8:97247213-97248129	11	2.57997e-15	0.00466369	0.112235	0.0888901	UQCRB	0	UQCRB-001, UQCRB-008, UQCRB-004, UQCRB-007, UQCRB-003, UQCRB-005, KB-1043D8.6-001, UQCRB-002, UQCRB-006, UQCRB-009
chr19:51162091-51162684	4	6.66047e-09	0.00472644	0.301324	0.197653	C19orf81	9389	C19orf81-003
chr12:48550727-48552006	13	1.34302e-12	0.00477449	0.139594	0.0994995	ASB8	0	ASB8-001, ASB8-004, ASB8-006, ASB8-009, ASB8-002, ASB8-005, ASB8-015, ASB8-003, ASB8-013, ASB8-011, ASB8-014, ASB8-010, ASB8-007, ASB8-008
chr10:18689035-18689503	6	7.18734e-11	0.00478862	0.404082	0.168809	CACNB2	59421	CACNB2-004
chr4:5052379-5053152	8	4.46068e-18	0.00487789	0.210598	0.143674	STK32B	375	STK32B-001, STK32B-004
chr1:229406360-229406934	7	2.00934e-12	0.0048869	-0.260815	-0.157959	RAB4A	0	RAB4A-001, RP5-1061H20.4-001, RP5-1061H20.3-001, RP5-1061H20.4-002, RAB4A-004, RAB4A-002
chr12:127221416-127221700	2	4.81395e-09	0.00491933	0.350524	0.282873	LINC00944	35108	LINC00943-007, LINC00944-006, LINC00944-005
chr16:702123-702600	3	3.97284e-10	0.00502454	-0.1538	-0.0668004	WDR90	2760	WDR90-016
chr8:70378380-70378760	6	3.51263e-09	0.00502654	0.263964	0.181916	SULF1	99	SULF1-201, SULF1-001, SULF1-008, SULF1-009, SULF1-010
chr3:47890012-47890491	3	6.38606e-10	0.00505148	-0.12967	-0.096864	DHX30	45613	MIR1226-201, DHX30-015
chr1:197744757-197745238	8	1.95393e-10	0.00505543	0.105048	0.0667388	DENND1B	134	DENND1B-004, DENND1B-008, DENND1B-003, DENND1B-010, DENND1B-005, DENND1B-009, DENND1B-011
chr5:36607333-36607417	4	6.27608e-09	0.00514306	0.160123	0.112405	SLC1A3	876	SLC1A3-001, SLC1A3-201, SLC1A3-009, SLC1A3-014, SLC1A3-008, SLC1A3-010, SLC1A3-005, SLC1A3-003, SLC1A3-011, SLC1A3-007
chr11:45714651-45715523	8	2.25865e-11	0.00515549	-0.230198	-0.170178	CHST1	27445	NA
chr18:57363691-57364872	10	1.71144e-10	0.00522463	0.258088	0.130755	CCBE1	0	CCBE1-001, RP11-2N1.2-001
chr15:75500859-75501277	4	5.96772e-09	0.00553916	-0.111481	-0.065861	C15orf39	837	NA
chr4:7741555-7741680	2	3.44832e-08	0.00557703	0.246706	0.216432	SORCS2	357930	NA
chr19:36231948-36232218	2	1.11622e-08	0.0056012	0.13778	0.106583	IGFLR1	4118	IGFLR1-001, IGFLR1-201, IGFLR1-012, IGFLR1-010, IGFLR1-009, IGFLR1-005, IGFLR1-004, IGFLR1-011, IGFLR1-007, IGFLR1-002, IGFLR1-008, IGFLR1-003
chr14:36988443-36989936	14	4.8734e-13	0.00576258	0.206708	0.130566	NKX2-1	0	NKX2-1-002, NKX2-1-001, NKX2-1-004, NKX2-1-AS1-001, RP11-896J10.3-001, NKX2-1-003, NKX2-1-005
chr6:70876404-70876494	3	1.47056e-08	0.0057648	0.328599	0.279396	COL19A1	299956	NA
chr10:100994143-100994478	4	1.0139e-09	0.00586147	0.395439	0.243548	HPSE2	1154	HPSE2-002, HPSE2-003, HPSE2-001, HPSE2-201
chr11:58673167-58673615	5	4.03453e-11	0.00599914	0.329235	0.225627	GLYATL1	21487	AP001652.1-201, GLYATL1-009, GLYATL2-002, GLYATL1-007
chr19:10792991-10793259	3	7.85315e-08	0.0062208	-0.133867	-0.115058	ILF3	5152	ILF3-023, ILF3-022
chr2:99552261-99553830	11	8.33756e-24	0.00625551	-0.268279	0.0497572	KIAA1211L	0	KIAA1211L-001, KIAA1211L-002, KIAA1211L-003, KIAA1211L-004
chr4:175444268-175444482	2	1.54894e-08	0.00633717	0.402148	0.359004	HPGD	219	HPGD-013, HPGD-001, HPGD-011, HPGD-004, HPGD-008, HPGD-003, HPGD-005, HPGD-002, HPGD-006, HPGD-010, HPGD-201, HPGD-202
chr19:19737740-19738054	3	1.61216e-08	0.00639349	-0.170107	-0.0924381	LPAR2	1685	LPAR2-002, LPAR2-003, LPAR2-001, LPAR2-004, LPAR2-006, LPAR2-005, LPAR2-007, LPAR2-008, LPAR2-009
chr4:6114498-6114699	4	1.03394e-08	0.00640475	0.253637	0.20053	JAKMIP1	87619	NA
chr19:57862242-57863210	12	6.68953e-18	0.00650338	0.214169	0.115928	ZNF304	0	ZNF304-002, ZNF304-201, ZNF304-001, CTC-444N24.13-001, ZNF304-004
chr1:228870454-228871677	13	2.50072e-14	0.00661594	0.262964	0.120295	RHOU	0	RHOU-001
chr12:47473205-47474763	14	4.50091e-16	0.00663817	0.281322	0.143863	PCED1B	0	AMIGO2-003, AMIGO2-201, AMIGO2-001, PCED1B-001, AMIGO2-002
chr7:65878352-65878976	5	3.83535e-08	0.00672252	-0.430291	-0.303088	LINC00174	12957	NA
chr6:29427451-29427915	4	1.26609e-08	0.00687517	0.280231	0.213661	OR2H1	1221	OR2H1-004, OR2H1-007, OR2H1-201, OR2H1-005, OR2H1-006
chr11:131564481-131564914	3	2.6209e-12	0.00712812	0.250816	0.110639	NTM	324110	NA
chr3:44753367-44754587	13	2.14872e-13	0.0072622	0.354491	0.197711	ZNF502	0	ZNF502-001, ZNF502-003, SOCS5P3-001, ZNF502-002, ZNF502-201
chr7:95401692-95401856	4	7.26421e-08	0.00754344	0.183094	0.145567	DYNC1I1	0	DYNC1I1-004, DYNC1I1-007, DYNC1I1-003, DYNC1I1-005, DYNC1I1-001, DYNC1I1-009, DYNC1I1-201
chr7:157791721-157791862	2	4.07552e-08	0.00767972	0.36564	0.276555	PTPRN2	588620	NA
chr6:42946146-42947317	13	1.59232e-16	0.00773206	0.275601	0.183286	PEX6	0	PEX6-201, PEX6-001
chr3:186080015-186080359	8	2.51775e-09	0.00777393	0.308753	0.211182	DGKG	0	DGKG-001, DGKG-004, DGKG-003, DGKG-002, DGKG-201
chr4:159131324-159131516	4	5.85982e-08	0.00785163	0.221962	0.178132	TMEM144	0	TMEM144-001, TMEM144-014, TMEM144-012, TMEM144-010, TMEM144-009, TMEM144-003, TMEM144-004, TMEM144-016, TMEM144-015, TMEM144-011, TMEM144-002, TMEM144-013
chr7:99775422-99775862	8	3.84918e-09	0.00789293	-0.414686	-0.286707	STAG3	0	GPC2-001, STAG3-001, STAG3-003, STAG3-012, STAG3-009, STAG3-004, STAG3-010, GPC2-002, GPC2-005, STAG3-011, GPC2-009, STAG3-002
chr8:114447681-114447871	2	9.09988e-08	0.00790448	0.243225	0.155924	CSMD3	1371	CSMD3-001, CSMD3-201, CSMD3-002, CSMD3-005, CSMD3-003
chr8:1048765-1049901	9	2.95378e-24	0.00801701	0.423011	0.14961	ERICH1-AS1	361178	NA
chr18:24764599-24765781	9	1.34448e-11	0.00805487	0.251933	0.192837	CHST9	0	CHST9-001, CHST9-003
chr2:105488809-105489930	8	4.5318e-12	0.00808649	0.303933	0.184523	POU3F3	16840	LINC01159-001, LINC01159-002
chr1:200842890-200843333	3	1.79969e-08	0.00808956	-0.308563	-0.218693	GPR25	807	GPR25-001
chr1:165414189-165414806	10	2.90163e-14	0.00817526	0.434011	0.272393	RXRG	0	RXRG-001, RXRG-003
chr22:50523686-50524124	8	1.61456e-09	0.00845718	0.238187	0.187304	MLC1	234	MLC1-001, MLC1-002, MLC1-201, MLC1-005, MLC1-202, MLC1-203, MLC1-204
chr1:201707751-201708558	4	1.94004e-08	0.00850338	-0.25987	0.0180607	NAV1	90301	NAV1-002, RP11-90L20.2-001, NAV1-003
chr5:100238655-100239529	10	1.75086e-12	0.0087762	0.261031	0.217841	ST8SIA4	0	ST8SIA4-001, ST8SIA4-002, ST8SIA4-003
chr19:9731681-9732290	11	1.17178e-10	0.00890571	0.271104	0.203874	ZNF561	0	ZNF561-001, ZNF561-004, ZNF561-201, ZNF561-002, ZNF561-006, ZNF561-003, ZNF561-007, ZNF561-008, ZNF561-005, ZNF561-011, ZNF561-009, ZNF561-012, ZNF561-013, ZNF561-016, ZNF561-010, ZNF561-015, ZNF561-019, ZNF561-018, ZNF561-014, ZNF561-017, C19orf82-002, C19orf82-003, C19orf82-001, C19orf82-005, C19orf82-004, C19orf82-007, C19orf82-006
chr17:80329944-80329964	2	3.43096e-08	0.00893081	-0.380052	-0.338821	UTS2R	2237	NA
chr2:131721477-131721768	3	2.54188e-09	0.0090443	-0.0957035	-0.0779705	ARHGEF4	32952	NA
chr1:34098656-34099118	4	1.50473e-11	0.00908305	0.25993	0.116502	CSMD2	75986	NA
chr2:198649727-198650208	8	3.47622e-12	0.00910698	-0.161029	-0.0839388	BOLL	0	BOLL-201, BOLL-003, BOLL-001, BOLL-002, BOLL-006, BOLL-005, BOLL-007
chr13:114275670-114276785	3	1.37189e-08	0.00915745	-0.148277	-0.0277826	TFDP1	35581	NA
chr3:125931526-125931744	2	7.96557e-08	0.00961559	0.197827	0.195064	ALDH1L1-AS2	32618	NA
chr1:152082925-152083029	2	8.85069e-08	0.00964704	0.434952	0.423734	TCHH	34677	NA
chr1:20446641-20446899	4	6.81672e-11	0.00970655	0.303547	0.15886	PLA2G2D	582	PLA2G2D-001
chr8:31496966-31497464	4	4.66149e-08	0.00989954	0.310339	0.231059	NRG1	0	NRG1-009, NRG1-008, NRG1-001, NRG1-002
chr2:97526805-97527074	3	9.54784e-09	0.00993138	-0.126259	-0.0853786	SEMA4C	8661	SEMA4C-003, SEMA4C-004
chr13:50700845-50703026	13	8.65933e-13	0.00996205	-0.314484	-0.174948	DLEU1	44431	DLEU2-004
chr17:46655164-46656093	18	9.15972e-14	0.00999044	0.400551	0.269245	HOXB4	0	HOXB4-001, MIR10A-201, HOXB3-009
chr3:40949675-40950037	4	4.13778e-09	0.0100137	0.299035	0.192329	CTNNB1	286364	NA
chr10:125033770-125034818	10	7.86399e-24	0.0100377	0.462695	0.218788	BUB3	120010	NA
chr12:119772354-119772577	5	8.39288e-08	0.0100856	0.311333	0.228196	CCDC60	0	CCDC60-001, CCDC60-005, CCDC60-003, CCDC60-004, CCDC60-002
chr10:121577530-121578137	3	4.34925e-08	0.0101371	-0.183062	-0.145364	INPP5F	91971	INPP5F-002, INPP5F-003, PHACTR2P1-001
chr12:125028166-125028339	4	6.95448e-08	0.0103191	-0.268543	-0.184214	NCOR2	23671	NA
chr22:22090486-22090816	4	3.21462e-09	0.0103287	-0.405071	-0.246444	YPEL1	415	YPEL1-001, YPEL1-003, YPEL1-002
chr13:114056950-114058019	6	1.0344e-16	0.0104673	-0.285047	-0.143377	ADPRHL1	45438	NA
chr17:80763035-80763758	7	5.85483e-10	0.0110184	-0.120501	-0.0742147	TBCD	53095	NA
chr21:45730224-45730236	2	2.14311e-08	0.0113072	-0.205749	-0.103659	PFKL	10299	NA
chr16:89387225-89387805	4	6.56727e-10	0.0116091	0.29197	0.172641	ANKRD11	169164	AC137932.6-002, AC137932.6-001, ANKRD11-002
chr11:64739714-64739852	2	4.4302e-08	0.0119338	-0.230518	-0.228508	C11orf85	157	C11orf85-002, C11orf85-003, C11orf85-001, C11orf85-202
chr1:6520772-6521268	4	1.81932e-08	0.012432	-0.226166	-0.157337	TNFRSF25	4987	ESPN-008, TNFRSF25-011
chr5:92956474-92957400	11	5.11354e-11	0.0129404	0.113363	0.0695596	FAM172A	490004	MIR2277-201
chr16:71571025-71572050	4	1.03703e-15	0.0130297	0.402476	0.164944	CHST4	10871	CHST4-003
chr10:124895045-124896232	14	2.38403e-13	0.0131789	-0.466282	-0.203702	HMX3	0	HMX3-001
chr19:7561739-7562555	6	1.21896e-12	0.0132594	0.425929	0.165997	C19orf45	0	C19orf45-001, PEX11G-002, C19orf45-008, C19orf45-003
chr10:60936025-60937501	16	2.4641e-14	0.0137064	-0.31844	-0.177971	PHYHIPL	0	PHYHIPL-002, PHYHIPL-001, PHYHIPL-201, PHYHIPL-003
chr2:183731310-183731676	5	6.03436e-08	0.0141094	0.259649	0.203783	FRZB	0	FRZB-001
chr11:113258444-113258908	4	9.36009e-08	0.0141232	0.300684	0.262654	ANKK1	0	ANKK1-001
chr1:156627392-156627572	3	4.07696e-09	0.0141298	0.0385434	0.0364503	BCAN	15652	BCAN-003
chr6:33132086-33132163	2	1.24401e-07	0.0145383	-0.289229	-0.249965	COL11A2	28082	NA
chr7:27183133-27185282	49	5.50259e-48	0.0147167	-0.237733	-0.106136	HOXA6	2111	HOXA5-001, HOXA-AS3-001, HOXA5-002, HOXA-AS3-005
chr8:26724744-26725033	5	1.98314e-08	0.0149747	0.282968	0.203314	ADRA1A	1822	ADRA1A-003, ADRA1A-201, ADRA1A-005, ADRA1A-008, ADRA1A-202, ADRA1A-001, ADRA1A-004, ADRA1A-203, ADRA1A-007, ADRA1A-006
chr20:19866743-19867145	8	8.11731e-08	0.015158	-0.226832	-0.187613	RIN2	20	RIN2-003
chr10:6962119-6962378	5	5.50306e-08	0.0152566	0.177265	0.104101	LINC00707	140559	RP11-799O21.2-001
chr19:1009048-1009764	5	2.2484e-08	0.0155796	-0.214746	-0.180518	TMEM259	11377	TMEM259-005, TMEM259-016
chr11:43600177-43600779	7	1.63674e-08	0.0155988	0.266886	0.170982	MIR129-2	2165	HSD17B12-009, HSD17B12-010
chr11:122311293-122311749	5	1.20942e-09	0.0158627	0.263711	0.1211	MIR100HG	72826	NA
chr22:42394638-42395340	6	1.58004e-12	0.0160141	-0.362633	-0.265424	WBP2NL	0	WBP2NL-001, WBP2NL-002, WBP2NL-003, WBP2NL-004, WBP2NL-007, WBP2NL-005, WBP2NL-006
chr17:14203652-14204593	10	1.22244e-10	0.0160435	0.202251	0.114786	HS3ST3B1	0	HS3ST3B1-001, HS3ST3B1-002
chr5:1886828-1887300	4	2.43928e-08	0.0161356	0.235436	0.189815	IRX4	0	IRX4-004, IRX4-003, CTD-2194D22.4-001
chr11:14996355-14996701	4	1.97548e-10	0.0162459	0.36412	0.204508	CALCA	2523	NA
chr2:162930175-162931397	10	3.38447e-20	0.016302	0.455486	0.179221	DPP4	0	DPP4-001, DPP4-007, AC008063.2-001, DPP4-002, DPP4-005, DPP4-006, DPP4-003
chr15:25481443-25481539	2	7.07018e-08	0.0163377	0.334022	0.212667	SNORD115-11	211	SNORD115-37-201, SNORD115-36-201
chr10:119000991-119001590	7	2.2777e-09	0.0163592	0.278536	0.196088	SLC18A2	407	SLC18A2-001, RP11-501J20.5-001, SLC18A2-002
chr19:15090746-15090872	2	6.46864e-08	0.0167363	0.304938	0.154661	SLC1A6	30583	SLC1A6-004, SLC1A6-009, SLC1A6-011, SLC1A6-003, SLC1A6-010
chr17:4337082-4337231	6	1.56357e-09	0.0170278	0.234444	0.1529	SPNS3	0	SPNS3-201, SPNS3-001, SPNS3-002, SPNS3-004
chr15:62457647-62457883	3	5.38425e-08	0.017084	-0.284453	-0.217101	C2CD4B	165	C2CD4B-001
chr18:5196738-5197559	10	3.85835e-12	0.0173652	-0.321034	-0.204558	C18orf42	0	C18orf42-001, C18orf42-002
chr6:30094300-30095802	31	9.22238e-29	0.0173976	-0.285212	-0.144095	TRIM40	8083	NA
chr2:97530602-97530930	6	5.66405e-09	0.0174709	-0.147334	-0.0946492	SEMA4C	4805	SEMA4C-003, SEMA4C-002
chr16:10276081-10277317	13	3.71487e-11	0.0174755	-0.321646	-0.171534	GRIN2A	0	GRIN2A-002, GRIN2A-001, GRIN2A-201, GRIN2A-202, GRIN2A-006, GRIN2A-005
chr3:12328656-12329826	12	5.48337e-18	0.0174913	0.274795	0.147871	PPARG	0	PPARG-007, PPARG-003, PPARG-001, PPARG-013, PPARG-005, PPARG-015, PPARG-004, PPARG-008
chr5:142066121-142066128	2	1.77938e-07	0.0175708	-0.185607	-0.156483	FGF1	11507	FGF1-002, FGF1-007, FGF1-008, FGF1-013
chr22:43253517-43254168	8	1.90868e-13	0.0175868	-0.258772	-0.140062	ARFGAP3	109	ARFGAP3-001, ARFGAP3-201, ARFGAP3-004, ARFGAP3-010, ARFGAP3-003, ARFGAP3-002
chr4:1991522-1991636	2	8.15552e-09	0.0176149	-0.1442	-0.0872247	NELFA	19326	NELFA-012, NELFA-014, NELFA-013
chr13:113776873-113777160	9	2.68188e-11	0.0177505	-0.32461	-0.150953	F10	0	F10-002, F10-001, F10-007, F10-006, F10-003, F10-005
chr10:28287388-28288192	10	4.10258e-17	0.0180821	0.306857	0.180622	ARMC4	0	ARMC4-001, RP11-218D6.4-001, ARMC4-004
chr12:28121938-28122440	4	1.44827e-08	0.0180862	0.22564	0.155723	PTHLH	2476	PTHLH-002, PTHLH-006, PTHLH-003, PTHLH-004, PTHLH-008, PTHLH-007
chr13:52733860-52734432	7	6.38996e-11	0.0182775	-0.189388	-0.109596	NEK3	0	NEK3-003, NEK3-201, NEK3-202, NEK3-001, NEK3-005, NEK3-006, NEK3-007
chr19:4101514-4101947	4	2.29288e-12	0.0183783	-0.139578	-0.0768329	MAP2K2	22179	MAP2K2-005, MAP2K2-006, MAP2K2-007, MAP2K2-011, MAP2K2-010, MAP2K2-004, MAP2K2-003
chr8:134115347-134115431	2	1.56856e-07	0.0184212	0.228064	0.198821	TG	138495	SLA-003, SLA-001, SLA-004, SLA-014, SLA-002, SLA-015, SLA-018, SLA-016, SLA-017, SLA-019, SLA-013, SLA-012, SLA-011, SLA-005
chr1:26672613-26672649	2	5.37289e-09	0.0185806	-0.205494	-0.109456	AIM1L	7972	NA
chr5:158527458-158528040	9	8.74748e-10	0.018627	0.363995	0.232566	EBF1	670	EBF1-001, EBF1-002, RP11-175K6.1-001, RP11-175K6.1-002, EBF1-006, EBF1-010, RP11-175K6.1-003
chr16:3493133-3493815	9	7.78186e-10	0.0188052	-0.358782	-0.223378	NAA60	0	ZNF597-001, NAA60-001, NAA60-002, NAA60-013, NAA60-011, NAA60-010, NAA60-017, NAA60-019, NAA60-012, NAA60-015, NAA60-021, NAA60-022, NAA60-018, NAA60-020, NAA60-016, NAA60-014, NAA60-201
chr7:1535655-1535941	3	2.75286e-08	0.0192013	-0.219012	-0.114624	INTS1	8077	INTS1-009
chr7:105650042-105650550	5	7.68776e-08	0.019261	0.138289	0.0863387	CDHR3	8134	NA
chr4:153600942-153601466	8	2.35258e-09	0.0194098	0.157828	0.0928637	TMEM154	0	TMEM154-001, TMEM154-003
chr5:160974004-160974194	3	5.26835e-08	0.0199475	0.348364	0.198153	GABRB2	936	GABRB2-201, GABRB2-001, GABRB2-002, GABRB2-006, GABRB2-003, GABRB2-004, GABRA6-005, GABRB2-005, GABRB2-007
chr7:1792902-1793263	7	3.10147e-08	0.0204557	0.292517	0.181884	ELFN1	44104	NA
chr18:77905298-77905947	10	6.35698e-09	0.0205134	-0.392469	-0.279926	PARD6G-AS1	0	AC139100.2-003, AC139100.2-001, AC139100.2-002, AC139100.2-004, AC139100.2-005
chr20:61689726-61689859	2	4.73981e-08	0.0212816	0.31488	0.180936	LOC63930	48991	NA
chr17:21360346-21360741	6	4.26414e-13	0.0213096	0.277745	0.106403	KCNJ12	80647	RP11-728E14.2-002
chr5:2751550-2752601	12	8.46846e-10	0.0214255	0.237252	0.156382	IRX2	0	IRX2-002, C5orf38-001, IRX2-001, C5orf38-007, C5orf38-003, IRX2-003, C5orf38-004, C5orf38-002, C5orf38-006, C5orf38-005
chr11:5645703-5646103	4	1.14593e-09	0.0218656	0.313512	0.164789	TRIM34	4529	AC015691.13-001, TRIM34-001
chr17:33823619-33823690	2	1.03231e-09	0.0220719	-0.34499	-0.190712	SLFN12L	41025	RP11-1094M14.8-001
chr7:150773709-150774000	2	1.09657e-07	0.0222756	-0.189255	-0.156494	FASTK	3881	FASTK-013, FASTK-012, SLC4A2-021, FASTK-010, RP11-148K1.12-001
chr14:68066466-68067658	9	3.45947e-16	0.0226742	0.1513	0.0622299	PIGH	0	PIGH-001, PIGH-005, PIGH-007, PIGH-009, PIGH-002, PIGH-003, PIGH-006, PIGH-010, PIGH-012, PIGH-008
chr12:131417943-131418766	5	2.88344e-11	0.0231677	0.285975	0.112377	ADGRD1	19686	NA
chr17:74557104-74557625	3	5.65791e-09	0.0238034	-0.25355	-0.1703	SNORD1B	0	SNORD1B-201, SNHG16-202
chr10:128994297-128995134	8	1.09797e-09	0.0240927	0.22432	0.146798	FAM196A	0	FAM196A-001
chr22:46658960-46659595	5	4.4048e-09	0.0242997	-0.200945	-0.122596	PKDREJ	0	PKDREJ-001
chr4:163084858-163085697	11	1.7097e-10	0.0243978	0.338524	0.220197	FSTL5	0	FSTL5-001, FSTL5-003, FSTL5-002
chr7:96653617-96654198	9	1.28735e-10	0.0247326	0.201967	0.149526	DLX5	0	DLX5-001, DLX5-003, DLX5-002
chr15:53095823-53096481	5	3.06619e-09	0.0248084	0.389983	0.20864	ONECUT1	13614	RP11-209K10.2-001
chr4:5712581-5713546	11	5.33365e-09	0.0250034	0.207451	0.116108	EVC	0	EVC-001, EVC2-001, EVC-201, EVC2-002, EVC-002, EVC2-004
chr17:20905685-20905787	3	9.10966e-09	0.0250811	-0.154316	-0.103601	USP22	41286	NA
chr3:35680791-35681158	6	1.42369e-08	0.0251917	0.294812	0.186872	ARPP21	125	ARPP21-201, ARPP21-015, ARPP21-003, ARPP21-002, ARPP21-021, ARPP21-013, ARPP21-202
chr7:25608305-25608673	4	2.19253e-10	0.0256704	0.478567	0.250026	RNU6-16P	271957	AC091705.2-201
chr8:82023453-82024860	9	9.38756e-20	0.0261564	0.168153	0.0825134	PAG1	0	PAG1-001
chr11:10325567-10325809	3	3.88301e-08	0.0262471	0.349489	0.160261	ADM	833	ADM-001, ADM-005, ADM-007, ADM-006, RP11-351I24.1-001, ADM-008, ADM-002, ADM-004, ADM-003
chr5:173738819-173739399	4	2.89109e-11	0.0265265	0.206325	0.1357	HMP19	266212	NA
chr10:7708670-7709639	8	2.3101e-18	0.0272835	0.195211	0.100997	ITIH5	0	ITIH5-001, ITIH5-201, ITIH5-202, ITIH5-203
chr17:7287100-7287271	2	1.50402e-07	0.0276164	-0.104524	-0.0996316	TNK1	2807	TNK1-006, TNK1-008
chr3:195613589-195614059	4	1.10471e-07	0.0284349	-0.147537	-0.0718948	TNK2	24757	TNK2-017, TNK2-016, TNK2-009
chr3:148804272-148805709	25	1.2001e-22	0.0286054	-0.193106	-0.112844	HLTF	0	HLTF-003, HLTF-004, HLTF-002, HLTF-005, HLTF-AS1-001, HLTF-001
chr8:1992555-1993987	12	2.80646e-11	0.0293223	0.324717	0.119265	MYOM2	0	MYOM2-001, MYOM2-002
chr4:10117799-10118516	5	9.06126e-11	0.0305079	-0.0167204	-0.00767692	WDR1	57	WDR1-201, WDR1-202, RNA5SP155-201, WDR1-001, WDR1-002, WDR1-010, WDR1-011, WDR1-009, WDR1-012
chr19:50553883-50554510	7	1.29784e-08	0.0308296	0.494176	0.339062	FLJ26850	0	CTD-2126E3.1-001, CTD-2126E3.3-002, CTD-2126E3.3-001
chr17:11501503-11501663	8	7.01052e-08	0.0309073	0.213737	0.165768	DNAH9	85	DNAH9-001, DNAH9-003, DNAH9-005, DNAH9-004
chr11:112831501-112832547	14	5.46849e-16	0.0314827	0.207444	0.129378	NCAM1	0	NCAM1-001, RP11-629G13.1-001, NCAM1-004, NCAM1-015, NCAM1-008, NCAM1-018, NCAM1-005, NCAM1-028, NCAM1-002, RP11-629G13.1-002, NCAM1-003, NCAM1-006, NCAM1-014
chr17:79954440-79954500	2	8.44186e-08	0.032823	-0.115115	-0.069073	ASPSCR1	18378	ASPSCR1-014
chr11:124492484-124493242	12	1.03344e-09	0.0335234	0.14831	0.0957893	TBRG1	0	TBRG1-003, TBRG1-201, TBRG1-001, TBRG1-004, TBRG1-002, TBRG1-005, TBRG1-009, TBRG1-011
chr6:29454557-29454755	4	1.66075e-07	0.0344129	0.276634	0.181948	MAS1L	924	MAS1L-001
chr10:11207527-11207969	3	3.37588e-09	0.0351421	0.266242	0.215658	CELF2	78	CELF2-001, CELF2-002, CELF2-003, CELF2-205, CELF2-207, CELF2-004, CELF2-005, CELF2-006
chr19:58280728-58281450	11	2.31063e-08	0.0361345	0.359829	0.187793	ZNF587	22564	ZNF586-003, ZNF586-001, ZNF586-002, ZNF586-005, ZNF586-004, ZNF586-006
chr2:142888052-142889033	6	2.0782e-10	0.036233	0.147184	0.0936593	LRP1B	237	LRP1B-001, LRP1B-002
chr2:3464931-3465103	3	1.81932e-08	0.0364318	-0.189307	-0.075381	TRAPPC12	73540	TRAPPC12-020, TRAPPC12-011, TRAPPC12-022
chr7:132261765-132262526	4	2.61315e-10	0.0364429	0.330495	0.194332	PLXNA4	70921	PLXNA4-201, PLXNA4-001, PLXNA4-004
chr16:75150456-75150611	2	1.41281e-08	0.0370987	0.263921	0.159412	LDHD	59	LDHD-001, LDHD-002, LDHD-004, LDHD-003
chr6:17281327-17282354	11	3.02435e-11	0.0371961	0.302766	0.156772	RBM24	0	RBM24-002, RBM24-001, RBM24-008, RBM24-009, RBM24-007, RBM24-004
chr1:8377724-8377868	4	4.09638e-08	0.0376281	-0.410152	-0.217772	SLC45A1	6522	SLC45A1-202, SLC45A1-001
chr1:116380946-116382363	11	3.8821e-09	0.0381848	0.315867	0.126907	NHLH2	1384	NHLH2-002, NHLH2-003
chr4:171010728-171011615	11	2.33462e-09	0.0388917	0.26184	0.141313	AADAT	0	AADAT-004, AADAT-003, AADAT-005, AADAT-008, AADAT-006, AADAT-002, AADAT-007, AADAT-001
chr19:3879687-3879858	3	2.73467e-08	0.0407089	0.361737	0.165445	ATCAY	760	ATCAY-201, ATCAY-202, ATCAY-001, ATCAY-006, ATCAY-002, ATCAY-005
chr17:2699021-2700093	13	6.80017e-14	0.0407707	0.278378	0.126034	RAP1GAP2	0	RAP1GAP2-001, RAP1GAP2-002, RAP1GAP2-201
chr17:45786313-45786890	6	1.65878e-09	0.0425063	-0.302421	-0.215313	TBKBP1	13683	NA
chr6:39692861-39693479	9	1.07916e-09	0.0429664	0.233535	0.159502	KIF6	0	KIF6-001, KIF6-202, KIF6-203, KIF6-004, KIF6-204
chr5:139422525-139423077	8	1.51546e-08	0.0432161	0.171608	0.100207	NRG2	0	NRG2-002, NRG2-012, NRG2-007, NRG2-001, NRG2-011, NRG2-201, NRG2-202, NRG2-203
chr19:12595245-12596128	13	4.96831e-09	0.0450179	-0.358474	-0.211743	ZNF709	66228	ZNF709-001, CTD-3105H18.18-001
chr7:94537347-94538251	15	6.07188e-14	0.0457185	0.246889	0.173324	PPP1R9A	398	PPP1R9A-201, PPP1R9A-202, PPP1R9A-005, PPP1R9A-004, PPP1R9A-002, PPP1R9A-003, PPP1R9A-001, PPP1R9A-203
chr3:44689721-44690673	13	8.65705e-11	0.0457446	0.15214	0.103614	ZNF35	0	ZNF35-002, ZNF35-001, ZNF35-004, ZNF35-003, ZNF35-005, ZNF35-006, ZNF35-201
chr2:177053274-177053568	9	3.19537e-08	0.0458277	0.220221	0.18853	HAGLR	118	HOXD1-001, HOXD-AS1-005, HOXD-AS1-003, HOXD-AS1-002, HOXD-AS1-004, HOXD-AS1-008
chr2:99439533-99439883	3	3.413e-08	0.0458285	-0.230872	-0.215765	KIAA1211L	112801	KIAA1211L-007
chr5:1879525-1879698	3	6.54893e-08	0.0471439	-0.120976	-0.111792	IRX4	7595	IRX4-006
chr1:33741944-33742089	2	6.73721e-08	0.0487179	-0.143503	-0.068049	ZNF362	19770	NA
chr16:81564161-81564527	4	3.02433e-08	0.0487601	0.156954	0.114889	CMIP	35207	NA
chr6:33246895-33247509	11	2.11393e-11	0.0488565	-0.18897	-0.0704523	WDR46	9795	B3GALT4-001, WDR46-007, WDR46-002, B3GALT4-002
chr17:73726093-73726430	6	7.61232e-13	0.0491351	-0.154238	-0.0853419	ITGB4	5319	ITGB4-009
chr7:101006963-101007190	3	6.27996e-08	0.0495506	0.125402	0.118062	COL26A1	841	COL26A1-201, COL26A1-002, COL26A1-001
chr5:175955353-175955925	4	4.29309e-09	0.0536346	-0.177074	-0.117568	RNF44	884	RNF44-007, RNF44-005, RNF44-006
chr16:1030166-1030619	9	7.1544e-10	0.0548337	-0.343839	-0.220667	LMF1	294	SOX8-001, LMF1-003, RP11-161M6.2-004, RP11-161M6.2-006, RP11-161M6.2-003, RP11-161M6.2-005, RP11-161M6.2-001, SOX8-002, RP11-161M6.2-002, LMF1-010, AC009041.2-201
chr2:240032685-240033164	3	5.68088e-09	0.0551995	-0.0968939	-0.0466776	HDAC4	290182	NA
chr2:189156874-189157566	11	1.34164e-09	0.055392	0.314461	0.186378	GULP1	0	GULP1-001, GULP1-003, GULP1-002, GULP1-007, GULP1-010, GULP1-005, GULP1-004, GULP1-008, GULP1-006, GULP1-011, GULP1-009
chr21:39288348-39289065	8	5.98562e-09	0.0558181	0.334699	0.2253	KCNJ6	0	KCNJ6-001
chr22:50656153-50656595	2	4.66387e-08	0.0559155	-0.0909133	-0.0646865	TUBGCP6	26805	NA
chr5:176828872-176829349	5	3.08281e-08	0.0562986	-0.184484	-0.0981579	F12	7228	PFN3-001, GRK6-009, F12-005, F12-006
chr5:139028068-139028606	5	2.7787e-12	0.0582229	0.0819259	0.0274933	CXXC5	0	CXXC5-001, CXXC5-005, CXXC5-011, CXXC5-010, CXXC5-006, CXXC5-009, CXXC5-002, CXXC5-007, CTD-3224K15.2-001, CXXC5-018
chr7:37488162-37489005	15	1.52001e-10	0.0601656	0.344883	0.217035	ELMO1	0	ELMO1-001, ELMO1-005, ELMO1-003, ELMO1-006, ELMO1-009, ELMO1-004
chr6:32096686-32096945	8	4.20094e-08	0.061519	-0.195224	-0.107649	FKBPL	1122	FKBPL-001, ATF6B-001, ATF6B-002, ATF6B-004, ATF6B-005, ATF6B-003
chr17:73754104-73754560	4	1.41281e-08	0.062028	-0.111628	-0.0543033	GALK1	6720	ITGB4-014, GALK1-008, GALK1-009
chr1:33231070-33231382	8	3.58947e-09	0.0626892	-0.349314	-0.15812	KIAA1522	0	KIAA1522-005, KIAA1522-001
chr14:65006359-65007512	20	9.11542e-15	0.0668535	0.101149	0.0644059	HSPA2	0	HSPA2-201, HSPA2-004, RP11-973N13.4-001
chr10:61468158-61469151	6	1.35319e-14	0.0680685	0.293575	0.112346	SLC16A9	498	SLC16A9-001, SLC16A9-002
chr16:84600400-84600468	2	1.29987e-07	0.0702263	-0.165742	-0.0535798	COTL1	51201	NA
chr14:70037728-70038505	5	1.23305e-10	0.0708402	-0.370014	-0.163176	CCDC177	3095	CCDC177-201, CCDC177-202
chr5:76114373-76114933	9	8.72579e-10	0.0712437	0.279975	0.149906	F2RL1	0	F2RL1-001, F2RL1-002
chr11:71954982-71955599	11	2.23038e-08	0.0739181	-0.422742	-0.263483	PHOX2A	0	PHOX2A-001, PHOX2A-003
chr16:88978082-88978463	2	3.79966e-08	0.0743623	0.203372	0.152985	CBFA2T3	65041	NA
chr5:63801834-63802993	13	6.90532e-12	0.0801993	0.322599	0.188947	RGS7BP	60	RGS7BP-001, RGS7BP-002
chr16:89351893-89352007	2	6.28963e-08	0.0803034	-0.0776912	-0.0406088	ANKRD11	6178	ANKRD11-012
chr11:43596920-43597542	7	1.39264e-08	0.0815224	0.235942	0.167814	MIR129-2	5402	NA
chr10:11784408-11784920	3	1.38928e-08	0.0825722	-0.522282	-0.346766	ECHDC3	52	ECHDC3-001, ECHDC3-004, ECHDC3-002
chr5:63461216-63462187	11	4.61953e-08	0.0829121	0.253285	0.186046	RNF180	0	RNF180-002, RNF180-201, RNF180-001, RNF180-003
chr2:30144152-30145152	9	3.50477e-11	0.0832076	0.277679	0.14916	ALK	0	ALK-001, ALK-201
chr5:87984861-87985809	9	7.24558e-17	0.0844719	0.213229	0.118276	LINC00461	4241	LINC00461-006
chr10:54073445-54074788	12	1.7428e-10	0.0851874	0.245583	0.127008	DKK1	0	DKK1-003, PRKG1-AS1-003, DKK1-004, DKK1-001, DKK1-002
chr17:57642417-57643293	12	1.81854e-15	0.086886	-0.362341	-0.15321	DHX40	0	DHX40-001, DHX40-002, DHX40-201, DHX40-006, DHX40-010, DHX40-004, DHX40-009
chr10:118925011-118927664	11	4.03681e-11	0.0884708	0.296872	0.156816	MIR3663	0	RP11-501J20.2-001, MIR3663-201
chr17:80011760-80011878	3	3.74015e-08	0.0888157	-0.155309	-0.077815	GPS1	1997	GPS1-004, GPS1-201, GPS1-007, GPS1-006, GPS1-023, GPS1-019, GPS1-015, GPS1-016, GPS1-018, GPS1-021, GPS1-017, GPS1-013, GPS1-022, GPS1-012, GPS1-014, GPS1-020, GPS1-005
chr19:51869804-51870364	2	7.93157e-08	0.0895768	0.0852355	0.0636907	CLDND2	1893	CLDND2-001, ETFB-001, CLDND2-003, ETFB-005, CTD-2616J11.10-001, ETFB-004, CTD-2616J11.11-001, CLDND2-002
chr13:92050675-92051154	11	2.5653e-10	0.0924893	0.285792	0.163035	GPC5	0	GPC5-001
chr1:38412519-38412818	6	2.19376e-08	0.0946405	-0.270953	-0.176445	INPP5B	0	INPP5B-004, INPP5B-201, INPP5B-001, INPP5B-003, INPP5B-009
chr22:23522307-23522748	9	5.19207e-11	0.0967154	-0.285976	-0.109411	BCR	0	BCR-001, BCR-002, BCR-201, BCRP8-001, BCR-013, BCRP8-201
chr6:117197952-117198743	12	3.07269e-11	0.096815	0.257062	0.154096	RFX6	0	RFX6-001, RFX6-002
chr4:157893231-157893541	2	2.51498e-08	0.0996072	0.138926	0.0598131	PDGFC	685	PDGFC-002, PDGFC-009, PDGFC-001, RP11-612J15.3-001, PDGFC-004, PDGFC-201
chr20:30192013-30192190	3	6.67974e-08	0.099675	-0.00254845	-0.00121692	ID1	896	ID1-002, ID1-001
chr4:174451141-174451564	11	1.84419e-09	0.101948	0.270458	0.203288	HAND2	0	HAND2-001, HAND2-AS1-016, HAND2-AS1-008, HAND2-AS1-014, HAND2-006, HAND2-AS1-015, HAND2-AS1-033, HAND2-AS1-017, HAND2-AS1-029, HAND2-AS1-022, HAND2-AS1-036, HAND2-003, HAND2-AS1-006, HAND2-AS1-023, HAND2-AS1-009, HAND2-AS1-013, HAND2-AS1-004, HAND2-AS1-007, HAND2-AS1-005, HAND2-AS1-031, HAND2-AS1-011, HAND2-AS1-035, HAND2-AS1-010, HAND2-AS1-026, HAND2-AS1-002, HAND2-AS1-028, HAND2-AS1-032, HAND2-…
chr10:42970987-42971251	4	6.06982e-08	0.102225	-0.31182	-0.246801	LINC00839	0	LINC00839-002, LINC00839-001
chr17:7756882-7758171	13	1.54284e-11	0.110328	-0.230924	-0.144092	KDM6B	6018	TMEM88-001, TMEM88-002
chr2:203103432-203103585	3	3.46709e-08	0.110653	-0.0110311	-0.00781414	SUMO1	110	SUMO1-007, SUMO1-201, SUMO1-001, SUMO1-005, SUMO1-010, SUMO1-002, SUMO1-003, SUMO1-006, SUMO1-004, AC079354.2-201
chr1:220101945-220102517	9	2.26923e-09	0.115786	0.23085	0.141546	SLC30A10	0	SLC30A10-001, SLC30A10-004, SLC30A10-202
chr17:66097276-66098113	7	1.02435e-10	0.119314	-0.133552	-0.0663877	LINC00674	0	LINC00674-001, AC145343.2-001, AC145343.2-002, LINC00674-002
chr1:20834417-20835335	14	2.88076e-20	0.122872	0.231667	0.0566693	MUL1	0	MUL1-001
chr7:23636744-23636910	5	1.04773e-07	0.123458	-0.332525	-0.144526	CCDC126	88	CCDC126-001, CCDC126-003, CCDC126-002, CCDC126-004, CCDC126-008, CCDC126-005, CCDC126-007, CCDC126-009
chr3:52868999-52869521	5	3.69449e-08	0.1243	-0.136991	-0.0863344	MUSTN1	0	MUSTN1-001, RP5-966M1.6-001, MUSTN1-002, RP5-966M1.6-002
chr1:201915446-201915999	9	7.94498e-12	0.134961	0.352262	0.110699	LMOD1	0	LMOD1-001
chr11:14993378-14994755	24	5.4491e-15	0.137274	0.291817	0.113737	CALCA	0	CALCA-001, CALCA-201, CALCA-202, CALCA-003, CALCA-002, CALCA-004, CALCA-005
chr4:81952593-81953041	3	4.09638e-08	0.14809	0.344784	0.224833	BMP3	474	BMP3-001
chr4:42400464-42400738	2	3.88974e-08	0.150903	0.227095	0.220582	SHISA3	608	SHISA3-001
chr12:75728104-75728752	8	8.08247e-09	0.15158	0.258646	0.113802	CAPS2	55950	GLIPR1L1-001, GLIPR1L1-002
chr11:68816030-68816938	10	2.45312e-12	0.15332	0.198299	0.0715989	TPCN2	0	TPCN2-001, TPCN2-006, TPCN2-004, TPCN2-003
chr17:2604260-2604953	3	2.37091e-09	0.154253	-0.116152	-0.0351941	CLUH	9974	CLUH-012, CLUH-011
chr2:107503233-107503547	2	6.82996e-09	0.154333	0.221582	0.193478	ST6GAL2	16	ST6GAL2-001, ST6GAL2-002, ST6GAL2-003, ST6GAL2-004
chr22:45072455-45073165	9	3.99067e-19	0.154678	0.416255	0.126454	PRR5	0	PRR5-001, PRR5-003, PRR5-012, PRR5-015, PRR5-011
chr7:112430531-112430779	8	1.00599e-08	0.155847	0.114812	0.0365258	TMEM168	53	TMEM168-001, TMEM168-004, TMEM168-003, TMEM168-005, TMEM168-002
chr22:20118585-20118943	3	4.37515e-08	0.157962	0.0206292	0.00911339	ZDHHC8	421	ZDHHC8-003, ZDHHC8-001, ZDHHC8-002, ZDHHC8-004, ZDHHC8-005
chr4:94749496-94750205	10	2.27834e-12	0.158453	0.234708	0.105991	ATOH1	0	ATOH1-001
chr14:21151495-21151904	5	5.44004e-10	0.160372	0.0596216	0.0421097	ANG	432	RNASE4-201, ANG-001, RNASE4-003, AL163636.6-001, ANG-003, RNASE4-001
chr20:43729410-43730241	11	1.42208e-09	0.167775	0.245234	0.137011	KCNS1	0	KCNS1-001, KCNS1-201
chr16:730130-730187	2	8.93013e-08	0.169785	-0.00839486	-0.00593053	STUB1	15	STUB1-001, STUB1-007, STUB1-011, STUB1-008, STUB1-002, STUB1-005, STUB1-010, LA16c-313D11.9-001, STUB1-004, STUB1-006, STUB1-003, LA16c-313D11.9-002
chr3:73673893-73674087	5	1.54111e-07	0.171306	-0.275494	-0.180099	PDZRN3	0	PDZRN3-001, PDZRN3-002, PDZRN3-AS1-001, PDZRN3-AS1-003
chr1:25257505-25258332	21	3.17817e-11	0.176093	-0.204516	-0.126516	RUNX3	33280	RUNX3-001, RUNX3-202
chr1:92952103-92953037	18	8.9645e-12	0.183254	0.314431	0.162633	GFI1	0	GFI1-002, GFI1-201, GFI1-003
chr19:31841319-31841555	3	1.41284e-07	0.1896	0.137413	0.116326	TSHZ3	1129	TSHZ3-001, TSHZ3-002, AC007796.1-001
chr4:164253820-164254111	5	1.15204e-07	0.192625	0.271638	0.14501	NPY1R	0	NPY1R-001, NPY1R-007, NPY1R-004, NPY1R-003, NPY1R-006, NPY1R-005
chr10:124713989-124714384	8	2.04447e-09	0.197496	-0.26763	-0.13006	C10orf88	70	C10orf88-002, PSTK-006, C10orf88-001
chr10:8095121-8096386	34	4.70226e-19	0.199495	0.258937	0.155623	GATA3-AS1	0	GATA3-002, GATA3-AS1-001, GATA3-001, RP11-379F12.3-002, RP11-379F12.4-001, GATA3-AS1-002, GATA3-AS1-003, RP11-379F12.3-001, GATA3-003
chr19:55677414-55678066	8	3.19965e-09	0.207071	0.11841	0.034303	DNAAF3	24	DNAAF3-002, DNAAF3-201, snoU13.408-201, DNAAF3-003, DNAAF3-015, DNAAF3-001, DNAAF3-006, DNAAF3-011, DNAAF3-014, DNAAF3-013, DNAAF3-012, DNAAF3-017
chr6:33288891-33289280	13	5.14443e-08	0.211075	-0.172609	-0.102888	DAXX	1513	DAXX-002, DAXX-001, DAXX-201, DAXX-007, DAXX-011, DAXX-009, DAXX-010, DAXX-004, DAXX-008, DAXX-003
chr3:101231982-101232109	3	2.25681e-07	0.217711	-0.0123204	-0.00701779	SENP7	0	SENP7-004, SENP7-002, SENP7-201, SENP7-005, SENP7-003, SENP7-001
chr16:90113893-90114523	8	2.97434e-10	0.218846	0.256221	0.117112	URAHP	0	URAHP-001, URAHP-002, URAHP-003, URAHP-005
chr10:71561211-71561459	2	5.25101e-08	0.225468	0.0471793	0.0193614	COL13A1	185	COL13A1-002, COL13A1-201, COL13A1-004, COL13A1-202, COL13A1-203, COL13A1-204, COL13A1-205, COL13A1-206, COL13A1-207, COL13A1-208, COL13A1-209, COL13A1-001, COL13A1-003, COL13A1-013, COL13A1-015, COL13A1-011, COL13A1-014
chr2:190445074-190445910	8	8.3794e-11	0.227798	0.196652	0.103551	SLC40A1	2574	SLC40A1-001, SLC40A1-008, SLC40A1-003, SLC40A1-004, SLC40A1-006
chr6:31276088-31276797	13	3.41648e-11	0.260144	-0.290946	-0.186303	HLA-B	48192	XXbac-BPG248L24.10-001
chr16:56554066-56554313	5	7.50102e-10	0.269758	0.240481	0.0993914	BBS2	58	BBS2-001, BBS2-008, BBS2-002, BBS2-007, BBS2-005, BBS2-004
chr20:442381-442822	5	1.02387e-09	0.270482	0.0255846	0.0158156	TBC1D20	365	TBC1D20-004, TBC1D20-002, TBC1D20-003
chr6:30026181-30026635	4	2.93107e-08	0.27514	-0.397433	-0.138567	ZNRD1-AS1	2326	ZNRD1-AS1-010, ZNRD1-003
chr10:119303479-119304586	8	2.20933e-12	0.283654	0.292679	0.153195	EMX2	1523	EMX2OS-001, EMX2-004, EMX2OS-002, EMX2-003, EMX2OS-006, EMX2-001
chr6:29342522-29342815	6	7.9177e-08	0.289695	0.276111	0.130676	OR12D3	253	OR12D3-001
chr6:31698651-31698744	8	4.98955e-08	0.298212	-0.167883	-0.103616	CLIC1	5597	DDAH2-004, DDAH2-002, DDAH2-001, DDAH2-007, DDAH2-008, DDAH2-010, DDAH2-003, DDAH2-006, DDAH2-009, DDAH2-005
chr17:46670610-46671861	16	1.06451e-11	0.309793	0.271145	0.131811	HOXB-AS3	956	HOXB5-001, HOXB-AS3-007, HOXB-AS3-016, HOXB-AS3-004, HOXB-AS3-013, HOXB-AS3-006, HOXB-AS3-011, HOXB-AS3-005, HOXB-AS3-010
chr10:72141924-72142824	11	1.03244e-23	0.345984	-0.0188996	-0.0049061	LRRC20	0	LRRC20-004, LRRC20-005, LRRC20-002, LRRC20-001, LRRC20-201, LRRC20-202, LRRC20-003
chr11:36615847-36616365	8	1.57493e-11	0.41817	0.22139	0.0632456	RAG2	3464	C11orf74-001, C11orf74-002, C11orf74-201, C11orf74-009, C11orf74-008, C11orf74-005, RAG2-008, C11orf74-007, C11orf74-006, C11orf74-004, C11orf74-003
chr6:30520094-30520702	10	1.00446e-09	0.457812	-0.130899	-0.0457103	GNL1	4669	GNL1-005, GNL1-003
chr10:17269775-17271136	14	7.63445e-18	0.458559	0.213595	0.0850456	VIM	0	VIM-001, VIM-008, VIM-AS1-001, VIM-003, VIM-004, VIM-005, VIM-007, VIM-002, VIM-006, VIM-201, VIM-AS1-002
chr15:89920348-89922989	20	8.61972e-26	0.462808	-0.358413	-0.103674	LINC00925	0	LINC00925-004, LINC00925-011, LINC00925-008, LINC00925-013, LINC00925-010, LINC00925-012
chr11:44331577-44332507	18	8.42039e-13	0.481822	0.337211	0.130353	ALX4	0	ALX4-001
chr17:72709500-72709731	3	1.74099e-07	0.488687	0.299953	0.0919032	RAB37	42244	CD300LF-007, CD300LF-001, CD300LF-002, CD300LF-008, CD300LF-006
chr16:87741911-87742602	4	5.77471e-11	0.52862	-0.427926	-0.102104	KLHDC4	56996	KLHDC4-025, KLHDC4-010
chr1:170043489-170043746	5	2.54395e-09	0.541397	-0.0140782	-0.000197278	KIFAP3	133	KIFAP3-001, KIFAP3-003, KIFAP3-201
chr17:80545020-80545125	2	1.44445e-07	0.549111	-0.104205	-0.0692888	FOXK2	67426	RP13-638C3.3-001, FOXK2-011
chr6:31746114-31747902	29	1.00904e-14	0.573228	-0.141058	-0.0551139	VARS	15810	Y_RNA.294-201, VWA7-201, VWA7-001, VWA7-202, VARS-012, VARS-013, VWA7-002, VARS-014, VARS-011, VWA7-003
chr18:35145983-35146099	8	1.5075e-07	0.58149	0.0598997	0.0440409	CELF4	0	CELF4-002, CELF4-023, CELF4-201, CELF4-202, CELF4-012, CELF4-003, CELF4-004, CELF4-001, CELF4-021, CELF4-020, CELF4-022
chr3:238496-238931	5	4.83797e-08	0.583752	0.199467	0.180067	CHL1	217	CHL1-001, CHL1-002, CHL1-007, CHL1-006, CHL1-008, CHL1-AS2-003, CHL1-AS2-002, CHL1-AS2-001, CHL1-003, CHL1-005, CHL1-009, CHL1-004
chr2:166650606-166651375	12	6.75753e-13	0.613217	-0.0195737	0.00542901	GALNT3	0	GALNT3-001, GALNT3-004, GALNT3-002, GALNT3-003, AC009495.2-001, GALNT3-005
chr10:123923273-123923518	3	7.26757e-08	0.617724	-0.14648	-0.104854	TACC2	168	TACC2-008, TACC2-007, TACC2-010, TACC2-009
chr6:31937066-31938533	26	2.29789e-16	0.668094	-0.190283	-0.0645133	SKIV2L	10485	DXO-001, STK19-001, STK19-002, DXO-006, DXO-007, STK19-015, DXO-010, STK19-006, STK19-004, STK19-016, STK19-010, SKIV2L-011, STK19-013, SKIV2L-012, DXO-005, STK19-005, DXO-011, DXO-002, DXO-003, STK19-012, STK19-007, DXO-009, SKIV2L-010, STK19-003, STK19-009, SKIV2L-014, DXO-004, DXO-012, DXO-013, STK19-008, SKIV2L-013, STK19-014, DXO-015, DXO-014, DXO-008, STK19-017
chr11:9112715-9113458	11	6.85218e-10	0.690659	-0.157774	0.0385362	SCUBE2	0	SCUBE2-005, SCUBE2-003, SCUBE2-201, SCUBE2-001, MIR5691-201
chr20:35401901-35402523	14	5.38964e-09	0.725617	0.0517317	0.0131008	DSN1	0	DSN1-009, DSN1-003, DSN1-201, DSN1-001, DSN1-202, DSN1-007, DSN1-004, DSN1-006, DSN1-008, DSN1-002, DSN1-005
chr10:135050758-135051929	22	1.06879e-13	0.730354	0.255046	0.0782357	VENTX	0	VENTX-001
chr11:102187898-102188076	5	3.46288e-08	0.822743	-0.0633063	-0.025158	BIRC3	105	BIRC3-002, BIRC3-004, BIRC3-005, BIRC3-001
chr11:2423043-2424015	17	5.25171e-11	0.855993	0.287091	-0.00298772	TSSC4	0	TSSC4-001, TSSC4-003, TSSC4-002, AC124057.5-001, TSSC4-005, TSSC4-004, TSSC4-006, TSSC4-201, TSSC4-009, TSSC4-007, TSSC4-008
chr7:27225070-27225772	18	8.19476e-09	0.904263	-0.321491	-0.104677	HOXA11-AS	43	HOXA11-001, HOXA11-AS-005, HOXA11-002, HOXA11-AS-007, HOXA11-AS-004, HOXA11-AS-002, HOXA11-AS-006
chr2:101617769-101618593	9	1.72158e-10	0.908379	-0.551421	-0.126208	RPL31	98	RPL31-001, RPL31-006, RPL31-007, RPL31-008, RPL31-002, RPL31-009, RPL31-004, RPL31-010, RPL31-003, RPL31-011, AC016738.4-001, RPL31-005
chr6:31599955-31600695	14	1.26991e-09	0.921551	-0.197096	-0.0362816	PRRC2A	11505	PRRC2A-006, PRRC2A-007
chr6:33162785-33163745	13	3.24531e-09	0.946298	-0.262179	-0.0498363	RXRB	4728	RXRB-006
chr8:146012426-146013229	9	6.75021e-09	0.989639	-0.141482	0.000137305	ZNF34	0	ZNF34-006, ZNF34-002, RN7SL395P-201, ZNF34-004, ZNF34-003
chr6:32134368-32135241	30	1.01302e-10	0.995636	-0.124912	-0.0170342	EGFL8	1986	EGFL8-001, EGFL8-004, EGFL8-003, EGFL8-005, EGFL8-006
